# Supplementary material for: U87MG Decoded: The Genomic Sequence of a Cytogenetically Aberrant Human Cancer Cell Line
Source: PLoS Genet. 2010 Jan 29;6(1):e1000832. doi: 10.1371/journal.pgen.1000832 (PMC2813426; doi:10.1371/journal.pgen.1000832)
Supplement: Table S1 — PCR and dideoxy sequencing validation. A list of the variants that were validated by PCR and dideoxy sequencing including primers used, varient location, and validation status. (0.03 MB XLS) [file pgen.1000832.s005.xls]

## Sheet: Sheet1
Chr	Startpos	Endpos	Type	Size	Gene	Validated	Primer 1	Primer 2
19	9313026	9313028	Del	2	ZNF559	X	TGGAAAAGCAGCACAATAACC	GATAACGGCCCAAGAGTGAA
10	118373453	118373454	Ins	1	PNLIPRP2	X	TCCCAGAGGTTTGGAAAATG	TACAGGTCGCTGAAGGGTTC
2	119911121	119911122	Ins	6	TMEM37	X	CCTCGGTCTCCATTTGTGAT	CTGGGACACCATGAGGAACT
21	33782619	33782624	Del	5	DNAAJC28	X	TGGGCTCTGACAATTTCTTTC	GGGAATCCAATGACACCAAC
6	87506683	87506703	Del	20		X	CCTGCAAGCAGAAATGACAA	CTGGGACTCTTGAGCCTTTG
2	201854897	201857690	Microdel	2793	CASP8	X	AGCCTAAATGATAGCTTACCCATCT	GCCATAGATGATGCCCTTGT
13-1	chr13:22809350	chr1:98006447	Tloc		SACS/DPYD	X	TCCATCATCAACTGATTTTGCT	TGACTAAGCTTGGAATGTGAAAGA
12-1	chr12:69812017	chr6:143385238	Tloc		TSPAN8/AK057490	X	CCATATCCTGAACCCCACAG	CCATGCATCACCCTTAGTCA
13-1	chr13:22904062	chr1:84333557	Tloc		SACS/PRKACB	X	TGGTCTAAGTTACTTGTGCCATAAA	TGTCACTATTTAGTAAGAGTTTTGTCG
10	112334119	112334119	SNV	1	SMC3	X	AGGAAGCCAGTTTACATCAA	CTGAAAGATTTTTACAAAGCAG
14	44720650	44720650	SNV	1	FANCM	X	TCATATCAAAGGCTATTTTCCT	CTCAAAATTTTTATTCCAAAGG
13	60885431	60885431	SNV	1	PCDH20	X	GATGCTCACATACTGGTCCT	AAAATGCACCTGTAAACACC
1	194976439	194976439	SNV	1	CFH	X	TTTTAGGCCTTCCTTGTAAA	TAAAATTCAATGCACCATACTT
10	46507504	46507504	SNV	1	PPYR1	X	TAAGGTGGTCTGTACCGAGT	CATTGACCTGCTTCATGTG
1	154883438	154883438	SNV	1	BCAN	X	GTCAAGTGGACTTTCCTGTC	TGACCTTGACCTCCACAG
1	5850530	5850530	SNV	1	NPHP4	X	CTTCTTCAGGAAGGAGAGC	CAACAGTGGAGATACGTGTG
1	173363806	173363806	SNV	1	TNN	X	TTGACACCTAGGGTGCTAGT	GGATTCCATATTACCTGTGG
19	9186251	9186251	SNV	1	OR7D4	X	ACGGCCAGTAGGAAAGTATC	ACACCCCCATGTACTTCTTC
10	89506579	89506579	SNV	1	ATAD1	X	TTTGACAAGTGTTAAAAATCAAG	TTTAAGGTGGATAGGCATGT
16	65938883	65938883	SNV	1	RORBP70	X	CCAAGATGAGACTGGTCCTA	GTTGCCCAACTGACTAAAAT
14	19682452	19682452	SNV	1	OR4N5	X	TCCTATGCAGTCATCCTCTG	CTTGTCAGCTGGGAAAGC
2	179459730	179459730	SNV	1	CCDC141	X	CCTCAAGTGAGCTAGGATTAAG	CAATGGATGTTGGTTCTACC
1	150938022	150938022	SNV	1	LCE2A	X	ATAAAATTGCCATCCTTGGT	CACTTTGGAGGACACTTGG
6	20757559	20757559	SNV	1	CDKAL1	X	TTAAGTGTGCTACTTACTTCTTTTT	TTTTGGTATCAATTCTTACTTTGA
10	99609238	99609238	SNV	1	C10orf132	X	AGATGGATGGTCACTCTCAG	GGAATTTGGTCTGGAACTG
1	95095606	95095606	SNV	1	SNX19	X	GAGAGGAGGAAAGCAGAACT	AGAACAAGGAGATGTTACCG
14	22946157	22946157	SNV	1	MYH6	X	CCTACTCACCTTCCCATTCT	AGTCAGAGAAGGAGCGTCTA
6	35388161	35388161	SNV	1	DEF6	X	CCTGCTGAAAAAGGTACTCA	AATTGAAGAGCTCCAGGAA
12	11135585	11135585	SNV	1	TAS2R43	X	AAAGCTGGATTCAACACAGT	AAATTTTGCTAATGGCTTCA
17	4738686	4738686	SNV	1	MINK1	X	CCCTACCACAGTACCAGTCT	CTGTGGCTATGCTTTGTGA
1	31933405	31933405	SNV	1	COL16A1	X	CTCTAGGCAACGTCCACTC	CCTCAGATTCCACTCAAGAT
7	1452976	1452976	SNV	1	MICALL2	X	GAAGCAGCTCCGGTGGTA	GACGGCTGCTCAGAGAGG
1	208334516	208334519	Del	3	SYT14	X	GCAACAGTCCAAGATGCTCA	CCAAGAGGAGAAGCACAGGA
10	97910090	97910090	Ins	1	ZNF518A	X	GCGGCTTTTCCCTTTTAGTT	TGTGCCTCTTGGAAAAATCA
17	42574685	42574685	SNV	1	CDC27		GCTGCTGCTTTTTGTAGATT	TGTGAAATTTCTTCCCTTTT
19	42738785	42738785	SNV	1	ZNF571		GGGCAGAAAAACTGGTAAGT	CAAAAGCAGGAAGTGTCAAC
21	42140272	42140272	SNV	1	PRDM15		GACAGGTGACAGCGTAAGTC	AGGCACCCCAGAAAACAG
12	1763312	1763312	SNV	1	ADIPOR2		AGAGTTAATGGTGCTGTGCT	CCCTCCGAGATGACATAG
