# Supplementary material for: U87MG Decoded: The Genomic Sequence of a Cytogenetically Aberrant Human Cancer Cell Line
Source: PLoS Genet. 2010 Jan 29;6(1):e1000832. doi: 10.1371/journal.pgen.1000832 (PMC2813426; doi:10.1371/journal.pgen.1000832)
Supplement: Table S2 — Structural variants in U87MG. All structural variants listed as regions immediately flanking the genomic breakpoint. (0.18 MB XLS) [file pgen.1000832.s006.xls]

## Sheet: Complete microdeletions
#Complete deletion event locations
#Column 1: Region where one end of reads spanning a complete deletion event are found
#Column 2: Region where paired ends of reads from column 1 land on the other side of the deletion
#The actual deletion event flanks one end of the regions in column 1 and column 2
#del_reads_end1_region	del_reads_end2_region
chr1:857701-859600	chr1:860201-861800
chr1:25029301-25031700	chr1:25034001-25036000
chr1:42513801-42515700	chr1:42516001-42517800
chr1:50994201-50996100	chr1:51228801-51230200
chr1:51013201-51015600	chr1:51236001-51238200
chr1:56601601-56604000	chr1:56607501-56609300
chr1:63476201-63478300	chr1:63480601-63482400
chr1:79884701-79886800	chr1:79886901-79888900
chr1:82896701-82898900	chr1:82900001-82902100
chr1:84482601-84485000	chr1:84488101-84490400
chr1:86511901-86513800	chr1:86514301-86516200
chr1:89246501-89248700	chr1:89251201-89252700
chr1:93062801-93064600	chr1:93065101-93066800
chr1:105227801-105230000	chr1:105230101-105232100
chr1:113411001-113413200	chr1:113415201-113417300
chr1:113839501-113841500	chr1:113847101-113849000
chr1:118394101-118395800	chr1:118396201-118397900
chr1:148648801-148650500	chr1:148650801-148652600
chr1:151480801-151482500	chr1:151483201-151485400
chr1:154791301-154793700	chr1:154795201-154797500
chr1:157132201-157134600	chr1:157136501-157138600
chr1:157913501-157915700	chr1:157916201-157918300
chr1:160317401-160319200	chr1:160319501-160321200
chr1:173061201-173063600	chr1:173068001-173070300
chr1:174742901-174744700	chr1:174745301-174746800
chr1:185029601-185031500	chr1:185032001-185033600
chr1:185729601-185731700	chr1:185732701-185734900
chr1:185980701-185983100	chr1:185989101-185991100
chr1:186804101-186806400	chr1:186806801-186808700
chr1:192615401-192617500	chr1:192617901-192619700
chr1:195765301-195767500	chr1:195769801-195771800
chr1:196268601-196270400	chr1:196273501-196275300
chr1:197703301-197705700	chr1:197706501-197708700
chr1:204445801-204448000	chr1:204449501-204451500
chr1:205357001-205359400	chr1:205359501-205361800
chr1:210535701-210538200	chr1:210539201-210541200
chr1:215522601-215524700	chr1:215525001-215526900
chr1:216247201-216249500	chr1:216254901-216257200
chr1:216310301-216312600	chr1:216313001-216315100
chr1:219443901-219446100	chr1:219448701-219451100
chr1:220438701-220440900	chr1:220447101-220448900
chr1:232027401-232028900	chr1:232030201-232031900
chr1:234613701-234616000	chr1:234617701-234620000
chr1:234984301-234986000	chr1:234986801-234988400
chr1:238457901-238460000	chr1:238461301-238463400
chr1:241490101-241492000	chr1:241492201-241494000
chr1:244503701-244505700	chr1:244506301-244507900
chr1:246116501-246118500	chr1:246124201-246126100
chr1:246416401-246418100	chr1:246418701-246420200
chr2:852501-854200	chr2:854701-856400
chr2:1078101-1079800	chr2:1080501-1082100
chr2:1298001-1299700	chr2:1300401-1301900
chr2:1335201-1337300	chr2:1337501-1339400
chr2:1684401-1686000	chr2:1687101-1688600
chr2:2776101-2777900	chr2:2778201-2780100
chr2:3799001-3800800	chr2:3801101-3802900
chr2:4757101-4759500	chr2:4765201-4767200
chr2:11910001-11911800	chr2:11912201-11914200
chr2:28533401-28535000	chr2:28535701-28537100
chr2:32943301-32945400	chr2:32949101-32950900
chr2:32993001-32994900	chr2:32996801-32998500
chr2:34495301-34497200	chr2:34497401-34499300
chr2:41824901-41827000	chr2:41829301-41831200
chr2:44635101-44636900	chr2:44637201-44639000
chr2:48633501-48635700	chr2:48638001-48640300
chr2:53477401-53479600	chr2:53481501-53483300
chr2:54416901-54419400	chr2:54420501-54423000
chr2:70512901-70515200	chr2:70515501-70517800
chr2:76377901-76380300	chr2:76382301-76384300
chr2:106244001-106246200	chr2:106251901-106254200
chr2:146577101-146579500	chr2:146592901-146595300
chr2:155975001-155976800	chr2:155977301-155979000
chr2:159855201-159857800	chr2:159859801-159861800
chr2:162038901-162040900	chr2:162042301-162044100
chr2:165721001-165723300	chr2:165724701-165727000
chr2:168602301-168604200	chr2:168604401-168606300
chr2:170347801-170350000	chr2:170351801-170353900
chr2:176052901-176055300	chr2:176060901-176062800
chr2:176384801-176386400	chr2:176386901-176388600
chr2:176971901-176974300	chr2:176980001-176982300
chr2:194395801-194398100	chr2:194407001-194408800
chr2:195274601-195276400	chr2:195276701-195278500
chr2:201852801-201855300	chr2:201857201-201859700
chr2:208181401-208183100	chr2:208185001-208186900
chr2:209649401-209651400	chr2:209656901-209658800
chr2:212257401-212259500	chr2:212259701-212261500
chr2:216796301-216798300	chr2:216800701-216802900
chr2:219938801-219941000	chr2:219941101-219943200
chr2:223466501-223468800	chr2:223470501-223472900
chr2:227041101-227042700	chr2:227044001-227045300
chr2:228970601-228973000	chr2:228976101-228978500
chr2:231031801-231033800	chr2:231033901-231035900
chr2:233039101-233041200	chr2:233041401-233043600
chr2:236059901-236061700	chr2:236062201-236063800
chr2:238093701-238095400	chr2:238095901-238097500
chr2:240628301-240630400	chr2:240630701-240632400
chr2:240888901-240890700	chr2:240891101-240892700
chr3:2469001-2471000	chr3:2471401-2473200
chr3:4039801-4042300	chr3:4044501-4046500
chr3:8192101-8194100	chr3:8199201-8200900
chr3:8426801-8428700	chr3:8429401-8430800
chr3:10370501-10372500	chr3:10372601-10374600
chr3:22065401-22067800	chr3:22072701-22074900
chr3:32779801-32781900	chr3:32782801-32784900
chr3:36315001-36316600	chr3:36318201-36319800
chr3:41791501-41793300	chr3:41796501-41798400
chr3:42811501-42813700	chr3:42815801-42817800
chr3:43004401-43006300	chr3:43006501-43008300
chr3:47463601-47466000	chr3:47468001-47470500
chr3:67574501-67576800	chr3:67579301-67581400
chr3:68820301-68822700	chr3:68830501-68832400
chr3:81006001-81008400	chr3:81009201-81011400
chr3:83933701-83936100	chr3:83938001-83940100
chr3:100379801-100382100	chr3:100385001-100387000
chr3:105028601-105030500	chr3:105030901-105032500
chr3:121374701-121377000	chr3:121377101-121379000
chr3:126370801-126373100	chr3:126373401-126375300
chr3:131244601-131246400	chr3:131289301-131291300
chr3:131828301-131830600	chr3:131835701-131837700
chr3:133158501-133160500	chr3:133160601-133162600
chr3:133188901-133191500	chr3:133196001-133198200
chr3:136154801-136156900	chr3:136157201-136159100
chr3:138553001-138555300	chr3:138556101-138558000
chr3:145998801-146000900	chr3:146001101-146003100
chr3:147866401-147868300	chr3:147872601-147874500
chr3:149762401-149764400	chr3:149768001-149769900
chr3:150308301-150309900	chr3:150313101-150314700
chr3:153792401-153794800	chr3:153795401-153797900
chr3:157573001-157575200	chr3:157576501-157578400
chr3:159597701-159599700	chr3:159599801-159601900
chr3:185357601-185359400	chr3:185360101-185361700
chr3:188061701-188064000	chr3:188067601-188069900
chr3:189785401-189787500	chr3:189787601-189789600
chr3:191218001-191220400	chr3:191223201-191225200
chr3:192744901-192747300	chr3:192748601-192750800
chr3:194356001-194358400	chr3:194367701-194370100
chr3:195600501-195602800	chr3:195603101-195605200
chr3:196046201-196047800	chr3:196048601-196050000
chr3:197052201-197053900	chr3:197054301-197056000
chr4:651101-652700	chr4:653301-654800
chr4:1077601-1079200	chr4:1080101-1081600
chr4:1493901-1495900	chr4:1497001-1498700
chr4:2365901-2367700	chr4:2368301-2369900
chr4:6946401-6948400	chr4:6951401-6952900
chr4:8044901-8047000	chr4:8047601-8049500
chr4:18221101-18222600	chr4:18223401-18224800
chr4:18686701-18688900	chr4:18694601-18696500
chr4:19128801-19130400	chr4:19131101-19132500
chr4:20768101-20770400	chr4:20776101-20778200
chr4:39699701-39701300	chr4:39702401-39704000
chr4:45748701-45751100	chr4:45752801-45754800
chr4:45895501-45897800	chr4:45899501-45901600
chr4:59625201-59627400	chr4:59633101-59635100
chr4:61010901-61013100	chr4:61015901-61017700
chr4:62179801-62181800	chr4:62182201-62184000
chr4:64464301-64466500	chr4:64467101-64469100
chr4:75859901-75861500	chr4:75867601-75869000
chr4:79486101-79488500	chr4:79494101-79496100
chr4:80422701-80424900	chr4:80425001-80427000
chr4:81105101-81107500	chr4:81113101-81114900
chr4:88249301-88251400	chr4:88251601-88253600
chr4:88700901-88703300	chr4:88705301-88707200
chr4:89898601-89900500	chr4:89900701-89902700
chr4:91813801-91816100	chr4:91821901-91823900
chr4:94776301-94778900	chr4:94784501-94786500
chr4:103004901-103007100	chr4:103007301-103009300
chr4:103546601-103548600	chr4:103550801-103552700
chr4:108345201-108347700	chr4:108351101-108353100
chr4:108494401-108496400	chr4:108498801-108500700
chr4:114203501-114205400	chr4:114205801-114207500
chr4:115725301-115727700	chr4:115732901-115735300
chr4:125161201-125163400	chr4:125164301-125166600
chr4:130434001-130436300	chr4:130438901-130441000
chr4:133837301-133839300	chr4:133839401-133841500
chr4:134350101-134352200	chr4:134352601-134354500
chr4:139686701-139688500	chr4:139692601-139694500
chr4:146656301-146658600	chr4:146659701-146661900
chr4:150207901-150210400	chr4:150211601-150214000
chr4:152558001-152560600	chr4:152560901-152563000
chr4:164875701-164878200	chr4:164878601-164880600
chr4:166220301-166222400	chr4:166224401-166226400
chr4:167911701-167913900	chr4:167919601-167921600
chr4:170513101-170515200	chr4:170515301-170517400
chr4:172609201-172611400	chr4:172615701-172617900
chr4:173223101-173225600	chr4:173229401-173231500
chr4:173659501-173662000	chr4:173670101-173672100
chr4:182111801-182114100	chr4:182114901-182117300
chr4:184100201-184101800	chr4:184102301-184103800
chr4:184891301-184893200	chr4:184895901-184898000
chr4:186676601-186679000	chr4:186681001-186683000
chr4:190204901-190206900	chr4:190207001-190209000
chr4:190208001-190209700	chr4:190210301-190212000
chr5:1229601-1231600	chr5:1233701-1235400
chr5:1714901-1716700	chr5:1717301-1718900
chr5:2019401-2021800	chr5:2024501-2026800
chr5:2133301-2135300	chr5:2135801-2137400
chr5:5661601-5663800	chr5:5664101-5665900
chr5:8078201-8080200	chr5:8080401-8082300
chr5:10690201-10692300	chr5:10693101-10694700
chr5:11390201-11392200	chr5:11392301-11394300
chr5:11868101-11869800	chr5:11870301-11872100
chr5:12477801-12479200	chr5:12479901-12481300
chr5:23937101-23939100	chr5:23940901-23943000
chr5:24404301-24406600	chr5:24409101-24410900
chr5:26145301-26146900	chr5:26147201-26149100
chr5:33234801-33236800	chr5:33236901-33238800
chr5:34338901-34340600	chr5:34343501-34345400
chr5:42199801-42202000	chr5:42203501-42205600
chr5:53210901-53212900	chr5:53213001-53215000
chr5:57713701-57716100	chr5:57721801-57723800
chr5:77096301-77098200	chr5:77098401-77100200
chr5:81042101-81043900	chr5:81044201-81046000
chr5:83982101-83984100	chr5:83991001-83992700
chr5:88640601-88642300	chr5:88642901-88644400
chr5:89894301-89896300	chr5:89896401-89898500
chr5:90533601-90535900	chr5:90537601-90540000
chr5:98371301-98373300	chr5:98375401-98377300
chr5:103880301-103882600	chr5:103887801-103890200
chr5:108620901-108623400	chr5:108629001-108631200
chr5:112907501-112909500	chr5:112909601-112911500
chr5:114757201-114759400	chr5:114759601-114761500
chr5:114782301-114784800	chr5:114785701-114787900
chr5:114995201-114997600	chr5:114997701-114999700
chr5:121085101-121087400	chr5:121087601-121089900
chr5:121602201-121604300	chr5:121608501-121610500
chr5:132945101-132947200	chr5:132952801-132954900
chr5:136880601-136882900	chr5:136884001-136886200
chr5:137048501-137050900	chr5:137051301-137053800
chr5:160519601-160521700	chr5:160522801-160524800
chr5:174750701-174752600	chr5:174752901-174754600
chr5:176318301-176320600	chr5:176322701-176324800
chr5:176875901-176877600	chr5:176878501-176879800
chr5:177752901-177754800	chr5:177756401-177758100
chr5:178770201-178771700	chr5:178772301-178773900
chr6:1477801-1479300	chr6:1479901-1481400
chr6:4980801-4982600	chr6:4984101-4985900
chr6:10176701-10178800	chr6:10178901-10180900
chr6:10371101-10372700	chr6:10373301-10375100
chr6:14851201-14853300	chr6:14853401-14855500
chr6:17483201-17485100	chr6:17489101-17490900
chr6:18508101-18510400	chr6:18510801-18512900
chr6:19871301-19873400	chr6:19879101-19880900
chr6:22158801-22161100	chr6:22161401-22163600
chr6:24055301-24057000	chr6:24057601-24059100
chr6:24918001-24920200	chr6:24925901-24927600
chr6:29791401-29793800	chr6:29795701-29798000
chr6:29921301-29923300	chr6:29923501-29925400
chr6:29950301-29951800	chr6:29957201-29958900
chr6:31317901-31320000	chr6:31321101-31322900
chr6:31527501-31529800	chr6:31532301-31534400
chr6:35210701-35212600	chr6:35213001-35214800
chr6:35732601-35734800	chr6:35737401-35739700
chr6:51846101-51847800	chr6:51853501-51855400
chr6:54035101-54037100	chr6:54042401-54044400
chr6:56864601-56866600	chr6:56868801-56870400
chr6:57529001-57531400	chr6:57537001-57539100
chr6:57555501-57557100	chr6:57557801-57559400
chr6:57584001-57586500	chr6:57586801-57588900
chr6:57639601-57641000	chr6:57641801-57643200
chr6:57689601-57692000	chr6:57698101-57700200
chr6:57729201-57731200	chr6:57735601-57737600
chr6:66314701-66317100	chr6:66318601-66320500
chr6:67095701-67097900	chr6:67099601-67101800
chr6:72919301-72920900	chr6:72930501-72932200
chr6:74646801-74649100	chr6:74658801-74660800
chr6:74920201-74922600	chr6:74923201-74925100
chr6:77152301-77154500	chr6:77159301-77161300
chr6:85372901-85375200	chr6:85380501-85382800
chr6:86763801-86765500	chr6:86771401-86773000
chr6:95247901-95250400	chr6:95250601-95253000
chr6:100139201-100141600	chr6:100141801-100143800
chr6:112329601-112331300	chr6:112336501-112338100
chr6:115729501-115731400	chr6:115731501-115733400
chr6:129359801-129361600	chr6:129367301-129369300
chr6:133381401-133383900	chr6:133389501-133391500
chr6:134308601-134311000	chr6:134311401-134313400
chr6:141588301-141590600	chr6:141591301-141593400
chr6:153069601-153072100	chr6:153075401-153077400
chr6:158466201-158468600	chr6:158469001-158471000
chr6:165642801-165645000	chr6:165652101-165654000
chr6:167406101-167408400	chr6:167409501-167411500
chr6:168082501-168084100	chr6:168085201-168086600
chr6:168457901-168460100	chr6:168461101-168463200
chr6:169131401-169133000	chr6:169133601-169135000
chr7:1132701-1134100	chr7:1135401-1136800
chr7:1149701-1151600	chr7:1154101-1155700
chr7:3967701-3969300	chr7:3969901-3971500
chr7:9599201-9601400	chr7:9602101-9604300
chr7:14215801-14217800	chr7:14218501-14220200
chr7:16136201-16138700	chr7:16140501-16142500
chr7:25021901-25024400	chr7:25026101-25028400
chr7:32354801-32357000	chr7:32359501-32361500
chr7:44927301-44929000	chr7:44929501-44931100
chr7:49688701-49690300	chr7:49696401-49697900
chr7:51559901-51562100	chr7:51565801-51568000
chr7:55252301-55254600	chr7:55256301-55258200
chr7:63951101-63953600	chr7:63955201-63957300
chr7:69436701-69439100	chr7:69495001-69497300
chr7:70847801-70850200	chr7:70850801-70852700
chr7:89390301-89392300	chr7:89392401-89394400
chr7:93253001-93255100	chr7:93260601-93262600
chr7:96311901-96314200	chr7:96319901-96321900
chr7:102586301-102588200	chr7:102588601-102590400
chr7:109221801-109224200	chr7:109241001-109242900
chr7:113201301-113203800	chr7:113209401-113211400
chr7:136892301-136893700	chr7:136894401-136895800
chr7:144346101-144347500	chr7:144348201-144349700
chr7:151874601-151876600	chr7:151876901-151879000
chr7:151910501-151913000	chr7:151915201-151917100
chr7:152939101-152941400	chr7:152941701-152943600
chr7:153783001-153785000	chr7:153785901-153787900
chr7:155417601-155419700	chr7:155419901-155422100
chr7:157341901-157343900	chr7:157345201-157346900
chr7:157424401-157426500	chr7:157426601-157428700
chr7:157571501-157573300	chr7:157574701-157576000
chr7:157720201-157722600	chr7:157722801-157725100
chr7:157737401-157739700	chr7:157740101-157742000
chr8:582501-584800	chr8:589001-591400
chr8:652501-654300	chr8:654701-656400
chr8:1309201-1310800	chr8:1311601-1313000
chr8:1395101-1397000	chr8:1397901-1399500
chr8:1644501-1646600	chr8:1647001-1648900
chr8:1731801-1734100	chr8:1734301-1736200
chr8:1821701-1824800	chr8:1825201-1827000
chr8:4108301-4110700	chr8:4112001-4114300
chr8:18496801-18499300	chr8:18500001-18502300
chr8:25026201-25028700	chr8:25046801-25048800
chr8:25120601-25123000	chr8:25126501-25128600
chr8:32797601-32799900	chr8:32810401-32812800
chr8:37167901-37170400	chr8:37171001-37173000
chr8:42307601-42309600	chr8:42313301-42315200
chr8:62196201-62198200	chr8:62198301-62200400
chr8:73948201-73950700	chr8:73956301-73958300
chr8:75523501-75525800	chr8:75529201-75531400
chr8:77498001-77500300	chr8:77500901-77502800
chr8:83357601-83359400	chr8:83360201-83361500
chr8:97165301-97167300	chr8:97167501-97169300
chr8:106771001-106772700	chr8:106773001-106774700
chr8:126662201-126664700	chr8:126669901-126672300
chr8:129532201-129534700	chr8:129540401-129542500
chr8:138810101-138812500	chr8:138812801-138814900
chr8:143836801-143838600	chr8:143839601-143841000
chr8:144817801-144819500	chr8:144820301-144821800
chr8:146026001-146027800	chr8:146028401-146030300
chr9:3768501-3770300	chr9:3770601-3772400
chr9:6877001-6878900	chr9:6879101-6881000
chr9:9972901-9975000	chr9:9976301-9978400
chr9:10392901-10394700	chr9:10395101-10396900
chr9:20026116-20026116	chr9:23528896-23528896
chr9:31279501-31281600	chr9:31282601-31284300
chr9:36351001-36353100	chr9:36353701-36355700
chr9:67910401-67912700	chr9:67913501-67915200
chr9:70992301-70994700	chr9:70994801-70996800
chr9:71083301-71085500	chr9:71086001-71088300
chr9:73457401-73459300	chr9:73459401-73461300
chr9:78107601-78109700	chr9:78111801-78113600
chr9:83512101-83514500	chr9:83516601-83518500
chr9:87910501-87912400	chr9:87914101-87916000
chr9:88342601-88344700	chr9:88345301-88347600
chr9:90046601-90049200	chr9:90050701-90052600
chr9:100346801-100349200	chr9:100351201-100353400
chr9:103481701-103484100	chr9:103484501-103486500
chr9:109071501-109073500	chr9:109075201-109077000
chr9:109575501-109577500	chr9:109580101-109581900
chr9:121569601-121571700	chr9:121571801-121573800
chr9:128285001-128286900	chr9:128287501-128289000
chr9:129939201-129940800	chr9:129941601-129943300
chr9:134390201-134391800	chr9:134394701-134396500
chr9:135680601-135682200	chr9:135683201-135684500
chr9:137617001-137619200	chr9:137619601-137621800
chr9:139831101-139833200	chr9:139833801-139835300
chr10:818001-820000	chr10:820301-822200
chr10:1080901-1082800	chr10:1083401-1085000
chr10:1490701-1492400	chr10:1492901-1494400
chr10:4278101-4280400	chr10:4281201-4283800
chr10:5626001-5627500	chr10:5677301-5679100
chr10:5928001-5929800	chr10:5932801-5934700
chr10:6290001-6292100	chr10:6292901-6294500
chr10:6449401-6452000	chr10:6457601-6459700
chr10:10346501-10348500	chr10:10349001-10350700
chr10:11446001-11447800	chr10:11448301-11450300
chr10:12598501-12600500	chr10:12602501-12604500
chr10:20034901-20036900	chr10:20038001-20039900
chr10:24415501-24417200	chr10:24418501-24420300
chr10:27037001-27039100	chr10:27041801-27044000
chr10:28688801-28690700	chr10:28691001-28692900
chr10:29750101-29752500	chr10:29752601-29754600
chr10:32295801-32298200	chr10:32300501-32302700
chr10:54109101-54110900	chr10:54111201-54113000
chr10:58531701-58533600	chr10:58533701-58535700
chr10:58877901-58880200	chr10:58881501-58883800
chr10:66700401-66702600	chr10:66702801-66704900
chr10:66974901-66977300	chr10:66984901-66987400
chr10:70666201-70668200	chr10:70668401-70670300
chr10:77923501-77926000	chr10:77930601-77933000
chr10:78014701-78017000	chr10:78021501-78023500
chr10:84225801-84228300	chr10:84228401-84230400
chr10:88654201-88656200	chr10:88656301-88658400
chr10:89263801-89265800	chr10:89266501-89268000
chr10:93621201-93623700	chr10:93624401-93626500
chr10:94122601-94124700	chr10:94127501-94129500
chr10:95533601-95535900	chr10:95536501-95538400
chr10:99023101-99025200	chr10:99027301-99029400
chr10:99308801-99311000	chr10:99311101-99313400
chr10:102399601-102401000	chr10:102401801-102403100
chr10:103382001-103384300	chr10:103385101-103386600
chr10:107938501-107941100	chr10:107941501-107943500
chr10:111560101-111562400	chr10:111568201-111570100
chr10:114100201-114102600	chr10:114106601-114108700
chr10:122215101-122217000	chr10:122218901-122220800
chr10:127733101-127735500	chr10:127735901-127738000
chr10:132446001-132447700	chr10:132448901-132450300
chr10:134167701-134169100	chr10:134170101-134171400
chr10:134953001-134955100	chr10:134955601-134957500
chr11:1328501-1329800	chr11:1330601-1332000
chr11:1617701-1619700	chr11:1619901-1621900
chr11:9480501-9482600	chr11:9483201-9485100
chr11:10247301-10249700	chr11:10250001-10252300
chr11:28961801-28964100	chr11:28969401-28971300
chr11:29922001-29924500	chr11:29925001-29927000
chr11:39759701-39761800	chr11:39762001-39764000
chr11:43846401-43848600	chr11:43848701-43850700
chr11:45384401-45386800	chr11:45387801-45390200
chr11:48555401-48557800	chr11:48560801-48562800
chr11:65397001-65399100	chr11:65399801-65402000
chr11:66466701-66468400	chr11:66470101-66471500
chr11:73700601-73702800	chr11:73704801-73706900
chr11:79430501-79432800	chr11:79917601-79919600
chr11:85979901-85982200	chr11:85984201-85986100
chr11:92507501-92509700	chr11:92515401-92517300
chr11:102254501-102256600	chr11:102258001-102259700
chr11:103419901-103422000	chr11:103423601-103425300
chr11:106289401-106291800	chr11:106294701-106296600
chr11:121851001-121853200	chr11:121854401-121856300
chr11:127252701-127255100	chr11:127256701-127258800
chr12:4950601-4952800	chr12:4953001-4955200
chr12:6716101-6718100	chr12:6718701-6720400
chr12:8021801-8023700	chr12:8024401-8026000
chr12:8906201-8908500	chr12:8909001-8911200
chr12:11148001-11149900	chr12:11150101-11151900
chr12:16309501-16311800	chr12:16312101-16314500
chr12:17334001-17336400	chr12:17336801-17339200
chr12:22019601-22021300	chr12:22022401-22023700
chr12:25559501-25561200	chr12:25561801-25563300
chr12:30367601-30369900	chr12:30371901-30374200
chr12:32853101-32854900	chr12:32855101-32857000
chr12:42261601-42264100	chr12:42265601-42267700
chr12:44187301-44189800	chr12:44195801-44198200
chr12:64812001-64814100	chr12:64816001-64817800
chr12:67540001-67542300	chr12:67542401-67544500
chr12:68879101-68881500	chr12:68883501-68885800
chr12:80661801-80664200	chr12:80668101-80670400
chr12:82366201-82368500	chr12:82368701-82370700
chr12:88593801-88596100	chr12:88611801-88613900
chr12:94755901-94757600	chr12:94760201-94761700
chr12:96633801-96636000	chr12:96636501-96638500
chr12:125632501-125634200	chr12:125634801-125636300
chr12:127090301-127092100	chr12:127092801-127094300
chr13:22528901-22530600	chr13:22535301-22536900
chr13:25946701-25948300	chr13:25950201-25951700
chr13:29111801-29114100	chr13:29119801-29121600
chr13:38830401-38832600	chr13:38833301-38835400
chr13:42435601-42438200	chr13:42439401-42441400
chr13:48847801-48849500	chr13:48851801-48853400
chr13:49965401-49967700	chr13:49972701-49975100
chr13:64533701-64536100	chr13:64536201-64538300
chr13:74458301-74460000	chr13:74460401-74461700
chr13:84832901-84835100	chr13:84835201-84837700
chr13:88049501-88051500	chr13:88051801-88053700
chr13:98050201-98052500	chr13:98056101-98058300
chr13:100689901-100692500	chr13:100694001-100696300
chr13:109214001-109216100	chr13:109217101-109218800
chr13:112467401-112469300	chr13:112469801-112471400
chr13:112712601-112714200	chr13:112714901-112716500
chr13:112837401-112839100	chr13:112839401-112841200
chr14:19619101-19620800	chr14:19625501-19627200
chr14:22173001-22175300	chr14:22177701-22181100
chr14:28795801-28798200	chr14:28798501-28800500
chr14:58613001-58615000	chr14:58615101-58617100
chr14:58951601-58953600	chr14:58953701-58955700
chr14:64428101-64430500	chr14:64433201-64435400
chr14:64902801-64904800	chr14:64905001-64907000
chr14:67670701-67673100	chr14:67673201-67675500
chr14:69084701-69087200	chr14:69091801-69094300
chr14:73050601-73052100	chr14:73053001-73054300
chr14:76755401-76757200	chr14:76757401-76759200
chr14:77318201-77319700	chr14:77320301-77321800
chr14:79173901-79176400	chr14:79184701-79186900
chr14:82703601-82706000	chr14:82706101-82708200
chr14:84364801-84367200	chr14:84371501-84373900
chr14:100403901-100405700	chr14:100406501-100408200
chr14:104343601-104345300	chr14:104345701-104347600
chr15:19836101-19838600	chr15:19845401-19847400
chr15:22666201-22668300	chr15:22669601-22671700
chr15:29588701-29590200	chr15:29591001-29592400
chr15:37529601-37532000	chr15:37532101-37534200
chr15:53003601-53005900	chr15:53011701-53013600
chr15:55372501-55374500	chr15:55374701-55376700
chr15:62418601-62420200	chr15:62420601-62422300
chr15:66211101-66213400	chr15:66215901-66218000
chr15:68807001-68809300	chr15:68814501-68816300
chr15:69493501-69496000	chr15:69500301-69502700
chr15:70171201-70173400	chr15:70174901-70177200
chr15:77677001-77679000	chr15:77679101-77681200
chr15:91315001-91316800	chr15:91317101-91318900
chr15:96715701-96717900	chr15:96718001-96720200
chr15:97390201-97392200	chr15:97393001-97394900
chr15:98938601-98940000	chr15:98940701-98942100
chr15:99075401-99077100	chr15:99077901-99079300
chr16:600401-601900	chr16:603101-604400
chr16:4708401-4709900	chr16:4712201-4714000
chr16:16839701-16842100	chr16:16847901-16849500
chr16:18738101-18740400	chr16:18745701-18747700
chr16:58364201-58366000	chr16:58366201-58368200
chr16:73985401-73987600	chr16:73987701-73990000
chr16:80865101-80867100	chr16:80867501-80869100
chr17:493901-496100	chr17:496401-498600
chr17:668801-670600	chr17:671501-673200
chr17:746601-748700	chr17:749101-750800
chr17:14128601-14131000	chr17:14132001-14134200
chr17:34215401-34217100	chr17:34218501-34220000
chr17:53040801-53043000	chr17:53044901-53046700
chr17:59565101-59567000	chr17:59567901-59569500
chr17:60700501-60702500	chr17:60702601-60704600
chr17:61693601-61695800	chr17:61696501-61698200
chr17:62223601-62225300	chr17:62226201-62227500
chr17:65964701-65967000	chr17:65972701-65974500
chr17:76074801-76076700	chr17:76078301-76079700
chr17:76330401-76332500	chr17:76333001-76334800
chr18:3985201-3987200	chr18:3987401-3989400
chr18:20155501-20157600	chr18:20158401-20160400
chr18:24525401-24527300	chr18:24532301-24534400
chr18:25616401-25617900	chr18:25618701-25620000
chr18:29998801-30000800	chr18:30000901-30002900
chr18:33651501-33653500	chr18:33659401-33660900
chr18:35803701-35805100	chr18:35806001-35807300
chr18:37116801-37119100	chr18:37122001-37124200
chr18:39283801-39285900	chr18:39286201-39288500
chr18:41513101-41515000	chr18:41515101-41517000
chr18:50204901-50207400	chr18:50210601-50213000
chr18:58397301-58399100	chr18:58400001-58401400
chr18:67227801-67229400	chr18:67229901-67231900
chr18:72232001-72234200	chr18:72235701-72237500
chr18:74296401-74298500	chr18:74299201-74301000
chr18:74472801-74474900	chr18:74475601-74477400
chr18:74694401-74696000	chr18:74696901-74698200
chr18:75004601-75006400	chr18:75007101-75009100
chr18:75409201-75411100	chr18:75413001-75414800
chr18:75623901-75625500	chr18:75626501-75627800
chr19:2662701-2664300	chr19:2665201-2666800
chr19:2858601-2860700	chr19:2861301-2863600
chr19:3122401-3124100	chr19:3126501-3127800
chr19:12554101-12556000	chr19:12559701-12561700
chr19:14906201-14907800	chr19:14910201-14912400
chr19:20375101-20377400	chr19:20379801-20381900
chr19:21693001-21695200	chr19:21697101-21699300
chr19:34640101-34642400	chr19:34647901-34649800
chr19:35079001-35081000	chr19:35084901-35086700
chr19:45843201-45845200	chr19:45847601-45849800
chr19:47857401-47859400	chr19:47859601-47861600
chr19:56865701-56868100	chr19:56868901-56871000
chr19:59500701-59502800	chr19:59503201-59505000
chr20:1335001-1337500	chr20:1338801-1340800
chr20:1507201-1509200	chr20:1541801-1543700
chr20:5972001-5974000	chr20:5975401-5977600
chr20:7042701-7045200	chr20:7050801-7052800
chr20:15657901-15659900	chr20:15660501-15662200
chr20:21232401-21234400	chr20:21236401-21238700
chr20:31506201-31507500	chr20:31508501-31509900
chr20:32277701-32280000	chr20:32282801-32284900
chr20:41456101-41458300	chr20:41459101-41461100
chr20:41703601-41705500	chr20:41707901-41709600
chr20:53866101-53868400	chr20:53873601-53876100
chr20:59790401-59792300	chr20:59793001-59794700
chr20:60064701-60066400	chr20:60067401-60068800
chr20:61193101-61195500	chr20:61195601-61198000
chr20:62065001-62066900	chr20:62067901-62069500
chr21:29521901-29523800	chr21:29523901-29525900
chr21:38401301-38403400	chr21:38403701-38405500
chr21:42098001-42099600	chr21:42100301-42101800
chr21:44652801-44654800	chr21:44655301-44656800
chr22:16436101-16438000	chr22:16440201-16442200
chr22:22523901-22526300	chr22:22528401-22530300
chr22:25496201-25498400	chr22:25499701-25501400
chr22:47025401-47026800	chr22:47027501-47029100
chr22:47354001-47356000	chr22:47366701-47368200
chrX:5063401-5065700	chrX:5067401-5069300
chrX:70339401-70340900	chrX:70346701-70348100
chrX:77581501-77583900	chrX:77584001-77586000
chrX:78831101-78833500	chrX:78835301-78837400
chrX:85489801-85491900	chrX:85496401-85498100
chrX:94935701-94937800	chrX:94938101-94940100
chrX:117336201-117338500	chrX:117338901-117340800
chrX:118756601-118758300	chrX:118760601-118762500
chrX:122198101-122200600	chrX:122201001-122203100
chrX:126423501-126425800	chrX:126430001-126431900
chrX:144227801-144230000	chrX:144232101-144234000
chrX:145748901-145751200	chrX:145751601-145753500
chrX:150042901-150044900	chrX:150046201-150048300

## Sheet: Heterozygous microdeletions
#Heterozygous deletion event locations
#Column 1: Region where one end of reads spanning a heterozygous deletion event are found
#Column 2: Region where paired ends of reads from column 1 land on the other side of the deletion
#The actual deletion event flanks one end of the regions in column 1 and column 3
#del_reads_end1_region	del_reads_end2_region
chr1:9516901-9518200	chr1:9520301-9522000
chr1:10403401-10405300	chr1:10406101-10408000
chr1:20368201-20369900	chr1:20370201-20372100
chr1:28129101-28130900	chr1:28133301-28135200
chr1:53364701-53366800	chr1:53367101-53369800
chr1:54863301-54865000	chr1:54868601-54870000
chr1:58514601-58516700	chr1:58517001-58519200
chr1:61853401-61855700	chr1:61855901-61857900
chr1:66971601-66973700	chr1:66973801-66975900
chr1:67778801-67780900	chr1:67781201-67783400
chr1:71008201-71010300	chr1:71012601-71014900
chr1:72526301-72528600	chr1:72536201-72538100
chr1:72537301-72539200	chr1:72584001-72586300
chr1:73524101-73526200	chr1:73526201-73528300
chr1:117679901-117682200	chr1:117682901-117685200
chr1:178448601-178450300	chr1:178450901-178452400
chr1:217987801-217989900	chr1:217990001-217992100
chr1:226089101-226090600	chr1:226091201-226092600
chr1:238682401-238683400	chr1:238684201-238685500
chr1:239425501-239427200	chr1:239427601-239429300
chr1:244220301-244222100	chr1:244222501-244224400
chr2:6315901-6318100	chr2:6319201-6321600
chr2:24904201-24906100	chr2:24906401-24908200
chr2:33617401-33619000	chr2:33621401-33622800
chr2:34547901-34549600	chr2:34590001-34591900
chr2:38923201-38924700	chr2:38925301-38926800
chr2:52601301-52603500	chr2:52638401-52640700
chr2:53409801-53412000	chr2:53413001-53415300
chr2:66357101-66359400	chr2:66360701-66363000
chr2:76625101-76627400	chr2:76628601-76630800
chr2:79183301-79185600	chr2:79195101-79197600
chr2:80147701-80149800	chr2:80153101-80155400
chr2:100163801-100165900	chr2:100168301-100170500
chr2:101422501-101424200	chr2:101454101-101455800
chr2:101597201-101599200	chr2:101599701-101601600
chr2:102332601-102333900	chr2:102335801-102337400
chr2:108220001-108222200	chr2:108222501-108224700
chr2:115342701-115344900	chr2:115345001-115347200
chr2:116376701-116378900	chr2:116378901-116381100
chr2:123079501-123081600	chr2:123081701-123083800
chr2:123885101-123886900	chr2:123887201-123889000
chr2:126083101-126085300	chr2:126086301-126088500
chr2:126157701-126160100	chr2:126167901-126170200
chr2:127389301-127391500	chr2:127393301-127395500
chr2:154602001-154604200	chr2:154607101-154609000
chr2:159665701-159667400	chr2:159669201-159671300
chr2:172710901-172712800	chr2:172715601-172717500
chr2:182271501-182273400	chr2:182273601-182275600
chr2:182563201-182565100	chr2:182565401-182567500
chr2:188825901-188828200	chr2:188828901-188831200
chr2:195003501-195005700	chr2:195006401-195008500
chr2:195758401-195760300	chr2:195760501-195762400
chr2:202427801-202429900	chr2:202429901-202432100
chr2:213076501-213078500	chr2:213079101-213081100
chr2:214580901-214583300	chr2:214584101-214586300
chr2:215435101-215437400	chr2:215438801-215441000
chr2:221052901-221054300	chr2:221054901-221056400
chr2:223571301-223573700	chr2:223577701-223580000
chr2:225746401-225748200	chr2:225748401-225750300
chr2:229465701-229467600	chr2:229467801-229469700
chr2:239163501-239165300	chr2:239166501-239168400
chr3:3575601-3577600	chr3:4017501-4019800
chr3:5508301-5510500	chr3:5513801-5515900
chr3:6674001-6676000	chr3:6676201-6678100
chr3:16212601-16214800	chr3:16215901-16218000
chr3:26558401-26560900	chr3:26563301-26565800
chr3:32075301-32077400	chr3:32082401-32084700
chr3:40727001-40728900	chr3:40729301-40731300
chr3:60360001-60362000	chr3:60365001-60367100
chr3:65091101-65093000	chr3:65094401-65096500
chr3:81988701-81990200	chr3:81990801-81992200
chr3:82949901-82951900	chr3:82955201-82957500
chr3:84185601-84188000	chr3:84189701-84191800
chr3:99891901-99893400	chr3:99897201-99899000
chr3:100424701-100426800	chr3:100431801-100434100
chr3:101109401-101111800	chr3:101111901-101114100
chr3:102002601-102004600	chr3:102004801-102007000
chr3:108518701-108521000	chr3:108522601-108524800
chr3:113583901-113585900	chr3:113596301-113598500
chr3:120900901-120902400	chr3:120903001-120904600
chr3:126417901-126419200	chr3:126420101-126421600
chr3:142025301-142027400	chr3:142029401-142031500
chr3:164006501-164008700	chr3:164028501-164030600
chr3:164245601-164247900	chr3:164251401-164253600
chr3:187888601-187890600	chr3:187902501-187904200
chr3:189213601-189215900	chr3:189217101-189219400
chr3:191057001-191058700	chr3:191059101-191060900
chr3:194225201-194227100	chr3:194227301-194229200
chr3:195878201-195880200	chr3:195881201-195883500
chr3:196035001-196037000	chr3:196037201-196039200
chr4:6701001-6702800	chr4:6703801-6705500
chr4:9818301-9820700	chr4:9843201-9845500
chr4:9999501-10001900	chr4:10011001-10013200
chr4:17314401-17316600	chr4:17368601-17370900
chr4:34914901-34917000	chr4:34920501-34922700
chr4:61619901-61622100	chr4:61624401-61626700
chr4:62982201-62983900	chr4:62984001-62985900
chr4:64777701-64780000	chr4:64780001-64782300
chr4:82209001-82210500	chr4:82211101-82212500
chr4:86781701-86783700	chr4:86783901-86785700
chr4:93786001-93787800	chr4:93788101-93790800
chr4:94371801-94373800	chr4:94921401-94923500
chr4:105111401-105113800	chr4:105113801-105116100
chr4:107274201-107276400	chr4:107282401-107284600
chr4:109938701-109940700	chr4:109941501-109943400
chr4:110247301-110249000	chr4:110250201-110251900
chr4:115392801-115394900	chr4:115402901-115405200
chr4:115842401-115843900	chr4:115844401-115846100
chr4:117585501-117587600	chr4:117587701-117589900
chr4:120758901-120761200	chr4:120761401-120763600
chr4:135650801-135652800	chr4:135654801-135656800
chr4:138397801-138399800	chr4:138410601-138412700
chr4:139183701-139186000	chr4:139186201-139188600
chr4:140165401-140167300	chr4:140167501-140169400
chr4:142448201-142450500	chr4:142452101-142454300
chr4:151168901-151170600	chr4:151171001-151172600
chr4:153007601-153010000	chr4:153013801-153016100
chr4:156466601-156468700	chr4:156468801-156470900
chr4:163611701-163613800	chr4:163615601-163617700
chr4:167221901-167224000	chr4:167224001-167226100
chr4:175859901-175862100	chr4:175863201-175865400
chr4:184909801-184911500	chr4:184912801-184914400
chr4:187328801-187330800	chr4:187334901-187336800
chr5:1723001-1725200	chr5:1776401-1778500
chr5:7272901-7274700	chr5:7275301-7276800
chr5:10324701-10326500	chr5:10328301-10329900
chr5:21484001-21485900	chr5:21487901-21489600
chr5:26830501-26832800	chr5:26837201-26839700
chr5:27558701-27560800	chr5:27561501-27563700
chr5:42662201-42664500	chr5:42666501-42668500
chr5:55463201-55465100	chr5:55465801-55467800
chr5:57357301-57359600	chr5:57369101-57371200
chr5:57811301-57813500	chr5:57813501-57815800
chr5:68757801-68759800	chr5:68759901-68762000
chr5:82097501-82099600	chr5:82101801-82103800
chr5:93940401-93942300	chr5:93942401-93944400
chr5:97425301-97427700	chr5:97428101-97430500
chr5:99950501-99951300	chr5:99952201-99953500
chr5:106350801-106353000	chr5:106354001-106356300
chr5:109487001-109489100	chr5:109493001-109495100
chr5:114351401-114353400	chr5:114362501-114364400
chr5:127198301-127200400	chr5:127200801-127202800
chr5:127361901-127364200	chr5:127364401-127366600
chr5:127434001-127435400	chr5:127439101-127440400
chr5:139982401-139984700	chr5:139986001-139988100
chr5:146601101-146603200	chr5:146603201-146605300
chr5:147531401-147533600	chr5:147534001-147536500
chr5:172903701-172906000	chr5:172906901-172909200
chr5:178049001-178051000	chr5:178051701-178053700
chr5:179343601-179345800	chr5:179420601-179422900
chr6:47671001-47673000	chr6:47674601-47676700
chr6:49036901-49039200	chr6:49046001-49048400
chr6:57391101-57393300	chr6:57396901-57399200
chr6:57403101-57405500	chr6:57408801-57411300
chr6:115880501-115882600	chr6:115884401-115886800
chr6:121997201-121999600	chr6:121999601-122001900
chr6:151546801-151548700	chr6:151553901-151556000
chr6:153998201-154000300	chr6:154002901-154004800
chr6:160004601-160006600	chr6:160008501-160010700
chr6:160036501-160038600	chr6:160112301-160114800
chr7:25009001-25010800	chr7:25011201-25012800
chr7:28538801-28541100	chr7:28541201-28543600
chr7:31280401-31281800	chr7:31285301-31286600
chr7:49883201-49885600	chr7:49895301-49897700
chr7:68197301-68199500	chr7:68201301-68203400
chr7:68761801-68764000	chr7:68950101-68952300
chr7:69205801-69208000	chr7:69492201-69494500
chr7:73465001-73466700	chr7:73469201-73471100
chr7:77577601-77580100	chr7:77876401-77878700
chr7:78523601-78525800	chr7:78767601-78769900
chr7:78719101-78721400	chr7:78791601-78793900
chr7:78799401-78801500	chr7:78802901-78805100
chr7:81277501-81279800	chr7:81280001-81282300
chr7:82886501-82888500	chr7:82888901-82890900
chr7:88422001-88424200	chr7:88433801-88435800
chr7:89646601-89648700	chr7:89650201-89652200
chr7:96379601-96381600	chr7:96384301-96386300
chr7:97231601-97233000	chr7:97240301-97241800
chr7:100164201-100165700	chr7:100178601-100180200
chr7:100866701-100868000	chr7:100869101-100870500
chr7:109967001-109969500	chr7:109975201-109977500
chr7:110850701-110853000	chr7:110854101-110856500
chr7:111530801-111533000	chr7:111659601-111661700
chr7:118616701-118618900	chr7:118621701-118624000
chr7:127000401-127002600	chr7:127004801-127007200
chr7:133433701-133435900	chr7:133448601-133450800
chr7:137221701-137223900	chr7:137224001-137226300
chr7:141724501-141726600	chr7:141726701-141728700
chr7:146382401-146384500	chr7:146540701-146542900
chr7:146763601-146765900	chr7:146828801-146831000
chr7:150348501-150349700	chr7:150350501-150351900
chr7:154561201-154562900	chr7:154563201-154565000
chr7:154831401-154833400	chr7:154834101-154835700
chr7:155573201-155575400	chr7:155579201-155581500
chr8:3771701-3773700	chr8:3777901-3780000
chr8:8421501-8423500	chr8:8424001-8426100
chr8:29955201-29957400	chr8:29957401-29959700
chr8:39349501-39351500	chr8:39506201-39508100
chr8:40891801-40893900	chr8:40898601-40900700
chr8:51191601-51194000	chr8:51200501-51202800
chr8:53861701-53863800	chr8:53863901-53866000
chr8:76038201-76039700	chr8:76040401-76041700
chr8:82205701-82208700	chr8:82209001-82211000
chr8:89151501-89153800	chr8:89338201-89340400
chr8:94139601-94141900	chr8:94145901-94148300
chr8:96942501-96944800	chr8:96948401-96950700
chr8:112361401-112363600	chr8:112366001-112368200
chr8:115146601-115148600	chr8:115149501-115151400
chr8:118941101-118943200	chr8:118944301-118946200
chr8:126178201-126180400	chr8:126379201-126381600
chr8:138890001-138892200	chr8:138894501-138896800
chr8:138928001-138930000	chr8:138930101-138932100
chr8:144703501-144705400	chr8:144707001-144709000
chr9:11421301-11422800	chr9:11423501-11424900
chr9:33201201-33203300	chr9:33203601-33205700
chr9:70891001-70892500	chr9:70893301-70894700
chr9:70926501-70928200	chr9:70933201-70934700
chr9:72346301-72348600	chr9:72354101-72356300
chr9:78743501-78746000	chr9:78747501-78749800
chr9:86963101-86965200	chr9:86965701-86967900
chr9:103752801-103755000	chr9:103763901-103766000
chr9:106634101-106636400	chr9:106636501-106638800
chr9:127255801-127258000	chr9:127697401-127699700
chr9:130739101-130740900	chr9:130741801-130743500
chr9:131064901-131066700	chr9:131067701-131069500
chr9:138192601-138194500	chr9:138198601-138200800
chr10:4696701-4698800	chr10:4700101-4702300
chr10:31284801-31287100	chr10:31291401-31293700
chr10:31481301-31483600	chr10:31484501-31486700
chr10:114146201-114148100	chr10:114148301-114150100
chr10:118253501-118255600	chr10:118255701-118257600
chr11:5714701-5717000	chr11:5718501-5720800
chr11:6836001-6837500	chr11:6838201-6839600
chr11:9278601-9280500	chr11:9281101-9282900
chr11:11334201-11336600	chr11:11337201-11339600
chr11:13521101-13522600	chr11:13523201-13524700
chr11:29094201-29096200	chr11:29096601-29098600
chr11:31348401-31350700	chr11:31353901-31356200
chr11:31693601-31695900	chr11:31699401-31701700
chr11:42418801-42420600	chr11:42421001-42422900
chr11:46115801-46117800	chr11:46118701-46120600
chr11:47012301-47014400	chr11:47020101-47022100
chr11:47716901-47718200	chr11:47719601-47721000
chr11:48322001-48324500	chr11:48329901-48332100
chr11:57397401-57399500	chr11:57407101-57409400
chr11:58348801-58351100	chr11:58352201-58354600
chr11:69108701-69110400	chr11:69110701-69112600
chr11:69658301-69660500	chr11:69661801-69663900
chr12:1099501-1101400	chr12:1102001-1103500
chr12:12142101-12144400	chr12:12145501-12147600
chr12:29733601-29736000	chr12:29737301-29739700
chr12:40522401-40524700	chr12:40524701-40527000
chr12:41304501-41306500	chr12:41313401-41315100
chr12:50679501-50681300	chr12:50681801-50683500
chr12:56312801-56314500	chr12:56315401-56317200
chr12:58806201-58808500	chr12:58810901-58813300
chr12:128859601-128861700	chr12:128863901-128866000
chr13:34454601-34456900	chr13:34462501-34464500
chr13:37953301-37955700	chr13:37957801-37960000
chr13:44902001-44903500	chr13:44904001-44905500
chr13:68862901-68864900	chr13:68865001-68866900
chr13:71373301-71375500	chr13:71378201-71380600
chr13:71703601-71706000	chr13:71709901-71712300
chr13:107743101-107745400	chr13:107749401-107751800
chr13:110758701-110760900	chr13:110761101-110763400
chr14:32021201-32023200	chr14:32024001-32025700
chr14:32459901-32461200	chr14:32461901-32463300
chr14:78100201-78102500	chr14:78122601-78124900
chr15:22874501-22876700	chr15:22877301-22879400
chr15:30890301-30892500	chr15:31087301-31089500
chr15:37157801-37159800	chr15:37160501-37162500
chr15:47330301-47332500	chr15:47334801-47337000
chr15:48732001-48734000	chr15:48734501-48736700
chr15:58045701-58047400	chr15:58048501-58050200
chr15:59472301-59474600	chr15:59485701-59488000
chr15:64663101-64664400	chr15:64665301-64666600
chr15:75793601-75795900	chr15:75799201-75801400
chr15:82330401-82332800	chr15:82334401-82336700
chr15:93490701-93492800	chr15:93493101-93494900
chr15:95060301-95062700	chr15:95069701-95072000
chr15:96632601-96634200	chr15:96634801-96636200
chr15:96658001-96660200	chr15:96661001-96663200
chr16:11589301-11591400	chr16:11592401-11594400
chr16:22953201-22955600	chr16:22956701-22959100
chr16:23560301-23562400	chr16:23564001-23565700
chr16:25245801-25247900	chr16:25250301-25252500
chr16:27273001-27275100	chr16:27577401-27579400
chr16:32505801-32508100	chr16:32509001-32511500
chr16:33811001-33812500	chr16:33813801-33815300
chr16:47065101-47066700	chr16:47069001-47070800
chr16:56281001-56283100	chr16:56285001-56287200
chr16:57202901-57204800	chr16:57207501-57209400
chr16:61100001-61102200	chr16:61107801-61110100
chr16:69533301-69535300	chr16:69536901-69538700
chr16:75095001-75097000	chr16:75101201-75103400
chr16:76927301-76929500	chr16:76942001-76944400
chr16:77401601-77403900	chr16:77438701-77440900
chr17:1091601-1093300	chr17:1094301-1096000
chr17:3679801-3681700	chr17:3682401-3684400
chr17:5534101-5536800	chr17:5538001-5540000
chr17:7203901-7205300	chr17:7206501-7208100
chr17:13470601-13472700	chr17:13473101-13475200
chr17:15122301-15124600	chr17:15126101-15128400
chr17:17169201-17171300	chr17:17171601-17173800
chr17:23802501-23804800	chr17:23807401-23809600
chr17:24041601-24043100	chr17:24043801-24045300
chr17:27128901-27130700	chr17:27131201-27133000
chr17:29895301-29897400	chr17:29898401-29900500
chr17:70677401-70679100	chr17:70680101-70682000
chr18:5312801-5314900	chr18:5315801-5318100
chr18:10210501-10212400	chr18:10213301-10215400
chr18:11497401-11500000	chr18:11500901-11503200
chr18:36512001-36514200	chr18:36520301-36522600
chr18:45947001-45949300	chr18:45952001-45954200
chr18:47448901-47451000	chr18:47452501-47454500
chr18:49178201-49180300	chr18:49180301-49182300
chr18:49458001-49460400	chr18:49464101-49466400
chr18:50575401-50577800	chr18:50590601-50593100
chr18:53095601-53098100	chr18:53099301-53101500
chr18:53950501-53952500	chr18:53952601-53954500
chr18:61916001-61918100	chr18:61919901-61922100
chr18:72474101-72476500	chr18:72476601-72479000
chr19:6728001-6730000	chr19:6731801-6733500
chr19:8316001-8317900	chr19:8320401-8322300
chr19:12416101-12417500	chr19:12419201-12420600
chr19:13634901-13636900	chr19:13637601-13639600
chr19:15454401-15455700	chr19:15483901-15485200
chr19:19693501-19695500	chr19:19700301-19702100
chr19:22930801-22932900	chr19:22934501-22936500
chr19:23008301-23010000	chr19:23015001-23016800
chr19:35977501-35979500	chr19:35981301-35983300
chr19:39417701-39419500	chr19:39422001-39423800
chr19:41531101-41533000	chr19:41538801-41540800
chr19:49301301-49303400	chr19:49466801-49468900
chr19:50969201-50970500	chr19:50971501-50972900
chr19:53954901-53956600	chr19:53957601-53959200
chr19:58112001-58114300	chr19:58115601-58117900
chr19:62164801-62166900	chr19:62167101-62169000
chr20:30361301-30363200	chr20:30363301-30365200
chr20:30987401-30989500	chr20:30992701-30995100
chr20:39337901-39340000	chr20:39340601-39342700
chr20:41912701-41914900	chr20:41916901-41918900
chr20:49923701-49925100	chr20:49925801-49927300
chr20:51767901-51769500	chr20:51770001-51771700
chr20:61736301-61737700	chr20:61738501-61739900
chr21:14380601-14382400	chr21:14383301-14385400
chr21:17206601-17208700	chr21:17213501-17215400
chr21:18246901-18248800	chr21:18250801-18252900
chr21:27905201-27907500	chr21:27916101-27918400
chr21:34992601-34994700	chr21:34995101-34996900
chr21:37706601-37708800	chr21:37798701-37800900
chr21:42258701-42260700	chr21:42261001-42263000
chr21:43579701-43580700	chr21:43581601-43583100
chr21:44441701-44443700	chr21:44444801-44446700
chr22:16520001-16521900	chr22:16524401-16526500
chr22:21904901-21907200	chr22:21907401-21909600
chr22:22229101-22231000	chr22:22233401-22235100
chr22:33973301-33975400	chr22:33975701-33978000
chr22:36072401-36074700	chr22:36079701-36081600
chr22:38169201-38171000	chr22:38172001-38173800
chr22:39122301-39124300	chr22:39124901-39126600

## Sheet: Interchromosomal translocations
#Interchromosomal translocation event locations
#Column 1: Region where one end of reads spanning an interchromosomal translocation event are found
#Column 2: Region where paired ends of reads from column 1 land on the other chromosome
#The actual translocation event flanks one end of the regions in column 1 and column 2
#tloc_reads_end1_region	tloc_reads_end2_region
chr1:84300301-84302200	chr13:22833901-22835600
chr1:84317101-84319100	chr13:22787401-22789400
chr1:84331701-84334000	chr13:22903601-22905900
chr1:88745901-88747300	chr17:29087501-29088800
chr1:98006101-98008500	chr13:22807501-22809700
chr1:98076801-98078900	chr13:22872801-22874200
chr1:98164701-98167200	chr2:57624701-57627200
chr2:41904501-41906400	chr4:66094701-66098500
chr2:56474901-56477300	chr9:23812301-23814700
chr2:56790401-56792400	chr16:8826401-8828400
chr2:56952901-56955100	chr16:8824201-8826600
chr2:57088501-57090800	chr9:23814301-23816700
chr2:57617801-57620200	chr16:8765101-8767500
chr2:59272401-59273900	chr10:127570801-127572500
chr2:116091301-116094700	chr9:130496801-130498700
chr3:112756401-112758000	chr8:128601701-128604900
chr3:156509901-156511500	chr13:24568601-24570100
chr5:21607001-21609600	chr6:57681901-57684200
chr5:159281901-159284100	chrX:66897701-66900600
chr6:43876201-43878400	chr10:50332101-50334400
chr6:100546501-100548700	chr12:99712001-99714000
chr6:100548601-100550600	chr12:106994401-106996600
chr6:104327801-104330000	chr12:104681301-104683300
chr6:143384801-143387300	chr12:69810001-69812400
chr6:167252801-167255700	chr8:98932401-98934300
chr7:26217801-26219900	chr15:38639501-38642800
chr7:100724901-100726500	chr11:113924701-113926400
chr7:121533901-121536000	chr10:54113601-54115700
chr8:52892301-52894400	chr11:38767101-38771300
chr9:23528901-23530900	chr13:22809901-22812100
chr9:34552701-34554800	chr13:35777901-35780200
chr9:34554401-34555700	chr13:32676201-32677700
chr10:96841701-96843100	chrX:30700901-30702600
chr10:127564001-127566300	chr13:19268101-19270000
chr12:71523801-71527500	chr15:92686901-92689900

## Sheet: Other Intrachromosomal Events
#Intrachromosomal translocation event locations
#Column 1: Region where one end of reads spanning an intrachromosomal translocation event are found
#Column 2: Region where paired ends of reads from column 1 land on the same chromosome
#The actual translocation event flanks one end of the regions in column 1 and column 2
#tloc_reads_end1_region	tloc_reads_end2_region
chr1:16924001-16926400	chr1:232978401-232980800
chr1:50219101-50221100	chr1:51437801-51439800
chr1:56172401-56174100	chr1:56174401-56176100
chr1:57013201-57014900	chr1:57015301-57016900
chr1:62161201-62163400	chr1:62163101-62165500
chr1:70716801-70719000	chr1:70718901-70721200
chr1:71511801-71513600	chr1:71513901-71515800
chr1:98155801-98158100	chr1:98167501-98170000
chr1:102818201-102820500	chr1:102820301-102822600
chr1:102866501-102868900	chr1:102868601-102870900
chr1:104242901-104244900	chr1:104244901-104247100
chr1:108824601-108826400	chr1:108827401-108829300
chr1:109986901-109988800	chr1:109992701-109994400
chr1:113599001-113601400	chr1:113601201-113603500
chr1:115596601-115598700	chr1:115598601-115600900
chr1:143735901-143738400	chr1:143738001-143740500
chr1:143802201-143804700	chr1:143808001-143810600
chr1:156976601-156978900	chr1:156978601-156980900
chr1:162591901-162594200	chr1:198282301-198284500
chr1:215818601-215820500	chr1:215820801-215822600
chr1:216850601-216852700	chr1:216852701-216854800
chr1:220098701-220101000	chr1:220100801-220103200
chr1:222311501-222314100	chr1:222312601-222316200
chr1:224779501-224783200	chr1:227809201-227812500
chr1:227438201-227440300	chr1:227440301-227442400
chr1:234119201-234121500	chr1:234121201-234123500
chr1:234659401-234661800	chr1:234661501-234663800
chr1:239214601-239216700	chr1:239216601-239218800
chr2:1205501-1208100	chr2:1207901-1209200
chr2:5124601-5126800	chr2:5126701-5129000
chr2:8532401-8534500	chr2:8534501-8536600
chr2:40829601-40831800	chr2:40831701-40833900
chr2:46761601-46763900	chr2:46763701-46766000
chr2:49464401-49466600	chr2:49466401-49468600
chr2:55935101-55937200	chr2:55937101-55939400
chr2:56773601-56775900	chr2:57552701-57555100
chr2:57085001-57087400	chr2:59270301-59272800
chr2:77969501-77971300	chr2:77971601-77973500
chr2:80231301-80233300	chr2:80303801-80306000
chr2:82191901-82194300	chr2:82193901-82196400
chr2:84609901-84612300	chr2:84611901-84614400
chr2:97232401-97233900	chr2:97237701-97239300
chr2:109180101-109182300	chr2:109182301-109184400
chr2:110208001-110210400	chr2:111169201-111171500
chr2:121512501-121514300	chr2:121514701-121516500
chr2:129399601-129402800	chr2:129399801-129402900
chr2:138719201-138723300	chr2:138723601-138727000
chr2:142065401-142067800	chr2:142067501-142069900
chr2:151609201-151611600	chr2:151611301-151613600
chr2:152323501-152325600	chr2:152325601-152327600
chr2:183021901-183024400	chr2:183024101-183026400
chr2:183956201-183958600	chr2:183958201-183960600
chr2:195737501-195739900	chr2:195739501-195741900
chr2:206071101-206073300	chr2:206110601-206112400
chr2:209158201-209160300	chr2:209160301-209162500
chr2:233374601-233377000	chr2:233376801-233379000
chr3:11618901-11620900	chr3:11621301-11623400
chr3:21430601-21432600	chr3:21432601-21434800
chr3:23737201-23739300	chr3:23739101-23741300
chr3:41309701-41312000	chr3:41311901-41314100
chr3:70094001-70096200	chr3:70096201-70098200
chr3:75867801-75870200	chr3:75870001-75872500
chr3:99355401-99357500	chr3:99411901-99415800
chr3:100518201-100520300	chr3:100520201-100522500
chr3:113947901-113950300	chr3:113950001-113952400
chr3:117685301-117687800	chr3:117687701-117689900
chr3:117755801-117758300	chr3:117757901-117760400
chr3:124718101-124719600	chr3:124720201-124721700
chr3:149087401-149088700	chr3:149089501-149090900
chr3:156961901-156964400	chr3:156994401-156996500
chr3:164027801-164030000	chr3:164030201-164032200
chr3:180030901-180033200	chr3:180033201-180035600
chr3:180048401-180050700	chr3:180050701-180053000
chr3:181135101-181137200	chr3:181137301-181139300
chr3:186498001-186500300	chr3:186500101-186502400
chr3:196941101-196943300	chr3:196956501-196958400
chr4:52901-54300	chr4:57701-59100
chr4:3579901-3583300	chr4:3582401-3590300
chr4:31100001-31102100	chr4:31102001-31104200
chr4:43624301-43626400	chr4:43626301-43628600
chr4:44200101-44204300	chr4:44202301-44206400
chr4:57780101-57782400	chr4:57782201-57784400
chr4:66321601-66323800	chr4:66323701-66325800
chr4:81089001-81091000	chr4:84236701-84238800
chr4:81096901-81099400	chr4:84238301-84240700
chr4:86878201-86880100	chr4:86880301-86882200
chr4:88992501-88994900	chr4:88994601-88997000
chr4:94117401-94119600	chr4:94158501-94160600
chr4:101461801-101463900	chr4:101463801-101465900
chr4:117468901-117471200	chr4:117471001-117473300
chr4:120231301-120233400	chr4:120233401-120235400
chr4:120234701-120237000	chr4:120236701-120239100
chr4:121625501-121627300	chr4:121627601-121629400
chr4:134037001-134039100	chr4:134039001-134041200
chr4:163279801-163281900	chr4:163281901-163284000
chr4:178749201-178751500	chr4:178751201-178753600
chr4:182291601-182293900	chr4:182293801-182295900
chr4:187537801-187539100	chr4:188829501-188830800
chr4:187695101-187696900	chr4:189326901-189328800
chr4:188030701-188033000	chr4:188032701-188035100
chr5:2002101-2004200	chr5:2004101-2006300
chr5:3553601-3555000	chr5:3555401-3557100
chr5:13946001-13948300	chr5:13948101-13950400
chr5:14498001-14500000	chr5:14503401-14505000
chr5:20080501-20082600	chr5:20082701-20084700
chr5:52265601-52267700	chr5:52267701-52269800
chr5:61327401-61329400	chr5:61329401-61331500
chr5:64319801-64322100	chr5:64321901-64324100
chr5:73682601-73685000	chr5:73684701-73687100
chr5:77138901-77141200	chr5:77141101-77143400
chr5:78310501-78312800	chr5:78312601-78315000
chr5:79047401-79049600	chr5:79049501-79051700
chr5:81216401-81218600	chr5:81218401-81220600
chr5:88066101-88068100	chr5:88068201-88070200
chr5:88077001-88079100	chr5:88079101-88081200
chr5:95367101-95369300	chr5:95369301-95371400
chr5:106996001-106998200	chr5:106998101-107000400
chr5:111807601-111809800	chr5:111813301-111815300
chr5:155242201-155244800	chr5:155244801-155247100
chr5:158522901-158525300	chr5:158525001-158527400
chr5:158953101-158955200	chr5:158955101-158957300
chr5:172137001-172139200	chr5:172153401-172155700
chr5:172820301-172822600	chr5:172822401-172824600
chr6:23406401-23408500	chr6:23408401-23410600
chr6:35862201-35864200	chr6:35873001-35875000
chr6:51623301-51625700	chr6:51625401-51627700
chr6:51842201-51844500	chr6:51844401-51846500
chr6:54662301-54664600	chr6:54664401-54666600
chr6:55447701-55450000	chr6:55449901-55452200
chr6:57645401-57647400	chr6:85849901-85851900
chr6:68156401-68157800	chr6:68168501-68169800
chr6:86678501-86680900	chr6:86682101-86684500
chr6:89976501-89980800	chr6:89978601-89981800
chr6:100549301-100551300	chr6:100573601-100575800
chr6:100550901-100553400	chr6:100558501-100560900
chr6:102919901-102922100	chr6:102922101-102924400
chr6:107088301-107090500	chr6:107090401-107092600
chr6:114328801-114330900	chr6:114331301-114333500
chr6:116856101-116857700	chr6:116858201-116859700
chr6:123033901-123037500	chr6:123037601-123041000
chr6:123554701-123557100	chr6:123556701-123559200
chr6:124539001-124540900	chr6:124541201-124542900
chr6:129029501-129031800	chr6:129031601-129033800
chr6:135948001-135950400	chr6:143366101-143368300
chr6:136623301-136624700	chr6:136638601-136639600
chr6:136637901-136639200	chr6:136641201-136643100
chr6:137353301-137355600	chr6:137355501-137357700
chr6:153791701-153794000	chr6:161125301-161127300
chr6:154486501-154488900	chr6:154488701-154491000
chr6:162643101-162645500	chr6:162645501-162647800
chr6:168833401-168836700	chr6:168835401-168838600
chr7:14413401-14415800	chr7:14415501-14418000
chr7:14874901-14876500	chr7:14876901-14878700
chr7:33863301-33865700	chr7:33865301-33867700
chr7:37441801-37444200	chr7:37443801-37446200
chr7:52060601-52062700	chr7:52062701-52064800
chr7:52697101-52699500	chr7:52710801-52713100
chr7:54634501-54636900	chr7:54636701-54639200
chr7:64048901-64050800	chr7:64051201-64052900
chr7:70057301-70059200	chr7:70075201-70077000
chr7:70063801-70065800	chr7:70076601-70078600
chr7:76706501-76708600	chr7:76708501-76710600
chr7:77878301-77880700	chr7:77882401-77884600
chr7:80637701-80639900	chr7:80639701-80642000
chr7:87927401-87929600	chr7:87929501-87931800
chr7:89434601-89436900	chr7:89436701-89439000
chr7:95222201-95224500	chr7:95224301-95226600
chr7:100401001-100402700	chr7:100404701-100406300
chr7:106844301-106847500	chr7:106849101-106851500
chr7:120666201-120668600	chr7:120668501-120670700
chr7:130064501-130066600	chr7:130283101-130285400
chr7:132756101-132758600	chr7:132758201-132760600
chr7:137945001-137947400	chr7:137947401-137949800
chr7:140758301-140760700	chr7:140760301-140762800
chr7:145013101-145015800	chr7:145015801-145018100
chr7:147701901-147704100	chr7:147706901-147708900
chr7:158794001-158796100	chr7:158797201-158799300
chr7:158799701-158802900	chr7:158817301-158819300
chr8:2466001-2468100	chr8:2468101-2470200
chr8:3980701-3982700	chr8:3982801-3984700
chr8:4207601-4209600	chr8:4209601-4211800
chr8:6573201-6575500	chr8:6575501-6577600
chr8:13820501-13822600	chr8:13822601-13824700
chr8:15043501-15045900	chr8:15045701-15048100
chr8:54365401-54367500	chr8:54367501-54369500
chr8:66944601-66946800	chr8:66962901-66965200
chr8:67035501-67037800	chr8:67089001-67091100
chr8:108447901-108449900	chr8:108449901-108452000
chr8:119514301-119516400	chr8:119516401-119518500
chr9:35968901-35971100	chr9:35971601-35973800
chr9:72651801-72653800	chr9:72653801-72655800
chr9:74857301-74859600	chr9:74859501-74861600
chr9:82259501-82261500	chr9:82261501-82263700
chr9:84221601-84223500	chr9:84223701-84225500
chr9:88986901-88989200	chr9:88989101-88991200
chr9:103257601-103259900	chr9:103259901-103262100
chr9:108713701-108716100	chr9:108716001-108718300
chr9:111467901-111470300	chr9:111470101-111472300
chr9:132068701-132070600	chr9:132074301-132076000
chr9:135613101-135615300	chr9:135615601-135617800
chr10:6135401-6137600	chr10:6137501-6139800
chr10:18541101-18543200	chr10:18543201-18545400
chr10:27262501-27266600	chr10:27267601-27269700
chr10:32743701-32746000	chr10:32745901-32748100
chr10:46441601-46444800	chr10:46478401-46481400
chr10:49585201-49587400	chr10:49587201-49589500
chr10:52724101-52726400	chr10:52958801-52961100
chr10:54528601-54531100	chr10:54530801-54533200
chr10:56184901-56187000	chr10:56187001-56189100
chr10:57370101-57372300	chr10:57372201-57374400
chr10:58924901-58927200	chr10:58927301-58929300
chr10:92957101-92959400	chr10:92959201-92961500
chr10:107241001-107243100	chr10:107243001-107245200
chr10:109716901-109719000	chr10:109719001-109721100
chr10:117699601-117701900	chr10:117701601-117704000
chr10:127180101-127181800	chr10:127185201-127188900
chr11:7671501-7673500	chr11:7673501-7675600
chr11:16552101-16554300	chr11:16554301-16556400
chr11:16950701-16953000	chr11:16952901-16955100
chr11:31107501-31109200	chr11:31109501-31111300
chr11:31535701-31537800	chr11:31690701-31692800
chr11:31539601-31541900	chr11:31685201-31687500
chr11:40961801-40963800	chr11:40963601-40965900
chr11:105269101-105271000	chr11:105270801-105273100
chr11:113928201-113930500	chr11:113936701-113938900
chr11:131429101-131431400	chr11:131433601-131435800
chr12:11097301-11100400	chr12:11127001-11128900
chr12:12434201-12437500	chr12:12436201-12439700
chr12:26400301-26402600	chr12:26402301-26404700
chr12:29462601-29464900	chr12:29464701-29467000
chr12:30260601-30262800	chr12:30262601-30264900
chr12:39467701-39469800	chr12:39469601-39471900
chr12:45359501-45361900	chr12:45361701-45363900
chr12:78678901-78680600	chr12:78685001-78687100
chr12:102900301-102906400	chr12:124365801-124368000
chr12:123666301-123667900	chr12:123674401-123676100
chr12:128624101-128626300	chr12:128626301-128628400
chr13:36785401-36788600	chr13:36788701-36791700
chr13:46585401-46587600	chr13:46587501-46589700
chr13:71852601-71855000	chr13:71854601-71857000
chr13:72158201-72160000	chr13:72175001-72176600
chr13:72970701-72973200	chr13:72972801-72975300
chr13:75535201-75537400	chr13:75537201-75539400
chr13:78557001-78559300	chr13:78559101-78561300
chr13:79574301-79576400	chr13:79576401-79578600
chr13:80643201-80645500	chr13:80645501-80647600
chr13:81785101-81787500	chr13:81787101-81789600
chr13:85074901-85078600	chr13:85156201-85159400
chr13:87799101-87801500	chr13:87801201-87803600
chr13:91075201-91077300	chr13:91077301-91079400
chr13:95429501-95431700	chr13:95431501-95433700
chr13:102887601-102890100	chr13:102889801-102892300
chr13:103957201-103959400	chr13:103959301-103961500
chr13:104504001-104506300	chr13:104506001-104508400
chr13:106720501-106722800	chr13:106722601-106724900
chr14:33357801-33359900	chr14:33359901-33362000
chr14:51662301-51664700	chr14:51664501-51666800
chr14:52973301-52975600	chr14:53075001-53077300
chr14:53631601-53634100	chr14:53633801-53636200
chr14:64910201-64913300	chr14:64912401-64915000
chr14:75881501-75883900	chr14:75883901-75885900
chr14:77896001-77898300	chr14:77898101-77900400
chr14:82087201-82089300	chr14:82089201-82091400
chr14:84206801-84209200	chr14:84209001-84211400
chr14:86925701-86928200	chr14:86927801-86930200
chr14:103750201-103754200	chr14:103750401-103754400
chr15:32794101-32796600	chr15:32796301-32798700
chr15:43853201-43855500	chr15:43855501-43857600
chr15:44646001-44648200	chr15:44648101-44650400
chr15:50310601-50312800	chr15:50312601-50314900
chr15:76741801-76743100	chr15:89392901-89393800
chr15:85499101-85501300	chr15:85501101-85503300
chr15:98867301-98869500	chr15:98869501-98871600
chr15:99268601-99270900	chr15:99270501-99272900
chr16:6690201-6692300	chr16:6700801-6702900
chr16:20683901-20686300	chr16:20686001-20688400
chr16:21499901-21502300	chr16:22616201-22618600
chr16:22814501-22816500	chr16:22816401-22818500
chr16:32438001-32439900	chr16:32440901-32443000
chr16:60602201-60604200	chr16:60604301-60606300
chr16:69720001-69722200	chr16:69722001-69724300
chr16:71308701-71310700	chr16:71310701-71312800
chr16:76727301-76729500	chr16:76729401-76731700
chr16:76794701-76796600	chr16:76801901-76804300
chr16:76798201-76800400	chr16:76836501-76838900
chr17:135201-137000	chr17:138601-140300
chr17:4808801-4810800	chr17:4825701-4827600
chr17:21151901-21153800	chr17:21161501-21163600
chr17:26233401-26235900	chr17:26246501-26254400
chr17:26241401-26243300	chr17:26254301-26256000
chr18:842301-845800	chr18:842501-846000
chr18:9213201-9215300	chr18:9215301-9217400
chr18:24615701-24618000	chr18:24617901-24620000
chr18:25881701-25883400	chr18:25883801-25885500
chr18:33558101-33560300	chr18:33560301-33562400
chr18:35313601-35315800	chr18:35315801-35318000
chr18:37837801-37840100	chr18:37840001-37842300
chr18:41090101-41092400	chr18:41092401-41094800
chr18:55407001-55409500	chr18:55409101-55411500
chr18:66995601-66997900	chr18:66997701-67000000
chr18:69127801-69129900	chr18:69129901-69132100
chr19:20591001-20593000	chr19:20674901-20676400
chr19:50594301-50596100	chr19:54757701-54759500
chr19:50597701-50599700	chr19:52725701-52727800
chr19:56097001-56098800	chr19:56099901-56101800
chr20:42107701-42109900	chr20:42109801-42112000
chr21:23294701-23296900	chr21:23296901-23299100
chr21:29183501-29185800	chr21:29185701-29188000
chr21:29472101-29474400	chr21:29474201-29476400
chr21:38510301-38512700	chr21:38512301-38514800
chr21:41322601-41325000	chr21:41324801-41327100
chr21:43793001-43795100	chr21:43797401-43799700
chrX:16335701-16337900	chrX:16337901-16340200
chrX:46693901-46697300	chrX:46714001-46716800
chrX:48898601-48901800	chrX:48905501-48907800
chrX:52903001-52904600	chrX:55693501-55695500
chrX:52906701-52908800	chrX:55695001-55697200
chrX:82768501-82770600	chrX:82910501-82912600
chrX:116336401-116338300	chrX:116338701-116340400
