# Supplementary material for: U87MG Decoded: The Genomic Sequence of a Cytogenetically Aberrant Human Cancer Cell Line
Source: PLoS Genet. 2010 Jan 29;6(1):e1000832. doi: 10.1371/journal.pgen.1000832 (PMC2813426; doi:10.1371/journal.pgen.1000832)
Supplement: Table S3 — Genes knocked out by SNVs/Indels. List of all genes predicted to be knocked out by SNVs and Indels in U87MG. (0.20 MB XLS) [file pgen.1000832.s007.xls]

## Sheet: Genes KO by SNVs & Indels
Genes Predicted to be Affected by Knockout Mutations
These are genes (based on refGene and knownGene hg18 gene models) that are predicted to contain homozygous mutations that interrupt the protein coding sequence (genes annotated with one or more of the following tags: early-termination, frameshift, intron-splice-site-mutation, start-codon-loss, stop-codon-loss, not_dbSNP, or is_dbSNP)
hg18.kgXref.geneSymbol	hg18.knownGene.name	hg18.knownToLocusLink.value	hg18.knownGene.chrom	hg18.knownGene.txStart	hg18.knownGene.txEnd	go.goaPart.goId	go.term.name	variant information
VDR	uc001rql.1,uc001rqm.1,uc001rqn.1	7421	chr12	46521586	46585081	GO:0001501,GO:0003677,GO:0003700,GO:0003707,GO:0004872,GO:0004879,GO:0005515,GO:0005634,GO:0006350,GO:0006355,GO:0006816,GO:0006874,GO:0007165,GO:0007275,GO:0008270,GO:0008434,GO:0009887,GO:0016481,GO:0043565,GO:0046872,GO:0050892	skeletal development,DNA binding,transcription factor activity,steroid hormone receptor activity,receptor activity,ligand-dependent nuclear receptor activity,protein binding,nucleus,transcription,regulation of transcription, DNA-dependent,calcium ion transport,cellular calcium ion homeostasis,signal transduction,multicellular organismal development,zinc ion binding,vitamin D3 receptor activity,or…	chr12:46559161-46559162_A->G(6:5:83.3%[F:2:33.3%|R:3:50.0%]call=homozygous:genome_phred=65.0:snp_phred=74.0:max_mapping_qual=51.0:genome_max_qual=7.0:genome_ave_qual=7.0:snp_max_qual=63.0:snp_ave_qual=47.2:mismatch_id=2651655:BC060832:chr12:P11473:NM_001017535:NM_000376:NP_001017535:coding-nonsynonymous:uc001rql.1:VDR:uc001rqn.1:homozygous:uc001rqm.1:start-codon-loss:NP_000367:B2R5Q1:is_dbSNP=rs2…
NPDC1	uc004cks.1,uc004cku.1,uc004ckt.1,uc004ckr.1	56654	chr9	139053769	139060476			chr9:139057619-139057620_G->A(10:10:100.0%[F:5:50.0%|R:5:50.0%]call=homozygous:genome_phred=89.0:snp_phred=89.0:max_mapping_qual=28.0:genome_max_qual=0.0:genome_ave_qual=?:snp_max_qual=63.0:snp_ave_qual=45.0:mismatch_id=2898275:NPDC1:NM_015392:early-termination:uc004cks.1:NP_056207:chr9:homozygous:Q5SPY9:coding-nonsynonymous:AK054950:is_dbSNP=rs10781536)
CREB3L1	uc001ncf.1	90993	chr11	46255803	46299548			chr11:46298835-46298836_INS:-->G(18:16:88.9%[F:9:50.0%|R:7:38.9%]call=homozygous:genome_phred=42.0:snp_phred=549.0:max_mapping_qual=41.0:mismatch_id=6401657:NP_443086:chr11:not_dbSNP:intron-splice-site-mutation:NM_052854:uc001ncg.1:AF055009:homozygous:CREB3L1:frameshift:stop-codon-loss:uc001ncf.1:OASIS)
HFM1	uc001doa.2,uc001doc.1,uc001dob.2,uc009wdb.1	164045	chr1	91498910	91590796			chr1:91554000-91554001_T->G(13:13:100.0%[F:7:53.8%|R:6:46.2%]call=homozygous:genome_phred=98.0:snp_phred=98.0:max_mapping_qual=49.0:genome_max_qual=0.0:genome_ave_qual=?:snp_max_qual=63.0:snp_ave_qual=55.5:mismatch_id=1034478:uc001dob.2:utr-mutation:BX649037:uc001doa.2:B1B0B5:B1B0B6:coding-nonsynonymous:NP_001017975:NM_001017975:homozygous:abnormal-ref-gene-model-lacking-stop-codon:coding-synonym…
KIAA1783	uc010dgh.1,uc002jom.1,uc010dgi.1,uc010dgj.1,uc002jor.1,uc002joo.1,uc002joq.2,uc002jon.1	80022	chr17	71127312	71128851			chr17:71124237-71124238_INS:-->T(8:4:50.0%[F:3:37.5%|R:1:12.5%]call=homozygous:genome_phred=55.0:snp_phred=232.0:max_mapping_qual=47.0:mismatch_id=9721952:uc002jor.1:AF418293:early-termination:KIAA1783:homozygous:abnormal-ref-gene-model-lacking-stop-codon:frameshift:chr17:start-codon-loss:intron-splice-site-mutation:is_dbSNP=rs11439064)
TMEM216	uc001nrn.1	51259	chr11	60916440	60922899			chr11:60922307-60922308_INS:-->A(15:11:73.3%[F:5:33.3%|R:6:40.0%]call=homozygous:genome_phred=43.0:snp_phred=421.0:max_mapping_qual=35.0:mismatch_id=6760439:chr11:uc001nrn.1:TMEM216:homozygous:NM_016499:NP_057583:intron-splice-site-mutation:Q9P0N5:is_dbSNP=rs11382548)
IFI35	uc010cyv.1	3430	chr17	38412350	38419999			chr17:38419018-38419019_A->G(14:14:100.0%[F:6:42.9%|R:8:57.1%]call=homozygous:genome_phred=101.0:snp_phred=101.0:max_mapping_qual=49.0:genome_max_qual=0.0:genome_ave_qual=?:snp_max_qual=61.0:snp_ave_qual=48.5:mismatch_id=3310856:NM_005533:P80217-2:homozygous:chr17:uc010cyv.1:coding-nonsynonymous:intron-splice-site-mutation:IFI35:NP_005524:is_dbSNP=rs588703)
KLHDC8A	uc001hcf.1,uc001hcg.1	55220	chr1	203572270	203592789			chr1:203584125-203584126_C->T(17:17:100.0%[F:8:47.1%|R:9:52.9%]call=homozygous:genome_phred=110.0:snp_phred=110.0:max_mapping_qual=47.0:genome_max_qual=0.0:genome_ave_qual=?:snp_max_qual=63.0:snp_ave_qual=50.4:mismatch_id=1981027:KLHDC8A:uc001hcg.1:homozygous:AK096590:Q8IYD2:chr1:intron-splice-site-mutation:NP_060673:is_dbSNP=rs12059162:NM_018203)
C14orf105	uc001xcz.2,uc010aox.1,uc001xcy.2,uc010aoy.1	55195	chr14	57015253	57030329			chr14:57018132-57018133_T->C(47:40:85.1%[F:27:57.4%|R:13:27.7%]call=homozygous:genome_phred=122.0:snp_phred=177.0:max_mapping_qual=45.0:genome_max_qual=15.0:genome_ave_qual=6.0:snp_max_qual=63.0:snp_ave_qual=50.0:mismatch_id=2818537:NM_018168:homozygous:C14orf105:chr14:NP_060638:intron-splice-site-mutation:Q9NVL8:uc001xcy.2:is_dbSNP=rs1152522)
TSPAN32	uc001lwd.1,uc001lvz.1,uc001lvx.1,uc001lwc.1,uc001lvy.1,uc001lwb.1	10077	chr11	2292841	2296006			chr11:2280616-2280617_A->G(7:7:100.0%[F:3:42.9%|R:4:57.1%]call=homozygous:genome_phred=80.0:snp_phred=80.0:max_mapping_qual=50.0:genome_max_qual=0.0:genome_ave_qual=?:snp_max_qual=63.0:snp_ave_qual=49.7:mismatch_id=1865206:NP_620591:utr-mutation:chr11:AF125569:TSPAN32:homozygous:Q96QS1-2:NM_139022:start-codon-loss:coding-nonsynonymous:uc001lvz.1:is_dbSNP=rs2074022)
CNTROB	uc002gjr.1,uc002gjp.1,uc002gjq.1	116840	chr17	7778180	7793621			chr17:7776573-7776579_DEL:GGAGCT->------(26:18:69.2%[F:8:30.8%|R:10:38.5%]call=homozygous:genome_phred=92.0:snp_phred=655.0:max_mapping_qual=40.0:mismatch_id=7887817:utr-mutation:uc002gjp.1:not_dbSNP:NP_001032221:intron-splice-site-mutation:Q8N137-2:NM_001037144:homozygous:CNTROB:NM_053051:uc002gjq.1:chr17:Q8N137:NP_444279)
CDCA7L	uc010kul.1,uc003sve.2,uc010kuk.1,uc003svf.2	55536	chr7	21907041	21952067	GO:0051301	cell division	chr7:21908386-21908390_DEL:TCTT->----(29:20:69.0%[F:11:37.9%|R:9:31.0%]call=homozygous:genome_phred=70.0:snp_phred=784.0:max_mapping_qual=40.0:mismatch_id=693781:AY161168:utr-mutation:uc010kuk.1:not_dbSNP:NP_061189:NP_001120842:NP_001120843:uc010kul.1:intron-splice-site-mutation:Q96GN5:A4D141:chr7:uc003svf.2:NM_001127370:NM_018719:homozygous:NM_001127371:CDCA7L:uc003sve.2:Q96GN5-2)
ZNF559	uc002mlh.1,uc010dwo.1,uc010dwm.1,uc010dwl.1,uc002mlf.2,uc002mle.2,uc002mlg.1,uc010dwn.1,uc002mld.2,uc010dwk.1	84527	chr19	9295854	9322838			chr19:9313026-9313028_DEL:CT->--(23:21:91.3%[F:10:43.5%|R:11:47.8%]call=homozygous:genome_phred=90.0:snp_phred=822.0:max_mapping_qual=50.0:mismatch_id=8994877:utr-mutation:AX747491:ZNF559:Q3LIC1:NP_115886:not_dbSNP:uc010dwm.1:NM_032497:AK310117:uc010dwn.1:Q9BR84:AK310781:homozygous:uc002mld.2:frameshift:chr19)
GPR112	uc010nsc.1,uc010nsb.1,uc004ezu.1	139378	chrX	135254216	135271412			chrX:135302110-135302113_DEL:GAT->---(11:11:100.0%[F:4:36.4%|R:7:63.6%]call=homozygous:genome_phred=71.0:snp_phred=399.0:max_mapping_qual=38.0:mismatch_id=10704925:CR936801:uc004ezu.1:NM_153834:chrX:homozygous:not_dbSNP:NP_722576:frameshift:uc010nsb.1:GPR112:A2A2J1:A2A2J2)
NLRP8	uc010etg.1,uc002qmh.1	126205	chr19	61151009	61191807			chr19:61191090-61191091_G->C(20:18:90.0%[F:12:60.0%|R:6:30.0%]call=homozygous:genome_phred=76.0:snp_phred=113.0:max_mapping_qual=46.0:genome_max_qual=1.0:genome_ave_qual=1.0:snp_max_qual=63.0:snp_ave_qual=51.5:mismatch_id=3934743:utr-mutation:NLRP8:Q86W28-2:coding-nonsynonymous:uc002qmh.1:NM_176811:Q86W28:uc010etg.1:homozygous:NP_789781:stop-codon-loss:chr19:AY154463:is_dbSNP=rs306457)
MS4A7	uc001nph.1,uc009ymx.1,uc001npg.1,uc001npf.1,uc001npe.1	58475	chr11	59902533	59914034			chr11:59913741-59913742_C->T(18:18:100.0%[F:5:27.8%|R:13:72.2%]call=homozygous:genome_phred=113.0:snp_phred=113.0:max_mapping_qual=41.0:genome_max_qual=0.0:genome_ave_qual=?:snp_max_qual=63.0:snp_ave_qual=50.6:mismatch_id=2561004:MS4A7:early-termination:chr11:NP_996823:homozygous:AK309884:NM_206940:coding-nonsynonymous:uc009ymx.1:is_dbSNP=rs2233253)
ZNF626	uc002npc.1,uc002npb.1,uc002npd.1	199777	chr19	20619348	20636242	GO:0003676,GO:0005622,GO:0006355	nucleic acid binding,intracellular,regulation of transcription	chr19:20599277-20599278_A->G(15:15:100.0%[F:4:26.7%|R:11:73.3%]call=homozygous:genome_phred=104.0:snp_phred=104.0:max_mapping_qual=40.0:genome_max_qual=0.0:genome_ave_qual=?:snp_max_qual=63.0:snp_ave_qual=52.9:mismatch_id=3566765:NP_001070143:ZNF626:coding-nonsynonymous:AK096221:NM_001076675:homozygous:abnormal-ref-gene-model-lacking-stop-codon:uc002npb.1:coding-synonymous:stop-codon-loss:chr19:Q…
GAS11	uc010cjc.1,uc002fqj.1	2622	chr16	88616508	88638880			chr16:88638450-88638451_C->T(13:11:84.6%[F:4:30.8%|R:7:53.8%]call=homozygous:genome_phred=66.0:snp_phred=92.0:max_mapping_qual=48.0:genome_max_qual=2.0:genome_ave_qual=1.5:snp_max_qual=63.0:snp_ave_qual=56.3:mismatch_id=3764116:O95995:utr-mutation:early-termination:BC089450:BC044232:coding-nonsynonymous:GAS8:BX647947:uc002fqi.1:uc010cjc.1:uc010cjd.1:uc002fqh.1:NR_023348:BC036781:NM_001481:homozyg…
EYS	uc003per.1,uc003peq.2	346007	chr6	66101526	66346418	GO:0005576	extracellular region	chr6:66062690-66062691_G->A(14:11:78.6%[F:8:57.1%|R:3:21.4%]call=homozygous:genome_phred=71.0:snp_phred=92.0:max_mapping_qual=47.0:genome_max_qual=12.0:genome_ave_qual=4.7:snp_max_qual=63.0:snp_ave_qual=49.8:mismatch_id=680026:chr6:early-termination:EYS:NP_001136272:homozygous:abnormal-ref-gene-model-lacking-stop-codon:coding-synonymous:NM_001142800:coding-nonsynonymous:abnormal-ref-gene-model-la…
CLTCL1	uc002zpd.1,uc002zpe.1,uc002zpc.1,uc010grm.1,uc002zpb.1	8218	chr22	17563872	17583344			chr22:17569003-17569004_INS:-->C(27:24:88.9%[F:10:37.0%|R:14:51.9%]call=homozygous:genome_phred=113.0:snp_phred=953.0:max_mapping_qual=49.0:mismatch_id=9158461:AY927416:NP_009029:uc002zpb.1:NM_007098:AY927417:AY927418:chr22:not_dbSNP:uc002zpe.1:intron-splice-site-mutation:uc002zpd.1:uc010grm.1:homozygous:CLTCL1)
SLC37A4	uc001pus.1,uc009zan.1,uc009zam.1,uc001puq.2,uc001pur.2	2542	chr11	118400273	118405484			chr11:118403645-118403646_DEL:C->-(6:5:83.3%[F:2:33.3%|R:3:50.0%]call=homozygous:genome_phred=16.0:snp_phred=119.0:max_mapping_qual=52.0:mismatch_id=8182687:utr-mutation:NP_001458:chr11:uc001puq.2:SLC37A4:NM_001467:intron-splice-site-mutation:AK312628:homozygous:abnormal-ref-gene-model-lacking-stop-codon:frameshift:stop-codon-loss:uc001pus.1:is_dbSNP=rs5795159)
PKD1L2	uc002fgi.1,uc002fgl.1,uc002fgf.1,uc002fgj.1,uc002fgh.1	114780	chr16	79762320	79772435			chr16:79799698-79799699_G->A(19:11:57.9%[F:8:42.1%|R:3:15.8%]call=homozygous:genome_phred=52.0:snp_phred=92.0:max_mapping_qual=32.0:genome_max_qual=16.0:genome_ave_qual=6.9:snp_max_qual=63.0:snp_ave_qual=49.5:mismatch_id=3657658:NM_001076780:early-termination:NP_001070248:coding-nonsynonymous:NP_443124:PKD1L2:NM_052892:homozygous:uc002fgh.1:abnormal-ref-gene-model-lacking-stop-codon:chr16:uc002fg…	chr16:79703307-79703308_C->G(15:12:80.0%[F:10:66.7%|R:2:13.3%]call=homozygous:genome_phred=73.0:snp_phred=95.0:max_mapping_qual=46.0:genome_max_qual=11.0:genome_ave_qual=6.7:snp_max_qual=63.0:snp_ave_qual=48.1:mismatch_id=3656388:uc002fgf.1:coding-nonsynonymous:NP_443124:Q7Z442-5:PKD1L2:AK131378:NM_052892:homozygous:uc002fgh.1:abnormal-ref-gene-model-lacking-stop-codon:stop-codon-loss:chr16:is_db…
PPEF-2	uc003hiy.1,uc003hiz.1	5470	chr4	77006365	77036560			chr4:77006696-77006697_T->C(31:28:90.3%[F:9:29.0%|R:19:61.3%]call=homozygous:genome_phred=96.0:snp_phred=143.0:max_mapping_qual=50.0:genome_max_qual=1.0:genome_ave_qual=1.0:snp_max_qual=63.0:snp_ave_qual=51.4:mismatch_id=907284:uc003hiz.1:AF023457:homozygous:intron-splice-site-mutation:PPEF-2:chr4:is_dbSNP=rs7654738)
KIAA1515	uc001poi.1	57646	chr11	113173806	113251466			chr11:113179133-113179134_INS:-->C(15:12:80.0%[F:7:46.7%|R:5:33.3%]call=homozygous:genome_phred=83.0:snp_phred=479.0:max_mapping_qual=40.0:mismatch_id=8064156:uc001pog.1:early-termination:chr11:Q96SV4:not_dbSNP:AK097623:uc001poi.1:Q96RU2:USP28:NM_020886:NP_065937:AB040948:uc001poh.1:KIAA1515:homozygous:frameshift)
ACTN3	uc001oio.1	89	chr11	66070966	66087373			chr11:66084670-66084671_T->C(9:7:77.8%[F:2:22.2%|R:5:55.6%]call=homozygous:genome_phred=64.0:snp_phred=80.0:max_mapping_qual=41.0:genome_max_qual=14.0:genome_ave_qual=7.5:snp_max_qual=63.0:snp_ave_qual=50.6:mismatch_id=2620756:NM_001104:utr-mutation:chr11:homozygous:abnormal-ref-gene-model-lacking-stop-codon:NP_001095:uc001oio.1:stop-codon-loss:ACTN3:coding-nonsynonymous:intron-splice-site-mutati…
GDPD2	uc004dyh.1	54857	chrX	69559715	69569956	GO:0005737,GO:0005856,GO:0005886,GO:0006071,GO:0008889,GO:0016020,GO:0016021,GO:0016787	cytoplasm,cytoskeleton,plasma membrane,glycerol metabolic process,glycerophosphodiester phosphodiesterase activity,membrane,integral to membrane,hydrolase activity	chrX:69569486-69569487_A->G(6:6:100.0%[F:1:16.7%|R:5:83.3%]call=homozygous:genome_phred=77.0:snp_phred=77.0:max_mapping_qual=51.0:genome_max_qual=0.0:genome_ave_qual=?:snp_max_qual=63.0:snp_ave_qual=49.8:mismatch_id=4025192:NP_060181:chrX:uc004dyh.1:homozygous:Q9HCC8:coding-synonymous:intron-splice-site-mutation:GDPD2:is_dbSNP=rs2296542:NM_017711)
CREB3L2	uc003vty.2,uc003vtx.1,uc003vtw.1,uc003vtv.1	64764	chr7	137248098	137337386			chr7:137263453-137263456_DEL:TGG->---(13:9:69.2%[F:3:23.1%|R:6:46.2%]call=homozygous:genome_phred=71.0:snp_phred=371.0:max_mapping_qual=45.0:mismatch_id=4157584:uc003vtw.1:uc003vty.2:not_dbSNP:BX649143:NP_919047:NM_194071:AK131517:Q70SY1-3:Q70SY1-2:chr7:homozygous:A8KAI3:CREB3L2:uc003vtx.1:abnormal-ref-gene-model-lacking-stop-codon:frameshift:BC063666:uc003vtv.1)
FLJ00234	uc002hbg.1	113235	chr17	23745787	23757355			chr17:23751848-23751849_DEL:A->-(11:11:100.0%[F:4:36.4%|R:7:63.6%]call=homozygous:genome_phred=71.0:snp_phred=399.0:max_mapping_qual=46.0:mismatch_id=8328450:uc002hbe.1:FLJ00234:utr-mutation:early-termination:Q6SZW1-2:AK093615:uc002hbg.1:intron-splice-site-mutation:NM_015077:SARM1:NM_080669:BC010691:NP_055892:homozygous:abnormal-ref-gene-model-lacking-stop-codon:chr17:NP_542400:frameshift:stop-co…
IRGQ	uc010eiv.1,uc010eiw.1	126298	chr19	48787865	48791516	GO:0005515	protein binding	chr19:48790802-48790803_C->G(6:5:83.3%[F:3:50.0%|R:2:33.3%]call=homozygous:genome_phred=62.0:snp_phred=74.0:max_mapping_qual=36.0:genome_max_qual=1.0:genome_ave_qual=1.0:snp_max_qual=63.0:snp_ave_qual=51.0:mismatch_id=3839771:CCDS33040:NP_001007562:uc010eiv.1:uc010eiw.1:homozygous:coding-synonymous:IRGQ:chr19:Q8WZA9:intron-splice-site-mutation:NM_001007561:is_dbSNP=rs304725)
LIN37	uc002obk.1,uc002obm.1	55851,55957	chr19	40931351	40937260			chr19:40935652-40935653_G->A(7:7:100.0%[F:3:42.9%|R:4:57.1%]call=homozygous:genome_phred=80.0:snp_phred=80.0:max_mapping_qual=35.0:genome_max_qual=0.0:genome_ave_qual=?:snp_max_qual=53.0:snp_ave_qual=44.3:mismatch_id=3727698:NM_019104:NP_061977:homozygous:LIN37:chr19:intron-splice-site-mutation:is_dbSNP=rs231243)
OR8G1	uc001pzx.1	219865	chr11	123625632	123640973			chr11:123626408-123626409_G->C(9:9:100.0%[F:5:55.6%|R:4:44.4%]call=homozygous:genome_phred=86.0:snp_phred=86.0:max_mapping_qual=52.0:genome_max_qual=0.0:genome_ave_qual=?:snp_max_qual=63.0:snp_ave_qual=48.8:mismatch_id=3162000:chr11:homozygous:abnormal-ref-gene-model-lacking-stop-codon:NP_001002905:stop-codon-loss:coding-nonsynonymous:uc001pzx.1:intron-splice-site-mutation:OR8G1:NM_001002905:is_d…
MACF1	uc009vvo.1,uc001cdh.2,uc001cdf.1,uc001cda.1,uc009vvs.1,uc001cde.1,uc009vvp.1,uc009vvr.1,uc001cdc.1	23499	chr1	39569396	39725376			chr1:39686949-39686950_G->C(30:23:76.7%[F:12:40.0%|R:11:36.7%]call=homozygous:genome_phred=70.0:snp_phred=128.0:max_mapping_qual=45.0:genome_max_qual=26.0:genome_ave_qual=10.1:snp_max_qual=63.0:snp_ave_qual=53.9:mismatch_id=452576:Q9UPN3:NP_149033:utr-mutation:NM_033044:uc009vvp.1:uc009vvo.1:uc009vvr.1:coding-nonsynonymous:NM_012090:MACF1:CCDS435:uc009vvs.1:NP_036222:homozygous:abnormal-ref-gene-…
DCHS2	uc003inx.1,uc003inw.1	54798	chr4	155463255	155632318			chr4:155463851-155463855_DEL:TTTG->----(26:10:38.5%[F:6:23.1%|R:4:15.4%]call=homozygous:genome_phred=110.0:snp_phred=399.0:max_mapping_qual=50.0:mismatch_id=4780392:uc003inx.1:DCHS2:BC140919:homozygous:not_dbSNP:NP_001136024:frameshift:Q6V1P9-3:NM_001142552:chr4)
DOCK5	uc003xej.1,uc003xef.2,uc003xei.1,uc003xeg.1,uc010luf.1	80005	chr8	25238796	25326536			chr8:25238885-25238886_C->T(23:22:95.7%[F:11:47.8%|R:11:47.8%]call=homozygous:genome_phred=110.0:snp_phred=125.0:max_mapping_qual=46.0:genome_max_qual=16.0:genome_ave_qual=16.0:snp_max_qual=63.0:snp_ave_qual=53.8:mismatch_id=340931:uc003xeh.1:Q5H9P3:early-termination:CR749353:NP_079216:coding-nonsynonymous:DOCK5:uc003xei.1:chr8:DKFZp781J211:uc003xeg.1:CR933718:homozygous:abnormal-ref-gene-model-l…
RPK118	uc009xdh.1,uc001hke.1,uc009xdi.1	26750	chr1	211301346	211311006			chr1:211481659-211481660_C->T(34:30:88.2%[F:13:38.2%|R:17:50.0%]call=homozygous:genome_phred=98.0:snp_phred=149.0:max_mapping_qual=46.0:genome_max_qual=12.0:genome_ave_qual=3.8:snp_max_qual=63.0:snp_ave_qual=56.2:mismatch_id=2074104:early-termination:Q96S38:BX647303:NP_001129610:B1APS8:not_dbSNP:uc001hkc.1:RPS6KC1:coding-nonsynonymous:NP_036556:uc001hke.1:homozygous:AK122921:NM_012424:chr1:uc001h…
LMO7	uc001vjw.1,uc001vjv.1,uc001vjt.1,uc001vjs.1	4008	chr13	75276425	75317516			chr13:75276459-75276460_T->C(49:40:81.6%[F:20:40.8%|R:20:40.8%]call=homozygous:genome_phred=109.0:snp_phred=179.0:max_mapping_qual=45.0:genome_max_qual=27.0:genome_ave_qual=5.2:snp_max_qual=63.0:snp_ave_qual=54.0:mismatch_id=2896723:uc001vjv.1:NM_015842:utr-mutation:NP_056667:uc001vjw.1:chr13:LMO7:uc001vjt.1:NM_005358:AX747335:AK055465:coding-nonsynonymous:uc001vjs.1:AB020665:homozygous:abnormal-…
UNQ9415	uc001phv.1,uc001phs.2,uc001phu.1,uc009yxf.1,uc001phx.1	120329	chr11	104266306	104274607			chr11:104266309-104266310_T->C(11:10:90.9%[F:6:54.5%|R:4:36.4%]call=homozygous:genome_phred=66.0:snp_phred=89.0:max_mapping_qual=53.0:genome_max_qual=4.0:genome_ave_qual=4.0:snp_max_qual=63.0:snp_ave_qual=47.5:mismatch_id=2983306:UNQ9415:utr-mutation:chr11:uc001phv.1:NR_000035:AF464193:uc001phu.1:AF486845:AF464194:coding-nonsynonymous:intron-splice-site-mutation:uc001pht.1:AF486844:uc001phw.1:uc0…	chr11:104268326-104268327_G->A(10:10:100.0%[F:8:80.0%|R:2:20.0%]call=homozygous:genome_phred=89.0:snp_phred=89.0:max_mapping_qual=50.0:genome_max_qual=0.0:genome_ave_qual=?:snp_max_qual=63.0:snp_ave_qual=59.1:mismatch_id=2983328:UNQ9415:early-termination:chr11:uc001phv.1:NR_000035:AF464193:uc001phu.1:AF486845:AF464194:coding-nonsynonymous:uc001pht.1:AF486844:uc001phw.1:uc009yxf.1:homozygous:CASP1…
CHMP4A	uc001wnj.1,uc001wni.1	29082	chr14	23748626	23755081	GO:0005515,GO:0006810,GO:0008289,GO:0015031,GO:0016020,GO:0030659,GO:0031410	protein binding,transport,lipid binding,protein transport,membrane,cytoplasmic vesicle membrane,cytoplasmic vesicle	chr14:23753106-23753107_DEL:A->-(11:6:54.5%[F:2:18.2%|R:4:36.4%]call=homozygous:genome_phred=69.0:snp_phred=224.0:max_mapping_qual=50.0:mismatch_id=6168641:BC046912:utr-mutation:CHMP4A:uc001wnm.1:Q86V88:MDP1:uc001wnl.1:homozygous:uc001wnj.1:uc001wni.1:is_dbSNP=rs3215610:NP_054888:uc001wnk.1:NP_612485:Q86V88-3:Q86V88-2:MDP-1:AX747749:NM_014169:Q9BY43:chr14:NM_138476:frameshift:BX161512:stop-codon-…
ADAM8	uc001lme.1,uc009ybj.1,uc009ybi.1	101	chr10	134935686	134940362			chr10:134926669-134926670_INS:-->C(10:8:80.0%[F:1:10.0%|R:7:70.0%]call=homozygous:genome_phred=68.0:snp_phred=267.0:max_mapping_qual=42.0:mismatch_id=8808915:utr-mutation:early-termination:chr10:BC064500:not_dbSNP:uc001lme.1:NP_001100:homozygous:uc009ybi.1:abnormal-ref-gene-model-lacking-stop-codon:frameshift:ADAM8:NM_001109)
TAS2R43	uc001qzq.1	259289	chr12	11135152	11136179	GO:0004871,GO:0004872,GO:0004930,GO:0007165,GO:0007186,GO:0016020,GO:0016021,GO:0050896,GO:0050909	signal transducer activity,receptor activity,G-protein coupled receptor activity,signal transduction,G-protein coupled receptor protein signaling pathway,membrane,integral to membrane,response to stimulus,sensory perception of taste	chr12:11135195-11135196_C->T(9:8:88.9%[F:4:44.4%|R:4:44.4%]call=homozygous:genome_phred=57.0:snp_phred=83.0:max_mapping_qual=35.0:genome_max_qual=29.0:genome_ave_qual=29.0:snp_max_qual=63.0:snp_ave_qual=53.6:mismatch_id=2222595:Q50KJ2:early-termination:NP_795365:chr12:uc001qzq.1:homozygous:not_dbSNP:TAS2R43:coding-nonsynonymous:NM_176884)
UBXN8	uc003xii.1,uc010lvi.1,uc003xij.1	7993	chr8	30728454	30744062			chr8:30740382-30740383_INS:-->T(39:29:74.4%[F:12:30.8%|R:17:43.6%]call=homozygous:genome_phred=155.0:snp_phred=1245.0:max_mapping_qual=48.0:mismatch_id=975637:early-termination:AY302140:coding-nonsynonymous:uc010lvi.1:intron-splice-site-mutation:NM_005671:chr8:NP_005662:homozygous:abnormal-ref-gene-model-lacking-stop-codon:UBXN8:frameshift:stop-codon-loss:uc003xii.1:is_dbSNP=rs11388922)
CDRT4	uc002gop.1	284040	chr17	15280062	15311650	GO:0003677,GO:0003899,GO:0006350	DNA binding,DNA-directed RNA polymerase activity,transcription	chr17:15284249-15284250_INS:---->CTT(32:23:71.9%[F:14:43.8%|R:9:28.1%]call=homozygous:genome_phred=120.0:snp_phred=1065.0:max_mapping_qual=38.0:mismatch_id=8112512:NP_775893:NM_173622:uc002gop.1:homozygous:not_dbSNP:frameshift:chr17:A8MSL9:CDRT4)
PTEN	uc001kfb.1	5728	chr10	89613174	89718512	GO:0000079,GO:0001525,GO:0004438,GO:0004721,GO:0004722,GO:0004725,GO:0005161,GO:0005515,GO:0005737,GO:0006470,GO:0006629,GO:0006917,GO:0007049,GO:0007417,GO:0007507,GO:0008138,GO:0008283,GO:0008285,GO:0008289,GO:0016314,GO:0016477,GO:0016787,GO:0030165,GO:0030336,GO:0031175,GO:0031647,GO:0043066,GO:0043542,GO:0045786,GO:0046855,GO:0046856,GO:0048008,GO:0048738,GO:0051717,GO:0051800,GO:0051895,GO:…	regulation of cyclin-dependent protein kinase activity,angiogenesis,phosphatidylinositol-3-phosphatase activity,phosphoprotein phosphatase activity,protein serine/threonine phosphatase activity,protein tyrosine phosphatase activity,platelet-derived growth factor receptor binding,protein binding,cytoplasm,protein amino acid dephosphorylation,lipid metabolic process,induction of apoptosis,cell cycl…	chr10:89675294-89675295_G->T(23:22:95.7%[F:17:73.9%|R:5:21.7%]call=homozygous:genome_phred=95.0:snp_phred=125.0:max_mapping_qual=44.0:genome_max_qual=2.0:genome_ave_qual=2.0:snp_max_qual=63.0:snp_ave_qual=49.4:mismatch_id=2816197:uc001kfb.1:chr10:NM_000314:homozygous:not_dbSNP:P60484:NP_000305:intron-splice-site-mutation:PTEN)
TOR1AIP1	uc001gnp.1,uc001gnq.1	26092	chr1	178118042	178155834	GO:0005634,GO:0005637,GO:0016020,GO:0016021	nucleus,nuclear inner membrane,membrane,integral to membrane	chr1:178125066-178125067_G->A(21:18:85.7%[F:9:42.9%|R:9:42.9%]call=homozygous:genome_phred=81.0:snp_phred=113.0:max_mapping_qual=52.0:genome_max_qual=27.0:genome_ave_qual=9.7:snp_max_qual=63.0:snp_ave_qual=46.5:mismatch_id=1701480:NP_056417:NM_015602:homozygous:TOR1AIP1:AK001780:chr1:uc001gnp.1:intron-splice-site-mutation:is_dbSNP=rs2245425)
DNAH14	uc001hov.2,uc001hou.2,uc001hot.2	127602	chr1	223183985	223222249			chr1:223447184-223447188_DEL:AAAG->----(31:28:90.3%[F:14:45.2%|R:14:45.2%]call=homozygous:genome_phred=131.0:snp_phred=1079.0:max_mapping_qual=41.0:mismatch_id=5738391:early-termination:DNAH14:NP_001364:homozygous:not_dbSNP:abnormal-ref-gene-model-lacking-stop-codon:frameshift:NM_001373:chr1:abnormal-ref-gene-model-lacking-start-codon)
OR13C2	uc004bce.1	392376	chr9	106406772	106407729	GO:0001584,GO:0004871,GO:0004872,GO:0004930,GO:0004984,GO:0005886,GO:0007165,GO:0007186,GO:0007608,GO:0016020,GO:0016021,GO:0050896	rhodopsin-like receptor activity,signal transducer activity,receptor activity,G-protein coupled receptor activity,olfactory receptor activity,plasma membrane,signal transduction,G-protein coupled receptor protein signaling pathway,sensory perception of smell,membrane,integral to membrane,response to stimulus	chr9:106407213-106407217_DEL:GTTA->----(10:6:60.0%[F:4:40.0%|R:2:20.0%]call=homozygous:genome_phred=52.0:snp_phred=147.0:max_mapping_qual=42.0:mismatch_id=6666743:early-termination:OR13C2:NP_001004481:uc004bce.1:chr9:Q8NGS9:homozygous:not_dbSNP:frameshift:NM_001004481)
MOBKL2C	uc001cqe.2,uc001cqf.2	148932	chr1	46845973	46855150	GO:0005515,GO:0008270,GO:0046872	protein binding,zinc ion binding,metal ion binding	chr1:46853265-46853266_G->A(20:18:90.0%[F:13:65.0%|R:5:25.0%]call=homozygous:genome_phred=85.0:snp_phred=113.0:max_mapping_qual=32.0:genome_max_qual=7.0:genome_ave_qual=4.0:snp_max_qual=63.0:snp_ave_qual=48.6:mismatch_id=529975:utr-mutation:Q70IA8:early-termination:NP_958805:homozygous:NM_145279:chr1:coding-nonsynonymous:MOBKL2C:NP_660322:is_dbSNP=rs6671527:uc001cqe.2)
FAM13C	uc001jko.1,uc001jkn.1,uc001jkp.2	220965	chr10	60683484	60782240			chr10:60792274-60792275_INS:--->TA(15:11:73.3%[F:7:46.7%|R:4:26.7%]call=homozygous:genome_phred=61.0:snp_phred=457.0:max_mapping_qual=42.0:mismatch_id=6508004:utr-mutation:early-termination:chr10:uc001jko.1:NP_001001971:FAM13C:Q6P2M3:homozygous:NM_198215:frameshift:uc001jkn.1:NP_937858:NM_001001971:Q5T631:is_dbSNP=rs3078330)
ZNF193	uc003nkq.1,uc003nkr.1,uc010jqz.1	7746	chr6	28301051	28309239	GO:0003676,GO:0003677,GO:0003700,GO:0005622,GO:0005634,GO:0006350,GO:0006355,GO:0008270,GO:0046872	nucleic acid binding,DNA binding,transcription factor activity,intracellular,nucleus,transcription,regulation of transcription, DNA-dependent,zinc ion binding	chr6:28306100-28306101_C->T(7:6:85.7%[F:2:28.6%|R:4:57.1%]call=homozygous:genome_phred=63.0:snp_phred=77.0:max_mapping_qual=49.0:genome_max_qual=1.0:genome_ave_qual=1.0:snp_max_qual=63.0:snp_ave_qual=50.7:mismatch_id=324179:ZNF193:chr6:early-termination:AK226035:NP_006290:homozygous:not_dbSNP:uc010jqz.1:coding-nonsynonymous:Q2TTR1:NM_006299)
ITSN1	uc002ysy.1,uc002ysw.1,uc010gmg.1,uc002ytc.1,uc010gmk.1,uc002ysz.1,uc002ytj.2,uc010gmi.1,uc002ytb.1,uc002ysx.1,uc002yte.1,uc002yta.1	6453	chr21	34012971	34183479	GO:0005089,GO:0005509,GO:0005622,GO:0035023	Rho guanyl-nucleotide exchange factor activity,calcium ion binding,intracellular,regulation of Rho protein signal transduction	chr21:34159477-34159478_T->C(9:8:88.9%[F:5:55.6%|R:3:33.3%]call=homozygous:genome_phred=68.0:snp_phred=83.0:max_mapping_qual=46.0:genome_max_qual=5.0:genome_ave_qual=5.0:snp_max_qual=63.0:snp_ave_qual=42.6:mismatch_id=3729873:utr-mutation:NM_003024:NP_003015:chr21:EU120734:uc002yta.1:Q15811:ITSN1:coding-nonsynonymous:BC116185:A8CTX8:NP_001001132:uc002ytb.1:homozygous:uc002ytj.2:abnormal-ref-gene-…
ODF2	uc004bvh.1,uc004bvf.1,uc004bvb.1,uc010myb.1,uc010myc.1,uc004bva.1,uc004bvc.1,uc004bvd.2,uc004bve.1	4957	chr9	130258549	130287574			chr9:130275141-130275142_A->G(7:6:85.7%[F:3:42.9%|R:3:42.9%]call=homozygous:genome_phred=58.0:snp_phred=77.0:max_mapping_qual=44.0:genome_max_qual=22.0:genome_ave_qual=22.0:snp_max_qual=58.0:snp_ave_qual=47.0:mismatch_id=2814924:Q5BJF6-5:Q5BJF6-6:uc004bvf.1:Q5BJF6-2:Q5BJF6-4:uc004bvc.1:uc004bvd.2:uc004bve.1:Q5T4C2:chr9:Q5T4C6:Q5BJF6:homozygous:ODF2:uc010myc.1:DQ444713:is_dbSNP=rs17850678,rs451248…
CTBP2	uc001lid.2,uc001lif.2,uc001lih.2,uc001lie.2,uc009yak.1,uc009yal.1	1488	chr10	126666407	126839093	GO:0003824,GO:0005488,GO:0005634,GO:0008152,GO:0008285,GO:0016491,GO:0016616,GO:0019079,GO:0030054,GO:0045202,GO:0048037,GO:0051287	catalytic activity,binding,nucleus,metabolic process,negative regulation of cell proliferation,oxidoreductase activity, NAD or NADP as acceptor, NAD or NADP as acceptor, NAD or NADP as acceptor,viral genome replication,cell junction,synapse	chr10:126668081-126668082_G->A(5:4:80.0%[F:1:20.0%|R:3:60.0%]call=homozygous:genome_phred=26.0:snp_phred=70.0:max_mapping_qual=32.0:genome_max_qual=63.0:genome_ave_qual=63.0:snp_max_qual=59.0:snp_ave_qual=48.0:mismatch_id=3245645:early-termination:CTBP2:NM_001329:uc001lid.2:chr10:BC037900:uc009yak.1:not_dbSNP:NP_001077383:NP_073713:coding-nonsynonymous:P56545-2:P56545:Q5SQP8:uc009yal.1:uc001lih.2…	chr10:126668112-126668113_DEL:T->-(10:7:70.0%[F:3:30.0%|R:4:40.0%]call=homozygous:genome_phred=45.0:snp_phred=216.0:max_mapping_qual=38.0:mismatch_id=8545089:NM_001329:CTBP2:chr10:uc001lid.2:BC037900:not_dbSNP:uc009yak.1:NP_001077383:NP_073713:P56545-2:Q5SQP8:P56545:uc009yal.1:uc001lih.2:uc001lie.2:homozygous:uc001lif.2:frameshift:BC052276:stop-codon-loss:AK290390:NP_001320:NM_001083914:NM_022802)
KIAA1161	uc003zue.2	57462	chr9	34358906	34366894			chr9:34362872-34362873_C->G(11:10:90.9%[F:4:36.4%|R:6:54.5%]call=homozygous:genome_phred=66.0:snp_phred=89.0:max_mapping_qual=38.0:genome_max_qual=1.0:genome_ave_qual=1.0:snp_max_qual=61.0:snp_ave_qual=47.2:mismatch_id=2014863:utr-mutation:KIAA1161:chr9:NP_065753:homozygous:abnormal-ref-gene-model-lacking-stop-codon:stop-codon-loss:NM_020702:coding-nonsynonymous:uc003zue.2:intron-splice-site-muta…
ABP1	uc003wia.1,uc003why.1,uc003whz.1	26	chr7	150180505	150189312			chr7:150161128-150161129_T->G(26:18:69.2%[F:5:19.2%|R:13:50.0%]call=homozygous:genome_phred=72.0:snp_phred=113.0:max_mapping_qual=40.0:genome_max_qual=11.0:genome_ave_qual=3.5:snp_max_qual=63.0:snp_ave_qual=51.5:mismatch_id=1722307:ABP1:P19801:chr7:homozygous:uc003why.1:NP_001082:NM_001091:intron-splice-site-mutation:BX648159:is_dbSNP=rs7789908)
GUCA1C	uc003dxk.1,uc003dxj.1	9626	chr3	110109339	110155310			chr3:110117662-110117663_C->A(22:21:95.5%[F:7:31.8%|R:14:63.6%]call=homozygous:genome_phred=108.0:snp_phred=122.0:max_mapping_qual=48.0:genome_max_qual=14.0:genome_ave_qual=14.0:snp_max_qual=63.0:snp_ave_qual=50.3:mismatch_id=1277865:O95843-2:uc003dxk.1:GUCA1C:AF110003:NM_005459:NP_005450:coding-nonsynonymous:intron-splice-site-mutation:O95843:homozygous:uc003dxj.1:chr3:is_dbSNP=rs10933973)
MDP-1	uc001wnl.1	145553	chr14	23752454	23755081	GO:0000287,GO:0004721,GO:0004725,GO:0016787,GO:0046872	magnesium ion binding,phosphoprotein phosphatase activity,protein tyrosine phosphatase activity,hydrolase activity,metal ion binding	chr14:23753106-23753107_DEL:A->-(11:6:54.5%[F:2:18.2%|R:4:36.4%]call=homozygous:genome_phred=69.0:snp_phred=224.0:max_mapping_qual=50.0:mismatch_id=6168641:BC046912:utr-mutation:CHMP4A:uc001wnm.1:Q86V88:MDP1:uc001wnl.1:homozygous:uc001wnj.1:uc001wni.1:is_dbSNP=rs3215610:NP_054888:uc001wnk.1:NP_612485:Q86V88-3:Q86V88-2:MDP-1:AX747749:NM_014169:Q9BY43:chr14:NM_138476:frameshift:BX161512:stop-codon-…
KIAA1104	uc001igr.1,uc001igs.1	10531	chr10	3169919	3177919			chr10:3171002-3171003_A->G(22:18:81.8%[F:12:54.5%|R:6:27.3%]call=homozygous:genome_phred=79.0:snp_phred=113.0:max_mapping_qual=38.0:genome_max_qual=9.0:genome_ave_qual=4.0:snp_max_qual=61.0:snp_ave_qual=42.1:mismatch_id=1847285:uc001igr.1:chr10:homozygous:KIAA1104:BX649017:stop-codon-loss:coding-nonsynonymous:abnormal-ref-gene-model-lacking-start-codon:is_dbSNP=rs2279217)
TTN	uc002unb.1,uc002ums.1,uc010frg.1,uc010frc.1,uc002und.2,uc002umw.1,uc002umr.1,uc010frd.1,uc002umz.1,uc010frf.1,uc002umy.1,uc010fre.1,uc002umx.1,uc002una.1	7273	chr2	179358819	179368224			chr2:179170547-179170548_INS:-->G(28:24:85.7%[F:15:53.6%|R:9:32.1%]call=homozygous:genome_phred=107.0:snp_phred=981.0:max_mapping_qual=41.0:mismatch_id=5422054:uc002ums.1:NP_597676:NP_597681:uc002umr.1:not_dbSNP:TTN:intron-splice-site-mutation:NP_003310:NP_596869:NM_133432:uc010frd.1:NM_133378:NM_133437:NM_003319:uc010frc.1:homozygous:abnormal-ref-gene-model-lacking-stop-codon:frameshift:stop-cod…
DIXDC1	uc001pmm.1,uc001pmj.2,uc001pml.1,uc001pmk.2	85458	chr11	111353242	111398517			chr11:111358316-111358317_INS:-->C(6:4:66.7%[F:1:16.7%|R:3:50.0%]call=homozygous:genome_phred=56.0:snp_phred=159.0:max_mapping_qual=45.0:mismatch_id=8022956:uc001pmn.1:utr-mutation:DIXDC1:KIAA1735:early-termination:NP_219493:chr11:not_dbSNP:NM_001037954:uc001pmm.1:NP_001033043:uc001pml.1:NM_033425:homozygous:abnormal-ref-gene-model-lacking-stop-codon:frameshift:stop-codon-loss:AK055899)
GDPD4	uc001oyf.1	220032	chr11	76605250	76676111			chr11:76632436-76632437_INS:-->A(8:6:75.0%[F:4:50.0%|R:2:25.0%]call=homozygous:genome_phred=62.0:snp_phred=239.0:max_mapping_qual=33.0:mismatch_id=7166404:early-termination:NM_182833:chr11:uc001oyf.1:homozygous:Q6W3E5-2:NP_878253:frameshift:GDPD4:is_dbSNP=rs34784710)
C17orf63	uc002hcw.2,uc002hcv.1,uc002hcu.1,uc002hct.1	55731	chr17	24108534	24193967			chr17:24110579-24110580_INS:-->G(9:7:77.8%[F:2:22.2%|R:5:55.6%]call=homozygous:genome_phred=55.0:snp_phred=229.0:max_mapping_qual=40.0:mismatch_id=8337608:NP_060652:C17orf63:BX647766:utr-mutation:early-termination:uc002hcv.1:not_dbSNP:intron-splice-site-mutation:uc002hcw.2:NP_001070966:NM_018182:AK095569:uc002hcu.1:homozygous:abnormal-ref-gene-model-lacking-stop-codon:frameshift:chr17:stop-codon-…
URG4	uc003tiu.1,uc003tiy.1,uc003tiw.1,uc003tiv.1,uc003tiz.1,uc003tix.1	55665	chr7	43882025	43932521			chr7:43885790-43885791_C->T(23:19:82.6%[F:9:39.1%|R:10:43.5%]call=homozygous:genome_phred=80.0:snp_phred=116.0:max_mapping_qual=40.0:genome_max_qual=10.0:genome_ave_qual=4.2:snp_max_qual=63.0:snp_ave_qual=51.8:mismatch_id=573766:Q8TCY9-3:chr7:uc003tiv.1:URG4:homozygous:AB040940:intron-splice-site-mutation:is_dbSNP=rs2730616)
NPHP4	uc001alr.1,uc001alq.1	261734	chr1	5845457	5851022			chr1:5857748-5857749_A->T(8:8:100.0%[F:5:62.5%|R:3:37.5%]call=homozygous:genome_phred=83.0:snp_phred=83.0:max_mapping_qual=39.0:genome_max_qual=0.0:genome_ave_qual=?:snp_max_qual=63.0:snp_ave_qual=56.0:mismatch_id=68585:NPHP4:NP_055917:homozygous:NM_015102:O75161:chr1:intron-splice-site-mutation:uc001alq.1:is_dbSNP=rs1287637)
PTCHD3	uc001itu.1	374308	chr10	27727205	27743227	GO:0008158,GO:0016020,GO:0016021	hedgehog receptor activity,membrane,integral to membrane	chr10:27727230-27727231_A->G(33:31:93.9%[F:9:27.3%|R:22:66.7%]call=homozygous:genome_phred=111.0:snp_phred=152.0:max_mapping_qual=46.0:genome_max_qual=7.0:genome_ave_qual=6.0:snp_max_qual=63.0:snp_ave_qual=54.3:mismatch_id=2155743:NP_001030014:Q3KNS1:chr10:uc001itu.1:homozygous:PTCHD3:stop-codon-loss:coding-nonsynonymous:is_dbSNP=rs2505323:NM_001034842)	chr10:27742262-27742263_INS:-->C(25:17:68.0%[F:11:44.0%|R:6:24.0%]call=homozygous:genome_phred=109.0:snp_phred=715.0:max_mapping_qual=40.0:mismatch_id=5617512:NP_001030014:early-termination:uc001itu.1:Q3KNS1:chr10:homozygous:not_dbSNP:frameshift:PTCHD3:NM_001034842)
VN1R5	uc001icn.1	317705	chr1	245485996	245487070			chr1:245486131-245486132_T->C(29:28:96.6%[F:13:44.8%|R:15:51.7%]call=homozygous:genome_phred=122.0:snp_phred=143.0:max_mapping_qual=49.0:genome_max_qual=24.0:genome_ave_qual=24.0:snp_max_qual=63.0:snp_ave_qual=47.7:mismatch_id=2505974:utr-mutation:uc001icn.1:VN1R5:homozygous:abnormal-ref-gene-model-lacking-stop-codon:stop-codon-loss:NP_776257:coding-nonsynonymous:chr1:NM_173858:intron-splice-site…
FLJ37078	uc003uet.1,uc003uer.2	222183	chr7	75749867	75754541			chr7:75752870-75752871_INS:-->C(9:5:55.6%[F:3:33.3%|R:2:22.2%]call=homozygous:genome_phred=29.0:snp_phred=163.0:max_mapping_qual=43.0:mismatch_id=2148759:early-termination:NP_001103669:not_dbSNP:FLJ37078:uc003uet.1:chr7:NM_001110199:BC096755:homozygous:abnormal-ref-gene-model-lacking-stop-codon:frameshift:uc003uer.2:stop-codon-loss)
DKFZp781J211	uc003xeh.1	80005	chr8	25209945	25290292			chr8:25238885-25238886_C->T(23:22:95.7%[F:11:47.8%|R:11:47.8%]call=homozygous:genome_phred=110.0:snp_phred=125.0:max_mapping_qual=46.0:genome_max_qual=16.0:genome_ave_qual=16.0:snp_max_qual=63.0:snp_ave_qual=53.8:mismatch_id=340931:uc003xeh.1:Q5H9P3:early-termination:CR749353:NP_079216:coding-nonsynonymous:DOCK5:uc003xei.1:chr8:DKFZp781J211:uc003xeg.1:CR933718:homozygous:abnormal-ref-gene-model-l…
TCRBV12S2A1T	uc003vyh.2	n/a	chr7	141768296	141768839			chr7:141768791-141768792_G->T(27:27:100.0%[F:16:59.3%|R:11:40.7%]call=homozygous:genome_phred=140.0:snp_phred=140.0:max_mapping_qual=51.0:genome_max_qual=0.0:genome_ave_qual=?:snp_max_qual=63.0:snp_ave_qual=52.1:mismatch_id=1622699:A0A581:early-termination:chr7:uc003vyh.2:TCRBV12S2A1T:homozygous:abnormal-ref-gene-model-lacking-stop-codon:coding-nonsynonymous:D13084:is_dbSNP=rs17249)
EMID2	uc010lhy.1,uc003uyo.1	136227	chr7	100792841	100989024			chr7:100987389-100987390_INS:-->G(5:4:80.0%[F:3:60.0%|R:1:20.0%]call=homozygous:genome_phred=53.0:snp_phred=119.0:max_mapping_qual=49.0:mismatch_id=2930633:uc010lhy.1:chr7:NP_597714:NM_133457:AJ416091:homozygous:EMID2:abnormal-ref-gene-model-lacking-stop-codon:frameshift:stop-codon-loss:uc003uyo.1:is_dbSNP=rs36008849)
DSP	uc003mxp.1,uc003mxq.1	1832	chr6	7486868	7531945			chr6:7487147-7487148_INS:-->A(6:4:66.7%[F:1:16.7%|R:3:50.0%]call=homozygous:genome_phred=43.0:snp_phred=106.0:max_mapping_qual=54.0:mismatch_id=205120:early-termination:P15924:NM_004415:NM_001008844:uc003mxq.1:B2RTT2:chr6:uc003mxp.1:homozygous:NP_004406:DSP:frameshift:start-codon-loss:NP_001008844:is_dbSNP=rs17133512)
DSC3	uc002kwi.2,uc002kwj.2	1825	chr18	26824049	26876779	GO:0005509,GO:0005515,GO:0005624,GO:0005886,GO:0005911,GO:0007155,GO:0007156,GO:0016020,GO:0016021,GO:0030054	calcium ion binding,protein binding,membrane fraction,plasma membrane,intercellular junction,cell adhesion,homophilic cell adhesion,membrane,integral to membrane,cell junction	chr18:26865136-26865137_A->C(12:11:91.7%[F:3:25.0%|R:8:66.7%]call=homozygous:genome_phred=67.0:snp_phred=92.0:max_mapping_qual=49.0:genome_max_qual=1.0:genome_ave_qual=1.0:snp_max_qual=63.0:snp_ave_qual=49.4:mismatch_id=3610434:Q14574:Q14574-2:NP_001932:intron-splice-site-mutation:NM_024423:NM_001941:homozygous:DSC3:NP_077741:uc002kwj.2:chr18:uc002kwi.2:is_dbSNP=rs276936)
DOCK2	uc003mah.1,uc003maf.1,uc010jjl.1,uc010jjm.1	1794	chr5	169063530	169442959			chr5:169063657-169063658_G->A(10:10:100.0%[F:5:50.0%|R:5:50.0%]call=homozygous:genome_phred=89.0:snp_phred=89.0:max_mapping_qual=51.0:genome_max_qual=0.0:genome_ave_qual=?:snp_max_qual=59.0:snp_ave_qual=49.2:mismatch_id=1957827:chr5:DOCK2:AK128107:homozygous:intron-splice-site-mutation:is_dbSNP=rs264843:uc010jjm.1)
COL20A1	uc002yep.1	57642	chr20	61394982	61432729			chr20:61427931-61427932_INS:-->C(9:6:66.7%[F:5:55.6%|R:1:11.1%]call=homozygous:genome_phred=65.0:snp_phred=319.0:max_mapping_qual=44.0:mismatch_id=10403153:chr20:early-termination:uc002yer.1:uc002yep.1:not_dbSNP:intron-splice-site-mutation:KIAA1510:homozygous:AL390141:abnormal-ref-gene-model-lacking-stop-codon:frameshift:NP_065933:COL20A1:NM_020882)
MTSS1	uc003yrk.2,uc003yrh.2,uc003yrl.2,uc003yri.2,uc003yrj.2	9788	chr8	125632208	125809911			chr8:125637363-125637365_DEL:GG->--(8:6:75.0%[F:4:50.0%|R:2:25.0%]call=homozygous:genome_phred=51.0:snp_phred=188.0:max_mapping_qual=39.0:mismatch_id=3837999:Q6ZTG0:MTSS1:early-termination:chr8:homozygous:NM_014751:NP_055566:frameshift:AK126651:uc003yrh.2:is_dbSNP=rs3841189)
SPON1	uc001mle.1	10418	chr11	13940489	14246231			chr11:14058069-14058070_INS:-->C(19:17:89.5%[F:11:57.9%|R:6:31.6%]call=homozygous:genome_phred=83.0:snp_phred=667.0:max_mapping_qual=44.0:mismatch_id=5316203:chr11:uc001mle.1:NM_006108:homozygous:abnormal-ref-gene-model-lacking-stop-codon:frameshift:stop-codon-loss:intron-splice-site-mutation:is_dbSNP=rs5789820:NP_006099:SPON1)
DKFZp434O2417	uc010hse.1,uc003eip.1,uc010hsf.1	10840	chr3	127336608	127382175			chr3:127337001-127337002_DEL:C->-(10:6:60.0%[F:3:30.0%|R:3:30.0%]call=homozygous:genome_phred=68.0:snp_phred=199.0:max_mapping_qual=50.0:mismatch_id=3892186:homozygous:DKFZp434O2417:frameshift:stop-codon-loss:AK307699:chr3:uc010hsf.1:is_dbSNP=rs3216713)
PADI6	uc001bak.1	353238	chr1	17571327	17600782			chr1:17591258-17591259_DEL:G->-(30:26:86.7%[F:16:53.3%|R:10:33.3%]call=homozygous:genome_phred=128.0:snp_phred=999.0:max_mapping_qual=46.0:mismatch_id=450126:early-termination:PADI6:homozygous:not_dbSNP:abnormal-ref-gene-model-lacking-stop-codon:frameshift:stop-codon-loss:NP_997304:chr1:intron-splice-site-mutation:NM_207421:uc001bak.1)
VEGFC	uc003ius.1	7424	chr4	177841684	177950889	GO:0001525,GO:0002052,GO:0005576,GO:0006929,GO:0007165,GO:0007275,GO:0008083,GO:0008283,GO:0008284,GO:0009887,GO:0016020,GO:0016331,GO:0030154,GO:0043185,GO:0048010	angiogenesis,positive regulation of neuroblast proliferation,extracellular region,substrate-bound cell migration,signal transduction,multicellular organismal development,growth factor activity,cell proliferation,positive regulation of cell proliferation,organ morphogenesis,membrane,morphogenesis of embryonic epithelium,cell differentiation,vascular endothelial growth factor receptor 3 binding,vas…	chr4:177842075-177842078_DEL:TCA->---(31:25:80.6%[F:10:32.3%|R:15:48.4%]call=homozygous:genome_phred=112.0:snp_phred=1100.0:max_mapping_qual=38.0:mismatch_id=5545742:NP_005420:VEGFC:P49767:uc003ius.1:homozygous:not_dbSNP:frameshift:NM_005429:chr4)
C1orf173	uc001dgi.2,uc001dgg.1	127254	chr1	74827599	74873126			chr1:74809370-74809371_T->C(27:24:88.9%[F:12:44.4%|R:12:44.4%]call=homozygous:genome_phred=100.0:snp_phred=131.0:max_mapping_qual=44.0:genome_max_qual=17.0:genome_ave_qual=6.7:snp_max_qual=63.0:snp_ave_qual=48.5:mismatch_id=872201:utr-mutation:uc001dgg.1:NP_001002912:NM_001002912:homozygous:C1orf173:Q5RHP9-2:chr1:intron-splice-site-mutation:is_dbSNP=rs9326115)	chr1:74810445-74810448_DEL:CCT->---(16:10:62.5%[F:7:43.8%|R:3:18.8%]call=homozygous:genome_phred=24.0:snp_phred=377.0:max_mapping_qual=44.0:mismatch_id=2130565:uc001dgg.1:NP_001002912:NM_001002912:homozygous:not_dbSNP:C1orf173:frameshift:Q5RHP9-2:chr1:abnormal-ref-gene-model-lacking-start-codon)
FLJ43860	uc003ywi.2,uc010meu.1	389690	chr8	142513110	142586512			chr8:142574219-142574220_T->C(6:4:66.7%[F:2:33.3%|R:2:33.3%]call=homozygous:genome_phred=60.0:snp_phred=71.0:max_mapping_qual=46.0:genome_max_qual=1.0:genome_ave_qual=1.0:snp_max_qual=61.0:snp_ave_qual=52.0:mismatch_id=1649050:FLJ43860:chr8:NM_207414:homozygous:intron-splice-site-mutation:NP_997297:uc003ywi.2:is_dbSNP=rs6578193)
CD200R1L	uc003dzi.1,uc010hqf.1	344807	chr3	114017245	114047487	GO:0004872	receptor activity	chr3:114028600-114028601_DEL:T->-(25:16:64.0%[F:8:32.0%|R:8:32.0%]call=homozygous:genome_phred=107.0:snp_phred=833.0:max_mapping_qual=51.0:mismatch_id=3481852:AY284976:early-termination:uc003dzi.1:NM_001008784:A8MRR5:uc010hqf.1:Q6WHB7:NP_001008784:homozygous:abnormal-ref-gene-model-lacking-stop-codon:frameshift:CD200R1L:chr3:is_dbSNP=rs58161637)
PLCD3	uc002iib.1	113026	chr17	40544533	40565417			chr17:40548075-40548076_INS:-->C(8:8:100.0%[F:6:75.0%|R:2:25.0%]call=homozygous:genome_phred=62.0:snp_phred=279.0:max_mapping_qual=37.0:mismatch_id=8780615:early-termination:NP_588614:uc002iib.1:homozygous:not_dbSNP:PLCD3:abnormal-ref-gene-model-lacking-stop-codon:NM_133373:frameshift:chr17:stop-codon-loss:intron-splice-site-mutation)
KIAA0335	uc001klr.1,uc001klq.1	9849	chr10	97879802	97913507			chr10:97910089-97910090_INS:-->C(30:24:80.0%[F:16:53.3%|R:8:26.7%]call=homozygous:genome_phred=71.0:snp_phred=942.0:max_mapping_qual=45.0:mismatch_id=7657025:utr-mutation:chr10:uc001klo.1:BC109046:not_dbSNP:uc001klr.1:ZNF518A:intron-splice-site-mutation:BC030967:BC011627:uc001klq.1:NM_014803:homozygous:abnormal-ref-gene-model-lacking-stop-codon:frameshift:stop-codon-loss:uc001klp.1:NP_055618:KIAA…
WDR46	uc003rqa.1,uc003shl.1,uc003ods.1	9277	chr6_qbl_hap2	4433070	4443181	GO:0003674,GO:0005575,GO:0008150	molecular_function,cellular_component,biological_process	chr6:33364448-33364449_T->C(11:6:54.5%[F:2:18.2%|R:4:36.4%]call=homozygous:genome_phred=48.0:snp_phred=77.0:max_mapping_qual=50.0:genome_max_qual=26.0:genome_ave_qual=6.4:snp_max_qual=63.0:snp_ave_qual=43.2:mismatch_id=373744:chr6:NM_005452:NP_005443:uc003ods.1:homozygous:abnormal-ref-gene-model-lacking-stop-codon:O15213:coding-nonsynonymous:intron-splice-site-mutation:WDR46:abnormal-ref-gene-mod…
EVC	uc003gim.1,uc003gil.1	2121	chr4	5763824	5881673			chr4:5800861-5800862_G->C(15:13:86.7%[F:5:33.3%|R:8:53.3%]call=homozygous:genome_phred=78.0:snp_phred=98.0:max_mapping_qual=50.0:genome_max_qual=15.0:genome_ave_qual=10.0:snp_max_qual=63.0:snp_ave_qual=52.2:mismatch_id=89443:early-termination:NP_714928:EVC:CR608807:Q96I11:coding-nonsynonymous:P57679:NM_153717:uc003gil.1:CRMP1:homozygous:coding-synonymous:uc003gin.1:is_dbSNP=rs4688962:chr4)
PAX4	uc003vmg.1,uc003vmf.2,uc010lld.1,uc003vmh.2	5078	chr7	127037581	127043016	GO:0003677,GO:0003700,GO:0005634,GO:0006350,GO:0006355,GO:0007275,GO:0043565,GO:0045449	DNA binding,transcription factor activity,nucleus,transcription,regulation of transcription, DNA-dependent,multicellular organismal development,sequence-specific DNA binding	chr7:127038142-127038143_T->C(16:12:75.0%[F:7:43.8%|R:5:31.2%]call=homozygous:genome_phred=65.0:snp_phred=95.0:max_mapping_qual=42.0:genome_max_qual=1.0:genome_ave_qual=1.0:snp_max_qual=63.0:snp_ave_qual=46.6:mismatch_id=1429673:utr-mutation:Q3KNR4:NP_006184:O43316-3:uc010lld.1:PAX4:coding-nonsynonymous:uc003vmg.1:AB008913:BC107150:NM_006193:chr7:uc003vmf.2:A4D0Z1:homozygous:stop-codon-loss:is_db…
KIAA2033	uc002qbs.2,uc002qbr.1,uc010eqo.1	388561	chr19	58640065	58653318			chr19:58649937-58649938_T->G(19:19:100.0%[F:15:78.9%|R:4:21.1%]call=homozygous:genome_phred=116.0:snp_phred=116.0:max_mapping_qual=56.0:genome_max_qual=0.0:genome_ave_qual=?:snp_max_qual=63.0:snp_ave_qual=57.2:mismatch_id=3924113:NM_001008401:uc010eqo.1:early-termination:NP_001008401:CCDS33101:coding-nonsynonymous:uc010eqp.1:KIAA2033:Q86XN6-3:homozygous:ZNF761:abnormal-ref-gene-model-lacking-stop…
OASIS	uc001ncg.1	90993	chr11	46293787	46299548			chr11:46298835-46298836_INS:-->G(18:16:88.9%[F:9:50.0%|R:7:38.9%]call=homozygous:genome_phred=42.0:snp_phred=549.0:max_mapping_qual=41.0:mismatch_id=6401657:NP_443086:chr11:not_dbSNP:intron-splice-site-mutation:NM_052854:uc001ncg.1:AF055009:homozygous:CREB3L1:frameshift:stop-codon-loss:uc001ncf.1:OASIS)
ANKMY1	uc010fzd.1,uc002vzf.2,uc002vza.1,uc002vyz.1,uc002vzc.1,uc002vzd.1,uc002vzb.1,uc002vze.2,uc010fze.1	51281	chr2	241110104	241148948			chr2:241145442-241145443_C->A(6:6:100.0%[F:3:50.0%|R:3:50.0%]call=homozygous:genome_phred=77.0:snp_phred=77.0:max_mapping_qual=35.0:genome_max_qual=0.0:genome_ave_qual=?:snp_max_qual=63.0:snp_ave_qual=51.2:mismatch_id=2861589:BC073146:uc002vzc.1:NP_057636:uc002vzd.1:ANKMY1:CR936759:Q4ZFV3:intron-splice-site-mutation:Q6GPI0:uc002vza.1:NP_060314:BC036111:NM_017844:homozygous:Q9P2S6-2:Q9P2S6-3:NM_01…
TLR8	uc004cvd.1,uc004cve.1	51311	chrX	12834678	12851209	GO:0003677,GO:0003723,GO:0003725,GO:0003727,GO:0004872,GO:0004888,GO:0005121,GO:0005515,GO:0006954,GO:0006955,GO:0007165,GO:0007249,GO:0009597,GO:0016020,GO:0016021,GO:0016064,GO:0031224,GO:0045078,GO:0045087,GO:0045089,GO:0045356,GO:0045359,GO:0045416,GO:0051607	DNA binding,RNA binding,double-stranded RNA binding,single-stranded RNA binding,receptor activity,transmembrane receptor activity,Toll binding,protein binding,inflammatory response,immune response,signal transduction,I-kappaB kinase/NF-kappaB cascade,detection of virus,membrane,integral to membrane,immunoglobulin mediated immune response,intrinsic to membrane,positive regulation of interferon-gam…	chrX:12834746-12834747_A->G(9:8:88.9%[F:6:66.7%|R:2:22.2%]call=homozygous:genome_phred=64.0:snp_phred=83.0:max_mapping_qual=49.0:genome_max_qual=1.0:genome_ave_qual=1.0:snp_max_qual=63.0:snp_ave_qual=51.2:mismatch_id=3673817:utr-mutation:Q495P7:uc004cve.1:AF246971:NP_619542:coding-nonsynonymous:Q9NR97:TLR8:NM_138636:uc004cvd.1:chrX:homozygous:start-codon-loss:is_dbSNP=rs3764880)
CLDN5	uc010grr.1,uc002zpu.1	7122	chr22	17891121	17891778	GO:0005198,GO:0005515,GO:0005923,GO:0016020,GO:0016021,GO:0016338,GO:0030054,GO:0042802	structural molecule activity,protein binding,tight junction,membrane,integral to membrane,calcium-independent cell-cell adhesion,cell junction,identical protein binding	chr22:17891924-17891925_G->A(5:5:100.0%[F:1:20.0%|R:4:80.0%]call=homozygous:genome_phred=74.0:snp_phred=74.0:max_mapping_qual=37.0:genome_max_qual=0.0:genome_ave_qual=?:snp_max_qual=63.0:snp_ave_qual=50.4:mismatch_id=3535438:uc002zpu.1:utr-mutation:O00501:early-termination:NP_001124333:CLDN5:chr22:NM_001130861:coding-nonsynonymous:NM_003277:NP_003268:homozygous:is_dbSNP=rs885985)
MLL4	uc010eei.1	9757	chr19	40900760	40921619			chr19:40906472-40906473_INS:-->G(4:4:100.0%[F:2:50.0%|R:2:50.0%]call=homozygous:genome_phred=50.0:snp_phred=119.0:max_mapping_qual=47.0:mismatch_id=9690617:NP_055542:early-termination:homozygous:not_dbSNP:NM_014727:frameshift:uc010eei.1:chr19:intron-splice-site-mutation:MLL4)
OVCH2	uc001mfo.1	341277	chr11	7669019	7684517	GO:0003824,GO:0004252,GO:0005509,GO:0005576,GO:0006508,GO:0008233,GO:0016787,GO:0046872	catalytic activity,serine-type endopeptidase activity,calcium ion binding,extracellular region,proteolysis,peptidase activity,hydrolase activity,metal ion binding	chr11:7673794-7673795_A->T(9:9:100.0%[F:4:44.4%|R:5:55.6%]call=homozygous:genome_phred=86.0:snp_phred=86.0:max_mapping_qual=53.0:genome_max_qual=0.0:genome_ave_qual=?:snp_max_qual=63.0:snp_ave_qual=59.3:mismatch_id=1935580:chr11:OVCH2:NM_198185:homozygous:Q7RTZ1:not_dbSNP:NP_937828:uc001mfo.1:coding-nonsynonymous:intron-splice-site-mutation)
METTL8	uc002ugv.2,uc002ugu.2,uc002ugs.2,uc002ugt.2,uc010fqe.1,uc010fqd.1	79828	chr2	171890596	171925269			chr2:171889016-171889017_A->G(8:6:75.0%[F:4:50.0%|R:2:25.0%]call=homozygous:genome_phred=61.0:snp_phred=77.0:max_mapping_qual=41.0:genome_max_qual=1.0:genome_ave_qual=1.0:snp_max_qual=63.0:snp_ave_qual=51.8:mismatch_id=1990188:Q9H825-2:utr-mutation:METTL8:uc002ugs.2:CR612022:BC025250:uc002ugv.2:coding-nonsynonymous:uc002ugu.2:uc002ugt.2:AK124092:NM_024770:Q9H825:homozygous:uc010fqd.1:abnormal-ref…
CPNE1	uc002xdg.1,uc002xdc.1,uc002xdi.1,uc002xdd.1,uc002xdh.1,uc002xdk.1,uc002xdj.1,uc010gfk.1,uc002xdf.1,uc002xdl.1,uc002xdm.1,uc010gfi.1,uc002xde.1	8904	chr20	33681856	33716262			chr20:33678136-33678137_T->C(13:8:61.5%[F:2:15.4%|R:6:46.2%]call=homozygous:genome_phred=24.0:snp_phred=83.0:max_mapping_qual=44.0:genome_max_qual=47.0:genome_ave_qual=14.0:snp_max_qual=52.0:snp_ave_qual=41.9:mismatch_id=3801998:utr-mutation:chr20:uc002xdk.1:uc002xdj.1:NP_690902:uc002xde.1:NM_152925:NP_690905:NM_152926:NP_690906:NP_690903:NP_690904:CR618133:A6PVH9:NP_003906:NM_152929:NP_690908:NM…
DIP2A	uc010gql.1,uc002zjl.1,uc002zjr.2,uc002zjo.1,uc002zjn.1,uc002zjm.1,uc002zjp.1	23181	chr21	46703317	46813028	GO:0003824,GO:0005634,GO:0007275,GO:0008134,GO:0008152	catalytic activity,nucleus,multicellular organismal development,transcription factor binding,metabolic process	chr21:46802749-46802750_INS:-->C(14:10:71.4%[F:7:50.0%|R:3:21.4%]call=homozygous:genome_phred=79.0:snp_phred=394.0:max_mapping_qual=42.0:mismatch_id=9980772:DIP2A:chr21:AK124731:homozygous:not_dbSNP:frameshift:stop-codon-loss:uc002zjr.2:A8MPY9)
MMP8	uc001phe.2	4317	chr11	102087735	102100895	GO:0003824,GO:0004222,GO:0004232,GO:0005509,GO:0005576,GO:0005578,GO:0005615,GO:0006508,GO:0008130,GO:0008152,GO:0008233,GO:0008237,GO:0008270,GO:0016787,GO:0030574,GO:0046872	catalytic activity,metalloendopeptidase activity,interstitial collagenase activity,calcium ion binding,extracellular region,proteinaceous extracellular matrix,extracellular space,proteolysis,neutrophil collagenase activity,metabolic process,peptidase activity,metallopeptidase activity,zinc ion binding,hydrolase activity,collagen catabolic process,metal ion binding	chr11:102089344-102089345_G->A(8:8:100.0%[F:6:75.0%|R:2:25.0%]call=homozygous:genome_phred=83.0:snp_phred=83.0:max_mapping_qual=51.0:genome_max_qual=0.0:genome_ave_qual=?:snp_max_qual=63.0:snp_ave_qual=52.8:mismatch_id=2961510:early-termination:NP_002415:P22894:chr11:uc001phe.2:MMP8:homozygous:NM_002424:coding-nonsynonymous:is_dbSNP=rs35231465)
EPS8L3	uc001dyq.1,uc009wfm.1,uc001dys.1,uc009wfo.1,uc001dyr.1	79574	chr1	110096830	110108087			chr1:110103972-110103973_C->T(12:10:83.3%[F:2:16.7%|R:8:66.7%]call=homozygous:genome_phred=46.0:snp_phred=89.0:max_mapping_qual=41.0:genome_max_qual=36.0:genome_ave_qual=25.5:snp_max_qual=63.0:snp_ave_qual=53.2:mismatch_id=1241026:EPS8R3:NP_620641:AK310979:Q8TE67-2:NM_133181:uc001dyr.1:Q8TE67-3:coding-nonsynonymous:NP_573444:AK307932:uc001dys.1:uc001dyq.1:homozygous:uc009wfm.1:start-codon-loss:EP…
AK5	uc001dho.1,uc001dhn.1,uc001dhm.1	26289	chr1	77520874	77798242	GO:0004017,GO:0005524,GO:0005737,GO:0006139,GO:0016301,GO:0016740,GO:0019201,GO:0019205,GO:0046034	adenylate kinase activity,ATP binding,cytoplasm, nucleotide and nucleic acid metabolic process, nucleotide and nucleic acid metabolic process, nucleotide and nucleic acid metabolic process,kinase activity,transferase activity,nucleotide kinase activity	chr1:77796933-77796934_INS:---->TAT(30:18:60.0%[F:7:23.3%|R:11:36.7%]call=homozygous:genome_phred=98.0:snp_phred=893.0:max_mapping_qual=45.0:mismatch_id=2224044:NP_777283:NM_174858:NP_036225:Q7Z4T5:homozygous:not_dbSNP:uc001dhn.1:AK5:frameshift:chr1:uc001dho.1:NM_012093)
GPATCH4	uc001fpm.1,uc001fpl.1	54865	chr1	154830902	154837894	GO:0003676,GO:0005622	nucleic acid binding,intracellular	chr1:154831673-154831674_INS:--->AC(30:24:80.0%[F:17:56.7%|R:7:23.3%]call=homozygous:genome_phred=83.0:snp_phred=985.0:max_mapping_qual=45.0:mismatch_id=3833485:uc001fpm.1:early-termination:not_dbSNP:A8MRS9:uc001fpl.1:intron-splice-site-mutation:NP_056405:NM_182679:homozygous:frameshift:GPATCH4:stop-codon-loss:NP_872620:NM_015590:chr1)
FAM129C	uc002ngy.2,uc010eau.1,uc010eav.1,uc010eaw.1	199786	chr19	17510958	17523835			chr19:17509349-17509350_T->C(10:10:100.0%[F:5:50.0%|R:5:50.0%]call=homozygous:genome_phred=89.0:snp_phred=89.0:max_mapping_qual=42.0:genome_max_qual=0.0:genome_ave_qual=?:snp_max_qual=63.0:snp_ave_qual=52.4:mismatch_id=3533385:Q86XR2-3:NP_775815:coding-nonsynonymous:intron-splice-site-mutation:NM_001098524:NM_173544:uc010eav.1:homozygous:FAM129C:chr19:Q86XR2:NP_001091994:is_dbSNP=rs8107859:uc010e…
BC044232	uc002fql.2	n/a	chr16	88633671	88641534			chr16:88638450-88638451_C->T(13:11:84.6%[F:4:30.8%|R:7:53.8%]call=homozygous:genome_phred=66.0:snp_phred=92.0:max_mapping_qual=48.0:genome_max_qual=2.0:genome_ave_qual=1.5:snp_max_qual=63.0:snp_ave_qual=56.3:mismatch_id=3764116:O95995:utr-mutation:early-termination:BC089450:BC044232:coding-nonsynonymous:GAS8:BX647947:uc002fqi.1:uc010cjc.1:uc010cjd.1:uc002fqh.1:NR_023348:BC036781:NM_001481:homozyg…
TIGD6	uc010jhb.1,uc003lri.1,uc003lrj.1	81789	chr5	149354538	149356104	GO:0000775,GO:0003676,GO:0003677,GO:0005634,GO:0045449	pericentric region, pericentric region,nucleic acid binding,DNA binding,nucleus	chr5:149355072-149355073_DEL:T->-(24:22:91.7%[F:14:58.3%|R:8:33.3%]call=homozygous:genome_phred=30.0:snp_phred=759.0:max_mapping_qual=43.0:mismatch_id=4573202:early-termination:uc010jhb.1:uc003lrj.1:BC033641:not_dbSNP:uc003lri.1:chr5:Q17RP2:NM_030953:CCDS4301:NP_112215:homozygous:frameshift:TIGD6)
AVPI1	uc001koh.1,uc001koi.2	60370	chr10	99427170	99437005	GO:0000187,GO:0007049	activation of MAPK activity,cell cycle	chr10:99429662-99429663_C->G(11:11:100.0%[F:4:36.4%|R:7:63.6%]call=homozygous:genome_phred=92.0:snp_phred=92.0:max_mapping_qual=33.0:genome_max_qual=0.0:genome_ave_qual=?:snp_max_qual=63.0:snp_ave_qual=56.3:mismatch_id=2936915:uc001koi.2:chr10:Q5T686:NM_021732:NP_068378:homozygous:intron-splice-site-mutation:AVPI1:is_dbSNP=rs3818780)
NIBAN	uc009wyh.1,uc009wyi.1	116496	chr1	183043430	183210305			chr1:183043799-183043800_C->A(9:9:100.0%[F:6:66.7%|R:3:33.3%]call=homozygous:genome_phred=86.0:snp_phred=86.0:max_mapping_qual=51.0:genome_max_qual=0.0:genome_ave_qual=?:snp_max_qual=63.0:snp_ave_qual=49.0:mismatch_id=1751119:AK310557:early-termination:NIBAN:homozygous:uc009wyi.1:coding-nonsynonymous:chr1:is_dbSNP=rs543912)
HSPC111	uc003mee.2,uc003med.2	51491	chr5	175743555	175748146			chr5:175743700-175743701_INS:--->GT(14:12:85.7%[F:5:35.7%|R:7:50.0%]call=homozygous:genome_phred=80.0:snp_phred=459.0:max_mapping_qual=59.0:mismatch_id=5412052:chr5:utr-mutation:HSPC111:early-termination:uc003med.2:homozygous:BC019331:not_dbSNP:abnormal-ref-gene-model-lacking-stop-codon:BC032424:frameshift:uc003mee.2)
CNDP1	uc002llq.1,uc002lls.1	84735	chr18	70385368	70403241			chr18:70374571-70374572_INS:---->TGC(16:9:56.2%[F:2:12.5%|R:7:43.8%]call=homozygous:genome_phred=37.0:snp_phred=310.0:max_mapping_qual=56.0:mismatch_id=10449274:CNDP1:uc002llq.1:NM_032649:homozygous:Q96KN2:NP_116038:frameshift:chr18:is_dbSNP=rs10663835)
MAML3	uc003ihz.1	55534	chr4	140856995	141294683			chr4:140871034-140871037_DEL:CTG->---(24:6:25.0%[F:3:12.5%|R:3:12.5%]call=homozygous:genome_phred=30.0:snp_phred=199.0:max_mapping_qual=50.0:mismatch_id=4327186:uc003ihz.1:homozygous:not_dbSNP:NM_018717:B2RNU9:frameshift:MAML3:NP_061187:abnormal-ref-gene-model-lacking-start-codon:chr4)
SARM1	uc010crl.1,uc002hbe.1	23098	chr17	23723113	23752192			chr17:23751848-23751849_DEL:A->-(11:11:100.0%[F:4:36.4%|R:7:63.6%]call=homozygous:genome_phred=71.0:snp_phred=399.0:max_mapping_qual=46.0:mismatch_id=8328450:uc002hbe.1:FLJ00234:utr-mutation:early-termination:Q6SZW1-2:AK093615:uc002hbg.1:intron-splice-site-mutation:NM_015077:SARM1:NM_080669:BC010691:NP_055892:homozygous:abnormal-ref-gene-model-lacking-stop-codon:chr17:NP_542400:frameshift:stop-co…
SLC35F2	uc001pjq.1,uc001pjs.1,uc001pjr.1	54733	chr11	107179943	107234890			chr11:107182609-107182610_INS:-->A(18:8:44.4%[F:7:38.9%|R:1:5.6%]call=homozygous:genome_phred=41.0:snp_phred=428.0:max_mapping_qual=50.0:mismatch_id=7927983:uc001pjs.1:early-termination:chr11:homozygous:AL833969:not_dbSNP:SLC35F2:frameshift)
CD207	uc002shg.1	50489	chr2	70910854	70916461	GO:0005488,GO:0005529,GO:0005537,GO:0016020,GO:0016021,GO:0030139	binding,sugar binding,mannose binding,membrane,integral to membrane,endocytic vesicle	chr2:70916341-70916342_INS:-->C(36:30:83.3%[F:16:44.4%|R:14:38.9%]call=homozygous:genome_phred=115.0:snp_phred=1208.0:max_mapping_qual=43.0:mismatch_id=2263567:NM_015717:early-termination:CD207:uc002shg.1:Q9UJ71:homozygous:not_dbSNP:frameshift:NP_056532:intron-splice-site-mutation:chr2)
C5AR1	uc002pgj.1	728	chr19	52504943	52517167	GO:0000187,GO:0001584,GO:0004871,GO:0004872,GO:0004930,GO:0004942,GO:0004944,GO:0005886,GO:0005887,GO:0006935,GO:0006955,GO:0006968,GO:0007165,GO:0007186,GO:0007202,GO:0007204,GO:0007606,GO:0016020,GO:0016021	activation of MAPK activity,rhodopsin-like receptor activity,signal transducer activity,receptor activity,G-protein coupled receptor activity,anaphylatoxin receptor activity,C5a anaphylatoxin receptor activity,plasma membrane,integral to plasma membrane,chemotaxis,immune response,cellular defense response,signal transduction,G-protein coupled receptor protein signaling pathway,phospholipase C act…	chr19:52514877-52514878_G->A(21:19:90.5%[F:8:38.1%|R:11:52.4%]call=homozygous:genome_phred=78.0:snp_phred=116.0:max_mapping_qual=45.0:genome_max_qual=1.0:genome_ave_qual=1.0:snp_max_qual=61.0:snp_ave_qual=45.0:mismatch_id=3883967:NM_001736:C5AR1:P21730:NP_001727:homozygous:uc002pgj.1:chr19:coding-nonsynonymous:intron-splice-site-mutation:is_dbSNP=rs4467185)
XKR5	uc003wqp.1,uc003wqq.1	389610	chr8	6653449	6680447			chr8:6660787-6660788_DEL:A->-(13:11:84.6%[F:6:46.2%|R:5:38.5%]call=homozygous:genome_phred=57.0:snp_phred=379.0:max_mapping_qual=52.0:mismatch_id=246299:utr-mutation:XKR5:uc003wqq.1:NP_997294:uc003wqp.1:intron-splice-site-mutation:NM_207411:chr8:homozygous:frameshift:stop-codon-loss:AY534243:is_dbSNP=rs11338621)
OR7C2	uc002mzz.1	26658	chr19	14913300	14914260	GO:0001584,GO:0004871,GO:0004872,GO:0004930,GO:0004984,GO:0005886,GO:0007165,GO:0007186,GO:0007608,GO:0016020,GO:0016021,GO:0050896	rhodopsin-like receptor activity,signal transducer activity,receptor activity,G-protein coupled receptor activity,olfactory receptor activity,plasma membrane,signal transduction,G-protein coupled receptor protein signaling pathway,sensory perception of smell,membrane,integral to membrane,response to stimulus	chr19:14913983-14913984_INS:---->ATC(17:10:58.8%[F:5:29.4%|R:5:29.4%]call=homozygous:genome_phred=89.0:snp_phred=462.0:max_mapping_qual=45.0:mismatch_id=9152067:homozygous:not_dbSNP:OR7C2:abnormal-ref-gene-model-lacking-stop-codon:uc002mzz.1:frameshift:NP_036509:chr19:NM_012377:O60412)
GBA3	uc010iep.1,uc003gqp.2	57733	chr4	22303645	22430290			chr4:22429601-22429602_A->T(20:19:95.0%[F:7:35.0%|R:12:60.0%]call=homozygous:genome_phred=86.0:snp_phred=116.0:max_mapping_qual=50.0:genome_max_qual=1.0:genome_ave_qual=1.0:snp_max_qual=63.0:snp_ave_qual=52.6:mismatch_id=323257:NP_001121904:NP_066024:coding-nonsynonymous:intron-splice-site-mutation:NM_020973:GBA3:NM_001128432:homozygous:abnormal-ref-gene-model-lacking-stop-codon:stop-codon-loss:u…
ZNF518A	uc001klp.1,uc001klo.1	9849	chr10	97879461	97913507			chr10:97910089-97910090_INS:-->C(30:24:80.0%[F:16:53.3%|R:8:26.7%]call=homozygous:genome_phred=71.0:snp_phred=942.0:max_mapping_qual=45.0:mismatch_id=7657025:utr-mutation:chr10:uc001klo.1:BC109046:not_dbSNP:uc001klr.1:ZNF518A:intron-splice-site-mutation:BC030967:BC011627:uc001klq.1:NM_014803:homozygous:abnormal-ref-gene-model-lacking-stop-codon:frameshift:stop-codon-loss:uc001klp.1:NP_055618:KIAA…
NR1H2	uc002psa.2,uc002prz.2,uc002prv.2,uc010enw.1	7376	chr19	55571303	55578079	GO:0003677,GO:0003700,GO:0003707,GO:0004872,GO:0004879,GO:0005515,GO:0005634,GO:0005737,GO:0006350,GO:0006355,GO:0008270,GO:0016481,GO:0043565,GO:0046872	DNA binding,transcription factor activity,steroid hormone receptor activity,receptor activity,ligand-dependent nuclear receptor activity,protein binding,nucleus,cytoplasm,transcription, DNA-dependent, DNA-dependent,zinc ion binding,negative regulation of transcription,sequence-specific DNA binding	chr19:55573632-55573633_INS:---->AAC(19:8:42.1%[F:5:26.3%|R:3:15.8%]call=homozygous:genome_phred=6.0:snp_phred=395.0:max_mapping_qual=38.0:mismatch_id=10093145:CR603617:uc002psa.2:E11457:uc002prz.2:NR1H2:NP_009052:uc010enw.1:NM_007121:homozygous:A8K490:frameshift:chr19:P55055:is_dbSNP=rs55652650)
PPAN-P2RY11	uc002mna.1	692312	chr19	10077964	10087064			chr19:10079523-10079524_C->G(8:7:87.5%[F:6:75.0%|R:1:12.5%]call=homozygous:genome_phred=64.0:snp_phred=80.0:max_mapping_qual=38.0:genome_max_qual=1.0:genome_ave_qual=1.0:snp_max_qual=61.0:snp_ave_qual=52.3:mismatch_id=3442163:NP_001035754:Q9NQ55:uc002mmz.1:NM_001040664:early-termination:CR594907:PPAN-P2RY11:uc002mna.1:coding-nonsynonymous:NP_064615:PPAN:A8MV53:Q9NQ55-2:NM_020230:homozygous:uc002m…
KIAA0638	uc001ptx.1,uc001ptu.1	23187	chr11	118007839	118033951			chr11:118010886-118010887_DEL:T->-(7:6:85.7%[F:3:42.9%|R:3:42.9%]call=homozygous:genome_phred=59.0:snp_phred=239.0:max_mapping_qual=33.0:mismatch_id=8174993:utr-mutation:AK074918:chr11:uc001ptx.1:homozygous:Q96SW0:intron-splice-site-mutation:KIAA0638:is_dbSNP=rs58507527)
OR2A14	uc003wdy.1	135941	chr7	143457138	143458071	GO:0001584,GO:0004871,GO:0004872,GO:0004930,GO:0004984,GO:0005886,GO:0007165,GO:0007186,GO:0007608,GO:0016020,GO:0016021,GO:0050896	rhodopsin-like receptor activity,signal transducer activity,receptor activity,G-protein coupled receptor activity,olfactory receptor activity,plasma membrane,signal transduction,G-protein coupled receptor protein signaling pathway,sensory perception of smell,membrane,integral to membrane,response to stimulus	chr7:143457662-143457665_DEL:CTT->---(20:13:65.0%[F:4:20.0%|R:9:45.0%]call=homozygous:genome_phred=98.0:snp_phred=479.0:max_mapping_qual=38.0:mismatch_id=4363249:uc003wdy.1:Q96R47:NP_001001659:chr7:OR2A14:homozygous:not_dbSNP:frameshift:NM_001001659)
WDR68	uc002jbb.2,uc002jbc.1	10238	chr17	58981553	59025373			chr17:59014621-59014622_DEL:G->-(14:8:57.1%[F:5:35.7%|R:3:21.4%]call=homozygous:genome_phred=57.0:snp_phred=295.0:max_mapping_qual=48.0:mismatch_id=9355836:WDR68:DCAF7:NM_005828:uc002jbc.1:homozygous:not_dbSNP:abnormal-ref-gene-model-lacking-stop-codon:frameshift:NP_005819:chr17:stop-codon-loss:intron-splice-site-mutation)
KIAA0702	uc010bhm.1,uc002apg.1	9187	chr15	63703345	63735652			chr15:63704669-63704670_DEL:C->-(18:17:94.4%[F:7:38.9%|R:10:55.6%]call=homozygous:genome_phred=92.0:snp_phred=639.0:max_mapping_qual=48.0:mismatch_id=8855845:utr-mutation:early-termination:KIAA0702:BC117263:uc010bhm.1:AF026132:NM_004727:homozygous:SLC24A1:uc002apf.1:chr15:abnormal-ref-gene-model-lacking-stop-codon:frameshift:stop-codon-loss:uc002apg.1:NP_004718:is_dbSNP=rs10715250)
PABPC1	uc003yjs.1,uc003yjt.1,uc003yju.1	26986	chr8	101785700	101803491			chr8:101794586-101794587_DEL:T->-(10:4:40.0%[F:2:20.0%|R:2:20.0%]call=homozygous:genome_phred=28.0:snp_phred=193.0:max_mapping_qual=54.0:mismatch_id=3078899:P11940:uc003yjs.1:chr8:uc003yjt.1:NM_002568:homozygous:not_dbSNP:NP_002559:PABPC1:Y00345:intron-splice-site-mutation)
CCDC66	uc003dhx.1,uc003dhu.1,uc003dhy.1,uc003dhw.1,uc003dhv.1,uc003dia.1,uc003dhz.1	285331	chr3	56624936	56630874			chr3:56625091-56625092_INS:---->CTT(31:13:41.9%[F:4:12.9%|R:9:29.0%]call=homozygous:genome_phred=42.0:snp_phred=670.0:max_mapping_qual=44.0:mismatch_id=1773169:NM_001141947:NM_001012506:utr-mutation:BC132827:NP_001012524:AL832692:not_dbSNP:uc003dhu.1:CCDC66:homozygous:frameshift:uc003dhz.1:AK096754:uc003dhy.1:A2RUB6:uc003dia.1:chr3:NP_001135419)
SYT14	uc001hht.2,uc001hhw.2,uc009xcv.1,uc001hhs.2	255928	chr1	208178160	208404256	GO:0016020,GO:0016021	membrane,integral to membrane	chr1:208334516-208334519_DEL:GAA->---(34:29:85.3%[F:18:52.9%|R:11:32.4%]call=homozygous:genome_phred=89.0:snp_phred=1108.0:max_mapping_qual=48.0:mismatch_id=5245676:NP_694994:uc001hhw.2:uc009xcv.1:Q8NB59-3:BC130323:homozygous:chr1:Q8NB59-6:AJ617623:AJ617624:not_dbSNP:uc001hht.2:NM_001146261:NM_153262:NM_001146262:NM_001146264:Q8NB59:uc001hhs.2:SYT14:frameshift:NP_001139734:NP_001139733:A1L3Y1:NP_…
NUCB2	uc001mmu.1,uc009ygz.1,uc009ygy.1,uc001mms.1,uc001mmw.1,uc001mmt.1,uc001mmv.1	4925,n/a	chr11	17273446	17309646	GO:0005509	calcium ion binding	chr11:17290238-17290239_G->A(29:26:89.7%[F:6:20.7%|R:20:69.0%]call=homozygous:genome_phred=103.0:snp_phred=137.0:max_mapping_qual=49.0:genome_max_qual=15.0:genome_ave_qual=5.7:snp_max_qual=63.0:snp_ave_qual=54.4:mismatch_id=2044977:uc009ygz.1:chr11:uc001mmw.1:P80303:NP_005004:AK128739:coding-nonsynonymous:intron-splice-site-mutation:uc001mmv.1:NUCB2:homozygous:abnormal-ref-gene-model-lacking-stop…
WASF4	uc010nhx.1	n/a	chrX	47541296	47549521	GO:0003779,GO:0004969,GO:0005737,GO:0005856,GO:0007186,GO:0016021	actin binding,histamine receptor activity,cytoplasm,cytoskeleton,G-protein coupled receptor protein signaling pathway,integral to membrane	chrX:47542989-47542990_C->T(13:12:92.3%[F:8:61.5%|R:4:30.8%]call=homozygous:genome_phred=68.0:snp_phred=95.0:max_mapping_qual=45.0:genome_max_qual=1.0:genome_ave_qual=1.0:snp_max_qual=63.0:snp_ave_qual=55.0:mismatch_id=3961651:uc010nhx.1:early-termination:NM_001102604:NP_001096074:chrX:WASF4:homozygous:Q8IV90:coding-nonsynonymous:is_dbSNP=rs723119)
SFRS2B	uc001pff.1	10929	chr11	94439703	94444036			chr11:94440550-94440551_INS:-->C(7:6:85.7%[F:5:71.4%|R:1:14.3%]call=homozygous:genome_phred=19.0:snp_phred=159.0:max_mapping_qual=49.0:mismatch_id=7605369:SFRS2B:early-termination:NM_032102:NP_115285:chr11:homozygous:uc001pff.1:abnormal-ref-gene-model-lacking-stop-codon:frameshift:is_dbSNP=rs11410745)
UNC93B1	uc001omw.1	81622	chr11	67515150	67528169			chr11:67521739-67521740_INS:-->G(18:11:61.1%[F:3:16.7%|R:8:44.4%]call=homozygous:genome_phred=91.0:snp_phred=588.0:max_mapping_qual=46.0:mismatch_id=6940784:uc001omw.1:NP_112192:NM_030930:chr11:homozygous:UNC93B1:abnormal-ref-gene-model-lacking-stop-codon:frameshift:stop-codon-loss:intron-splice-site-mutation:is_dbSNP=rs5792426)
C14orf159	uc001xyw.2,uc001xza.2,uc001xzc.2,uc001xyx.2,uc001xyv.2,uc001xze.2,uc001xyy.2,uc001xzb.2	80017	chr14	90650731	90761456	GO:0005739	mitochondrion	chr14:90651092-90651093_T->C(49:46:93.9%[F:19:38.8%|R:27:55.1%]call=homozygous:genome_phred=164.0:snp_phred=177.0:max_mapping_qual=49.0:genome_max_qual=29.0:genome_ave_qual=15.0:snp_max_qual=63.0:snp_ave_qual=51.5:mismatch_id=3273342:NP_001095837:C14orf159:homozygous:chr14:NM_001102367:NP_079228:intron-splice-site-mutation:uc001xze.2:Q7Z3D6:is_dbSNP=rs41313505)	chr14:90706284-90706285_C->T(9:9:100.0%[F:5:55.6%|R:4:44.4%]call=homozygous:genome_phred=86.0:snp_phred=86.0:max_mapping_qual=45.0:genome_max_qual=0.0:genome_ave_qual=?:snp_max_qual=63.0:snp_ave_qual=51.0:mismatch_id=3273915:uc001xzb.2:uc001xza.2:uc001xyw.2:C14orf159_variant_protein:NP_079228:uc001xze.2:uc001xyy.2:uc001xyv.2:BX247989:uc001xyx.2:homozygous:AK091394:Q7Z3D6:is_dbSNP=rs4900072:Q7Z3D6…
TMIE	uc010hjj.1,uc010hjk.1	259236	chr3	46717826	46727417	GO:0016021	integral to membrane	chr3:46726077-46726080_DEL:AAG->---(15:4:26.7%[F:1:6.7%|R:3:20.0%]call=homozygous:genome_phred=83.0:snp_phred=239.0:max_mapping_qual=53.0:mismatch_id=1487755:uc010hjj.1:utr-mutation:BC126260:A8K0R0:NP_671729:TMIE:uc010hjk.1:homozygous:frameshift:chr3:NM_147196:is_dbSNP=rs34038267)
ZNF283	uc002oxr.2,uc002oxq.1	284349	chr19	49023312	49044890	GO:0003676,GO:0005622,GO:0005634,GO:0008270,GO:0046872	nucleic acid binding,intracellular,nucleus,zinc ion binding,metal ion binding	chr19:49043006-49043012_DEL:GGAGAT->------(6:4:66.7%[F:1:16.7%|R:3:50.0%]call=homozygous:genome_phred=16.0:snp_phred=119.0:max_mapping_qual=41.0:mismatch_id=9910582:utr-mutation:early-termination:ZNF283:inframe-indel:not_dbSNP:Q6RFR9:NP_862828:AK098175:homozygous:abnormal-ref-gene-model-lacking-stop-codon:uc002oxr.2:frameshift:HZF19:NM_181845:start-codon-loss:uc002oxp.2:chr19)
WDR37	uc001igf.1,uc001ige.2,uc009xhm.1	22884	chr10	1092775	1168237			chr10:1132207-1132208_T->C(27:26:96.3%[F:9:33.3%|R:17:63.0%]call=homozygous:genome_phred=121.0:snp_phred=137.0:max_mapping_qual=39.0:genome_max_qual=16.0:genome_ave_qual=16.0:snp_max_qual=63.0:snp_ave_qual=46.3:mismatch_id=1819530:NP_054742:WDR37:BC018044:chr10:uc001ige.2:homozygous:abnormal-ref-gene-model-lacking-stop-codon:stop-codon-loss:coding-nonsynonymous:NM_014023:is_dbSNP=rs10794716)
ZNF274	uc010eum.1,uc002qrr.1,uc002qrq.1,uc002qrs.1	10782	chr19	63386207	63416739			chr19:63410172-63410173_INS:-->G(6:4:66.7%[F:2:33.3%|R:2:33.3%]call=homozygous:genome_phred=47.0:snp_phred=150.0:max_mapping_qual=40.0:mismatch_id=10267078:utr-mutation:early-termination:ZNF274:not_dbSNP:NM_133502:AK307906:Q96GC6-4:NP_598009:NP_057408:NM_016325:NM_016324:homozygous:uc010eum.1:abnormal-ref-gene-model-lacking-stop-codon:uc002qrr.1:frameshift:uc002qrq.1:stop-codon-loss:chr19:NP_0574…
LOC145814	uc010bop.1,uc002bum.1,uc002bun.1	145814	chr15	97329031	97366408			chr15:97329327-97329328_INS:-->C(12:10:83.3%[F:3:25.0%|R:7:58.3%]call=homozygous:genome_phred=54.0:snp_phred=379.0:max_mapping_qual=33.0:mismatch_id=9894299:LOC145814:utr-mutation:early-termination:uc002bum.1:A6NFU8:NM_001102612:uc010bop.1:NP_001096082:homozygous:chr15:abnormal-ref-gene-model-lacking-stop-codon:frameshift:stop-codon-loss:BC105686:is_dbSNP=rs5814919)
MDP1	uc001wnm.1,uc001wnk.1	145553,29082	chr14	23752454	23755081			chr14:23753106-23753107_DEL:A->-(11:6:54.5%[F:2:18.2%|R:4:36.4%]call=homozygous:genome_phred=69.0:snp_phred=224.0:max_mapping_qual=50.0:mismatch_id=6168641:BC046912:utr-mutation:CHMP4A:uc001wnm.1:Q86V88:MDP1:uc001wnl.1:homozygous:uc001wnj.1:uc001wni.1:is_dbSNP=rs3215610:NP_054888:uc001wnk.1:NP_612485:Q86V88-3:Q86V88-2:MDP-1:AX747749:NM_014169:Q9BY43:chr14:NM_138476:frameshift:BX161512:stop-codon-…
SQLE	uc003yrs.1	6713	chr8	126079900	126103707			chr8:126088870-126088871_DEL:G->-(30:23:76.7%[F:9:30.0%|R:14:46.7%]call=homozygous:genome_phred=128.0:snp_phred=941.0:max_mapping_qual=52.0:mismatch_id=3851279:early-termination:NM_003129:chr8:SQLE:homozygous:not_dbSNP:abnormal-ref-gene-model-lacking-stop-codon:frameshift:stop-codon-loss:uc003yrs.1:intron-splice-site-mutation:NP_003120)
PSORS1C1	uc003nsl.1,uc010kpp.1,uc010kmg.1,uc010jsj.1,uc003rey.1,uc010kpq.1,uc010kpo.1	170679	chr6_qbl_hap2	2343222	2357628			chr6:31214479-31214480_DEL:C->-(5:5:100.0%[F:3:60.0%|R:2:40.0%]call=homozygous:genome_phred=53.0:snp_phred=159.0:max_mapping_qual=38.0:mismatch_id=793408:chr6:early-termination:NM_014068:PSORS1C1:homozygous:not_dbSNP:uc003nsl.1:frameshift:Q9UIG5:NP_054787)
VPS11	uc001puy.1	55823	chr11	118443702	118457898			chr11:118445149-118445150_INS:-->C(6:4:66.7%[F:1:16.7%|R:3:50.0%]call=homozygous:genome_phred=56.0:snp_phred=159.0:max_mapping_qual=48.0:mismatch_id=8183553:NM_021729:early-termination:NP_068375:chr11:homozygous:uc001puy.1:abnormal-ref-gene-model-lacking-stop-codon:frameshift:stop-codon-loss:VPS11:intron-splice-site-mutation:is_dbSNP=rs5795166)
SDF4	uc009vjw.1,uc001adh.2,uc009vjv.1,uc001adi.2,uc001adj.1,uc001adg.1	51150	chr1	1142150	1157310			chr1:1148493-1148494_A->G(16:13:81.2%[F:9:56.2%|R:4:25.0%]call=homozygous:genome_phred=66.0:snp_phred=98.0:max_mapping_qual=50.0:genome_max_qual=1.0:genome_ave_qual=1.0:snp_max_qual=63.0:snp_ave_qual=50.0:mismatch_id=7696:NP_057260:NM_016547:CR624179:NM_016176:uc009vjv.1:coding-nonsynonymous:Q9BRK5:B1AME6:uc001adj.1:AK000717:homozygous:uc001adi.2:abnormal-ref-gene-model-lacking-stop-codon:Q96AA1:…
LTBP4	uc002ook.1,uc002ool.1,uc002ooi.1,uc002oog.1,uc002oom.1,uc002ooj.1,uc002ooh.1,uc010ehb.1	8425	chr19	45809591	45810942			chr19:45814933-45814934_INS:-->G(10:6:60.0%[F:3:30.0%|R:3:30.0%]call=homozygous:genome_phred=68.0:snp_phred=319.0:max_mapping_qual=46.0:mismatch_id=9824985:uc002oog.1:utr-mutation:early-termination:LTBP4:not_dbSNP:uc002ooi.1:NP_001036009:uc002ooj.1:NM_003573:AK128191:NM_001042545:homozygous:NM_001042544:abnormal-ref-gene-model-lacking-stop-codon:uc002ooh.1:frameshift:stop-codon-loss:chr19:NP_0035…
OR6C1	uc001sgu.1	390321	chr12	54000650	54001589	GO:0001584,GO:0004871,GO:0004872,GO:0004930,GO:0004984,GO:0005886,GO:0007165,GO:0007186,GO:0007608,GO:0016020,GO:0016021,GO:0050896	rhodopsin-like receptor activity,signal transducer activity,receptor activity,G-protein coupled receptor activity,olfactory receptor activity,plasma membrane,signal transduction,G-protein coupled receptor protein signaling pathway,sensory perception of smell,membrane,integral to membrane,response to stimulus	chr12:54000673-54000674_INS:-->A(33:27:81.8%[F:10:30.3%|R:17:51.5%]call=homozygous:genome_phred=49.0:snp_phred=951.0:max_mapping_qual=48.0:mismatch_id=7871813:Q96RD1:early-termination:chr12:uc001sgu.1:NM_001005182:homozygous:OR6C1:frameshift:NP_001005182:is_dbSNP=rs5798345)
SH3BGR	uc002yxz.1,uc002yya.1	6450	chr21	39745649	39809303			chr21:39805541-39805542_INS:---->AGA(29:23:79.3%[F:4:13.8%|R:19:65.5%]call=homozygous:genome_phred=95.0:snp_phred=969.0:max_mapping_qual=38.0:mismatch_id=9763658:uc002yya.1:NP_001001713:NM_001001713:chr21:not_dbSNP:uc002yxz.1:homozygous:NP_031367:SH3BGR:NM_007341:abnormal-ref-gene-model-lacking-stop-codon:frameshift:A6ND59:abnormal-ref-gene-model-lacking-start-codon)
CNTNAP4	uc010chb.1,uc002few.2,uc002fev.1,uc002fex.1,uc002feu.1	85445	chr16	74901235	75150636	GO:0005102,GO:0007155,GO:0007165	receptor binding,cell adhesion,signal transduction	chr16:74869103-74869104_INS:-->T(42:35:83.3%[F:27:64.3%|R:8:19.0%]call=homozygous:genome_phred=58.0:snp_phred=1255.0:max_mapping_qual=50.0:mismatch_id=8322033:uc002fev.1:utr-mutation:NM_138994:Q86YZ7:CNTNAP4:not_dbSNP:intron-splice-site-mutation:NP_620481:uc002feu.1:NP_207837:NM_033401:A8MX59:AB100092:homozygous:abnormal-ref-gene-model-lacking-stop-codon:frameshift:stop-codon-loss:chr16)
LOC150297	uc003amd.1	150297	chr22	30875518	30885243			chr22:30884984-30884985_A->G(16:13:81.2%[F:10:62.5%|R:3:18.8%]call=homozygous:genome_phred=67.0:snp_phred=98.0:max_mapping_qual=50.0:genome_max_qual=1.0:genome_ave_qual=1.0:snp_max_qual=63.0:snp_ave_qual=52.1:mismatch_id=3681206:Q6IC83:NM_001010859:uc003amd.1:chr22:C22orf42:coding-nonsynonymous:NP_001010859:homozygous:abnormal-ref-gene-model-lacking-stop-codon:stop-codon-loss:LOC150297:is_dbSNP=r…
STAU2	uc003xzp.1,uc003xzr.2,uc003xzn.2,uc010lzk.1,uc003xzq.1,uc003xzs.2,uc010lzl.1,uc003xzo.1,uc003xzm.2	27067	chr8	74727057	74821611			chr8:74743844-74743845_INS:-->G(24:19:79.2%[F:10:41.7%|R:9:37.5%]call=homozygous:genome_phred=70.0:snp_phred=799.0:max_mapping_qual=50.0:mismatch_id=2236352:AL079285:uc003xzr.2:chr8:Q9NUL3-5:homozygous:frameshift:stop-codon-loss:STAU2:is_dbSNP=rs11419133)
ATRNL1	uc009xyq.1,uc001lcg.1,uc001lcf.1	26033	chr10	116843113	116921115			chr10:116921091-116921092_INS:--->TT(18:12:66.7%[F:8:44.4%|R:4:22.2%]call=homozygous:genome_phred=61.0:snp_phred=528.0:max_mapping_qual=38.0:mismatch_id=8232078:utr-mutation:early-termination:ATRNL1:chr10:CR612664:NP_997186:NM_207303:homozygous:uc001lcf.1:Q5VV63-2:abnormal-ref-gene-model-lacking-stop-codon:frameshift:CR614866:uc009xyq.1:is_dbSNP=rs5788096)
FXR2	uc002gia.1	9513	chr17	7435271	7458796			chr17:7435886-7435887_DEL:C->-(18:14:77.8%[F:8:44.4%|R:6:33.3%]call=homozygous:genome_phred=12.0:snp_phred=439.0:max_mapping_qual=48.0:mismatch_id=7879180:utr-mutation:early-termination:NM_004860:homozygous:not_dbSNP:abnormal-ref-gene-model-lacking-stop-codon:frameshift:chr17:B2R9M2:FXR2:NP_004851:uc002gia.1)
MIA3	uc009xea.1,uc001hnm.1,uc001hnl.1	375056	chr1	220867539	220894444			chr1:220869548-220869549_C->T(14:14:100.0%[F:7:50.0%|R:7:50.0%]call=homozygous:genome_phred=101.0:snp_phred=101.0:max_mapping_qual=48.0:genome_max_qual=0.0:genome_ave_qual=?:snp_max_qual=63.0:snp_ave_qual=57.3:mismatch_id=2204262:early-termination:NP_940953:AK096526:coding-nonsynonymous:uc001hnl.1:MIA3:NM_198551:homozygous:abnormal-ref-gene-model-lacking-stop-codon:coding-synonymous:Q5JRA6:chr1:u…
FRG1	uc003izs.1	2483	chr4	191098967	191121353	GO:0005634,GO:0005681,GO:0006364,GO:0006397,GO:0008380,GO:0016607,GO:0042254	nucleus,spliceosome,rRNA processing,mRNA processing,RNA splicing,nuclear speck,ribosome biogenesis and assembly	chr4:191113280-191113281_G->A(10:6:60.0%[F:2:20.0%|R:4:40.0%]call=homozygous:genome_phred=5.0:snp_phred=77.0:max_mapping_qual=47.0:genome_max_qual=34.0:genome_ave_qual=23.5:snp_max_qual=63.0:snp_ave_qual=53.3:mismatch_id=2246589:early-termination:Q14331:NP_004468:FRG1:uc003izs.1:homozygous:not_dbSNP:NM_004477:coding-nonsynonymous:chr4)
YTHDF3	uc003xuy.1	253943	chr8	64243674	64287900			chr8:64261283-64261284_INS:-->G(29:27:93.1%[F:15:51.7%|R:12:41.4%]call=homozygous:genome_phred=125.0:snp_phred=1119.0:max_mapping_qual=46.0:mismatch_id=1918670:uc003xva.1:utr-mutation:AL832335:NP_689971:Q658Z6:NM_152758:AX747908:YTHDF3:intron-splice-site-mutation:uc003xuz.1:uc003xuy.1:chr8:homozygous:uc010lys.1:abnormal-ref-gene-model-lacking-stop-codon:frameshift:DKFZp451J085:AL831816:stop-codon…
HZF19	uc002oxp.2	284349	chr19	49023312	49044890	GO:0003676,GO:0005622,GO:0005634,GO:0008270,GO:0046872	nucleic acid binding,intracellular,nucleus,zinc ion binding,metal ion binding	chr19:49043006-49043012_DEL:GGAGAT->------(6:4:66.7%[F:1:16.7%|R:3:50.0%]call=homozygous:genome_phred=16.0:snp_phred=119.0:max_mapping_qual=41.0:mismatch_id=9910582:utr-mutation:early-termination:ZNF283:inframe-indel:not_dbSNP:Q6RFR9:NP_862828:AK098175:homozygous:abnormal-ref-gene-model-lacking-stop-codon:uc002oxr.2:frameshift:HZF19:NM_181845:start-codon-loss:uc002oxp.2:chr19)
GAS8	uc002fqh.1,uc002fqi.1	2622	chr16	88616508	88638880	GO:0003674,GO:0005515,GO:0005737,GO:0005794,GO:0005856,GO:0005874,GO:0005929,GO:0008285,GO:0009434,GO:0019861,GO:0030317,GO:0042995	molecular_function,protein binding,cytoplasm,Golgi apparatus,cytoskeleton,microtubule,cilium,negative regulation of cell proliferation,microtubule-based flagellum,flagellum,sperm motility,cell projection	chr16:88638450-88638451_C->T(13:11:84.6%[F:4:30.8%|R:7:53.8%]call=homozygous:genome_phred=66.0:snp_phred=92.0:max_mapping_qual=48.0:genome_max_qual=2.0:genome_ave_qual=1.5:snp_max_qual=63.0:snp_ave_qual=56.3:mismatch_id=3764116:O95995:utr-mutation:early-termination:BC089450:BC044232:coding-nonsynonymous:GAS8:BX647947:uc002fqi.1:uc010cjc.1:uc010cjd.1:uc002fqh.1:NR_023348:BC036781:NM_001481:homozyg…
ZBTB33	uc010nqm.1,uc010nqn.1,uc004esn.1	10009	chrX	119271298	119273317	GO:0003676,GO:0003677,GO:0005515,GO:0005622,GO:0005634,GO:0005737,GO:0006350,GO:0006355,GO:0007242,GO:0008270,GO:0016055,GO:0046872	nucleic acid binding,DNA binding,protein binding,intracellular,nucleus,cytoplasm,transcription, DNA-dependent, DNA-dependent,intracellular signaling cascade,zinc ion binding,Wnt receptor signaling pathway	chrX:119271861-119271862_INS:---->TGA(14:10:71.4%[F:7:50.0%|R:3:21.4%]call=homozygous:genome_phred=65.0:snp_phred=424.0:max_mapping_qual=58.0:mismatch_id=10665778:ZBTB33:NP_006768:AK312321:CCDS14596:not_dbSNP:Q86T24:uc010nqm.1:uc004esn.1:uc010nqn.1:chrX:NM_006777:homozygous:frameshift)
EIF4A1	uc002gho.1,uc002ghq.1,uc002ghr.1,uc002ghp.1	1973	chr17	7416325	7423048	GO:0000166,GO:0003676,GO:0004386,GO:0005524,GO:0008026,GO:0016787	nucleotide binding,nucleic acid binding,helicase activity,ATP binding,ATP-dependent helicase activity,hydrolase activity	chr17:7411009-7411010_DEL:A->-(22:22:100.0%[F:12:54.5%|R:10:45.5%]call=homozygous:genome_phred=104.0:snp_phred=839.0:max_mapping_qual=49.0:mismatch_id=7878531:utr-mutation:NP_056485:not_dbSNP:NM_001416:intron-splice-site-mutation:P60842:uc002gho.1:BC032613:SENP3:homozygous:EIF4A1:NP_001407:abnormal-ref-gene-model-lacking-stop-codon:frameshift:chr17:stop-codon-loss:NM_015670:uc002ghm.1)
UNQ638	uc002gkj.2,uc002gkk.2	84314	chr17	8017784	8020439			chr17:8019753-8019754_G->C(22:22:100.0%[F:12:54.5%|R:10:45.5%]call=homozygous:genome_phred=125.0:snp_phred=125.0:max_mapping_qual=49.0:genome_max_qual=0.0:genome_ave_qual=?:snp_max_qual=63.0:snp_ave_qual=52.7:mismatch_id=2996623:early-termination:AK027813:homozygous:chr17:coding-nonsynonymous:UNQ638:uc002gkk.2:is_dbSNP=rs8064449)
OXA1L	uc001wgp.1,uc010akc.1,uc001wgn.1,uc001wgq.1,uc001wgo.1	5018	chr14	22306296	22310607			chr14:22310553-22310554_INS:---->AGC(19:9:47.4%[F:5:26.3%|R:4:21.1%]call=homozygous:genome_phred=35.0:snp_phred=299.0:max_mapping_qual=45.0:mismatch_id=6132350:OXA1L:CR607911:uc001wgp.1:not_dbSNP:NP_005006:Q15070-2:BX248001:Q15070:homozygous:Q2M1J6:chr14:abnormal-ref-gene-model-lacking-stop-codon:uc001wgq.1:frameshift:CR591385:uc001wgn.1:uc010akc.1:NM_005015)
CAPN2	uc001hob.2,uc001hoc.1	824	chr1	222011948	222030343	GO:0004198,GO:0005509,GO:0005622,GO:0006508	calcium-dependent cysteine-type endopeptidase activity,calcium ion binding,intracellular,proteolysis	chr1:221972154-221972155_G->A(11:10:90.9%[F:2:18.2%|R:8:72.7%]call=homozygous:genome_phred=66.0:snp_phred=89.0:max_mapping_qual=52.0:genome_max_qual=1.0:genome_ave_qual=1.0:snp_max_qual=63.0:snp_ave_qual=55.4:mismatch_id=2215613:P17655:NM_001748:NP_001739:NM_001146068:CAPN2:intron-splice-site-mutation:homozygous:abnormal-ref-gene-model-lacking-stop-codon:coding-synonymous:chr1:uc001hob.2:NP_00113…
MKSTYX	uc003uei.1,uc003uef.1,uc003ueh.1,uc010ldg.1	51657	chr7	75465569	75515234			chr7:75468209-75468210_T->C(11:11:100.0%[F:5:45.5%|R:6:54.5%]call=homozygous:genome_phred=92.0:snp_phred=92.0:max_mapping_qual=51.0:genome_max_qual=0.0:genome_ave_qual=?:snp_max_qual=63.0:snp_ave_qual=54.5:mismatch_id=865598:utr-mutation:STYXL1:AK308912:BC024035:uc003ueh.1:AY927581:uc003uef.1:uc010ldg.1:Q9Y6J8-4:uc003uek.2:MKSTYX:chr7:AK308828:NP_057170:homozygous:uc010ldh.1:NM_016086:uc003uej.2:…
GPBAR1	uc002vhi.1,uc002vhg.1,uc002vhh.1	151306	chr2	218833982	218836826			chr2:218835896-218835897_INS:-->C(10:6:60.0%[F:2:20.0%|R:4:40.0%]call=homozygous:genome_phred=28.0:snp_phred=159.0:max_mapping_qual=44.0:mismatch_id=6760844:uc002vhi.1:NM_001077194:NM_001077191:NP_001070662:uc002vhg.1:intron-splice-site-mutation:GPBAR1:NP_733800:homozygous:abnormal-ref-gene-model-lacking-stop-codon:NM_170699:frameshift:stop-codon-loss:chr2:uc002vhh.1:is_dbSNP=rs5838688:NP_0010706…
BC089450	uc010cjd.1	n/a	chr16	88637332	88641675			chr16:88638450-88638451_C->T(13:11:84.6%[F:4:30.8%|R:7:53.8%]call=homozygous:genome_phred=66.0:snp_phred=92.0:max_mapping_qual=48.0:genome_max_qual=2.0:genome_ave_qual=1.5:snp_max_qual=63.0:snp_ave_qual=56.3:mismatch_id=3764116:O95995:utr-mutation:early-termination:BC089450:BC044232:coding-nonsynonymous:GAS8:BX647947:uc002fqi.1:uc010cjc.1:uc010cjd.1:uc002fqh.1:NR_023348:BC036781:NM_001481:homozyg…
EXOC6B	uc002sij.2,uc010fep.1	23233	chr2	72259951	72906685	GO:0000145,GO:0006810,GO:0006887,GO:0006904,GO:0015031	exocyst,transport,exocytosis,vesicle docking during exocytosis,protein transport	chr2:72545780-72545781_INS:--->AG(32:30:93.8%[F:19:59.4%|R:11:34.4%]call=homozygous:genome_phred=94.0:snp_phred=1159.0:max_mapping_qual=40.0:mismatch_id=2308624:uc002sij.2:early-termination:Q9Y2D4:homozygous:frameshift:chr2:intron-splice-site-mutation:NP_056004:EXOC6B:is_dbSNP=rs5832083:AB023136:NM_015189)
CCDC53	uc001tja.2,uc001tjb.2,uc001tiz.2,uc001tiy.2	51019	chr12	100930847	100980029			chr12:100943939-100943940_INS:-->G(13:12:92.3%[F:5:38.5%|R:7:53.8%]call=homozygous:genome_phred=77.0:snp_phred=479.0:max_mapping_qual=37.0:mismatch_id=9135063:uc001tiy.2:early-termination:NM_016053:chr12:not_dbSNP:NP_057137:intron-splice-site-mutation:uc001tjb.2:homozygous:CCDC53:abnormal-ref-gene-model-lacking-stop-codon:frameshift:stop-codon-loss:CR623956)
RTTN	uc002lkq.1,uc002lkp.1	25914	chr18	65984649	66023942			chr18:66014830-66014831_INS:---->CTC(23:14:60.9%[F:5:21.7%|R:9:39.1%]call=homozygous:genome_phred=88.0:snp_phred=580.0:max_mapping_qual=45.0:mismatch_id=10416184:AK096404:Q86VV8:uc002lkp.1:homozygous:not_dbSNP:NM_173630:uc002lkq.1:frameshift:Q86VV8-2:chr18:NP_775901:RTTN)
NR2E3	uc002ath.1,uc002ati.1	10002	chr15	69889947	69897651			chr15:69892982-69892983_DEL:C->-(14:11:78.6%[F:9:64.3%|R:2:14.3%]call=homozygous:genome_phred=80.0:snp_phred=468.0:max_mapping_qual=39.0:mismatch_id=9063182:early-termination:uc002ati.1:NP_057430:NR2E3:intron-splice-site-mutation:NM_016346:uc002ath.1:NM_014249:homozygous:chr15:NP_055064:abnormal-ref-gene-model-lacking-stop-codon:frameshift:stop-codon-loss:is_dbSNP=rs11351249)
CEACAM20	uc010ejp.1,uc010ejn.1,uc010ejo.1,uc010ejq.1	125931	chr19	49702050	49725388			chr19:49708830-49708831_DEL:T->-(18:16:88.9%[F:8:44.4%|R:8:44.4%]call=homozygous:genome_phred=89.0:snp_phred=596.0:max_mapping_qual=48.0:mismatch_id=9931831:CEACAM20:early-termination:uc010ejn.1:NM_001102600:NM_001102598:NM_001102599:intron-splice-site-mutation:NM_001102597:NP_001096070:uc010ejo.1:homozygous:uc010ejp.1:abnormal-ref-gene-model-lacking-stop-codon:frameshift:stop-codon-loss:chr19:NP…
CWC15	uc009ywl.1,uc001pfd.2	51503	chr11	94343775	94346358			chr11:94339155-94339156_INS:-->T(10:10:100.0%[F:6:60.0%|R:4:40.0%]call=homozygous:genome_phred=68.0:snp_phred=359.0:max_mapping_qual=39.0:mismatch_id=7602988:NM_016403:uc001pfd.2:chr11:homozygous:CWC15:abnormal-ref-gene-model-lacking-stop-codon:frameshift:stop-codon-loss:intron-splice-site-mutation:NP_057487:is_dbSNP=rs34805065)
GREB1	uc002rbp.1,uc002rbo.1,uc002rbn.1,uc002rbm.2,uc002rbk.1,uc002rbl.1	9687	chr2	11669835	11700363			chr2:11644957-11644958_G->A(16:14:87.5%[F:9:56.2%|R:5:31.2%]call=homozygous:genome_phred=68.0:snp_phred=101.0:max_mapping_qual=44.0:genome_max_qual=1.0:genome_ave_qual=1.0:snp_max_qual=54.0:snp_ave_qual=42.2:mismatch_id=190775:GREB1:Q4ZG55-3:homozygous:uc002rbl.1:NP_683701:intron-splice-site-mutation:chr2:NM_148903:is_dbSNP=rs13394619)
SLC4A2	uc003wiu.2,uc003wit.2,uc003wiv.2	6522	chr7	150399950	150404547			chr7:150395997-150395998_T->C(6:5:83.3%[F:2:33.3%|R:3:50.0%]call=homozygous:genome_phred=62.0:snp_phred=74.0:max_mapping_qual=28.0:genome_max_qual=1.0:genome_ave_qual=1.0:snp_max_qual=63.0:snp_ave_qual=46.4:mismatch_id=1724778:BC009434:P04920:coding-nonsynonymous:uc003wit.2:NP_003031:uc003wiu.2:chr7:homozygous:P04920-2:abnormal-ref-gene-model-lacking-stop-codon:SLC4A2:coding-synonymous:stop-codon…
OR2T35	uc001ies.1	403244	chr1	246868210	246869182	GO:0001584,GO:0004871,GO:0004872,GO:0004930,GO:0004984,GO:0005886,GO:0007165,GO:0007186,GO:0007608,GO:0016020,GO:0016021,GO:0050896	rhodopsin-like receptor activity,signal transducer activity,receptor activity,G-protein coupled receptor activity,olfactory receptor activity,plasma membrane,signal transduction,G-protein coupled receptor protein signaling pathway,sensory perception of smell,membrane,integral to membrane,response to stimulus	chr1:246868225-246868226_INS:--->CA(16:10:62.5%[F:3:18.8%|R:7:43.8%]call=homozygous:genome_phred=13.0:snp_phred=366.0:max_mapping_qual=49.0:mismatch_id=6459291:Q8NGX2:early-termination:NP_001001827:homozygous:not_dbSNP:abnormal-ref-gene-model-lacking-stop-codon:uc001ies.1:frameshift:OR2T35:NM_001001827:chr1)
FAM19A4	uc003dni.1,uc003dnh.1	151647	chr3	68863606	69064401	GO:0005576	extracellular region	chr3:68863735-68863745_DEL:TAAACAACAT->----------(16:10:62.5%[F:6:37.5%|R:4:25.0%]call=homozygous:genome_phred=84.0:snp_phred=437.0:max_mapping_qual=43.0:mismatch_id=2162230:utr-mutation:NP_872328:NP_001005527:NM_182522:not_dbSNP:uc003dni.1:FAM19A4:Q96LR4:intron-splice-site-mutation:uc003dnh.1:NM_001005527:homozygous:chr3)
OR1S1	uc001nmo.1	219959	chr11	57738792	57739770	GO:0001584,GO:0004871,GO:0004872,GO:0004930,GO:0004984,GO:0005886,GO:0007165,GO:0007186,GO:0007608,GO:0016020,GO:0016021,GO:0050896	rhodopsin-like receptor activity,signal transducer activity,receptor activity,G-protein coupled receptor activity,olfactory receptor activity,plasma membrane,signal transduction,G-protein coupled receptor protein signaling pathway,sensory perception of smell,membrane,integral to membrane,response to stimulus	chr11:57739769-57739770_A->G(7:4:57.1%[F:2:28.6%|R:2:28.6%]call=homozygous:genome_phred=18.0:snp_phred=71.0:max_mapping_qual=39.0:genome_max_qual=34.0:genome_ave_qual=20.7:snp_max_qual=49.0:snp_ave_qual=44.8:mismatch_id=2534308:NP_001004458:uc001nmo.1:Q8NH92:NM_001004458:chr11:homozygous:stop-codon-loss:coding-nonsynonymous:OR1S1:is_dbSNP=rs7103033)
ZNF2	uc002suf.1,uc010fhs.1,uc002sug.1	7549	chr2	95194909	95213791	GO:0003676,GO:0005622,GO:0005634,GO:0008270,GO:0046872	nucleic acid binding,intracellular,nucleus,zinc ion binding,metal ion binding	chr2:95210767-95210770_DEL:GCG->---(16:13:81.2%[F:4:25.0%|R:9:56.2%]call=homozygous:genome_phred=86.0:snp_phred=519.0:max_mapping_qual=41.0:mismatch_id=2841449:Q68CY6:NM_021088:NP_066574:uc002suf.1:uc002sug.1:uc010fhs.1:Q9BSG1:ZNF2:A8MWV7:CR749650:NM_001017396:homozygous:NP_001017396:frameshift:chr2:is_dbSNP=rs10578519)
BC011779	uc004aeb.2	n/a	chr9	66196485	66198358			chr9:66197051-66197052_INS:--->AC(19:11:57.9%[F:2:10.5%|R:9:47.4%]call=homozygous:genome_phred=15.0:snp_phred=479.0:max_mapping_qual=46.0:mismatch_id=5441421:early-termination:chr9:BC011779:uc004aeb.2:homozygous:not_dbSNP:frameshift)
CEACAM21	uc002org.2,uc002ore.2	90273	chr19	46774370	46785037			chr19:46784654-46784655_T->A(22:21:95.5%[F:17:77.3%|R:4:18.2%]call=homozygous:genome_phred=92.0:snp_phred=122.0:max_mapping_qual=43.0:genome_max_qual=1.0:genome_ave_qual=1.0:snp_max_qual=63.0:snp_ave_qual=51.9:mismatch_id=3816474:CEACAM21:NP_291021:Q3KPI0:intron-splice-site-mutation:NM_001098506:Q3KPI0-2:uc002org.2:uc002ore.2:homozygous:NP_001091976:NM_033543:chr19:is_dbSNP=rs3745936)
SLC37A2	uc001qbn.1,uc001qbp.1,uc009zbk.1	219855	chr11	124438441	124464341			chr11:124464061-124464062_INS:------>GCTCT(8:4:50.0%[F:3:37.5%|R:1:12.5%]call=homozygous:genome_phred=32.0:snp_phred=209.0:max_mapping_qual=30.0:mismatch_id=8332864:utr-mutation:chr11:Q8TED4-2:SLC37A2:NM_198277:homozygous:not_dbSNP:NP_001138762:intron-splice-site-mutation:uc009zbk.1:NP_938018:NM_001145290)
FLI1	uc001qem.1,uc009zci.1,uc001qen.2	2313	chr11	128069198	128186099			chr11:128143426-128143427_DEL:G->-(6:6:100.0%[F:5:83.3%|R:1:16.7%]call=homozygous:genome_phred=56.0:snp_phred=173.0:max_mapping_qual=44.0:mismatch_id=8421962:FLI1:uc001qen.2:chr11:AF147318:homozygous:frameshift:stop-codon-loss:is_dbSNP=rs35044982)
HEATR4	uc010art.1	399671	chr14	73014944	73095404	GO:0005488	binding	chr14:73033135-73033136_T->C(35:31:88.6%[F:14:40.0%|R:17:48.6%]call=homozygous:genome_phred=110.0:snp_phred=152.0:max_mapping_qual=50.0:genome_max_qual=15.0:genome_ave_qual=6.0:snp_max_qual=63.0:snp_ave_qual=54.4:mismatch_id=3033783:HEATR4:NM_203309:uc010art.1:homozygous:chr14:coding-synonymous:NP_976054:Q86WZ0:intron-splice-site-mutation:is_dbSNP=rs8014577)
PLAC8	uc003hoc.1,uc003hod.1,uc003hoe.1	51316	chr4	84234854	84250020			chr4:84230929-84230935_DEL:AATTCG->------(10:4:40.0%[F:3:30.0%|R:1:10.0%]call=homozygous:genome_phred=48.0:snp_phred=99.0:max_mapping_qual=41.0:mismatch_id=2542667:NP_057703:utr-mutation:NM_016619:homozygous:not_dbSNP:intron-splice-site-mutation:Q9NZF1:NP_001124188:PLAC8:NM_001130716:uc003hoc.1:chr4)
LOC441493	uc004dip.1	n/a	chrX	47578762	47581136			chrX:47580686-47580687_DEL:T->-(21:18:85.7%[F:11:52.4%|R:7:33.3%]call=homozygous:genome_phred=101.0:snp_phred=759.0:max_mapping_qual=42.0:mismatch_id=10488948:early-termination:chrX:uc004dip.1:homozygous:A4QMS1:frameshift:BC104166:is_dbSNP=rs35084954:LOC441493)
UNQ2790	uc003eiw.1	n/a	chr3	127649749	127652303			chr3:127652161-127652162_T->C(11:10:90.9%[F:4:36.4%|R:6:54.5%]call=homozygous:genome_phred=66.0:snp_phred=89.0:max_mapping_qual=39.0:genome_max_qual=1.0:genome_ave_qual=1.0:snp_max_qual=63.0:snp_ave_qual=43.4:mismatch_id=1469265:uc003eiw.1:homozygous:UNQ2790:start-codon-loss:coding-nonsynonymous:AY358102:chr3:is_dbSNP=rs777495)
SLC5A9	uc009vyt.1,uc001crp.1,uc001crn.1,uc001cro.1	200010	chr1	48477580	48486903			chr1:48480814-48480815_G->T(9:6:66.7%[F:2:22.2%|R:4:44.4%]call=homozygous:genome_phred=4.0:snp_phred=77.0:max_mapping_qual=54.0:genome_max_qual=44.0:genome_ave_qual=29.0:snp_max_qual=50.0:snp_ave_qual=42.5:mismatch_id=546994:uc001cro.1:NP_001011547:early-termination:BC048332:NM_001011547:NM_001135181:coding-nonsynonymous:uc001crn.1:uc001crp.1:AK131200:Q2M3M2:NP_001128653:homozygous:SLC5A9:chr1:is…
DENND3	uc003yvx.2,uc003yvw.1,uc003ywa.1,uc010mep.1,uc003yvy.1,uc003yvz.1	22898	chr8	142263768	142275088			chr8:142254899-142254900_T->C(16:16:100.0%[F:11:68.8%|R:5:31.2%]call=homozygous:genome_phred=107.0:snp_phred=107.0:max_mapping_qual=45.0:genome_max_qual=0.0:genome_ave_qual=?:snp_max_qual=63.0:snp_ave_qual=49.4:mismatch_id=1646347:utr-mutation:chr8:uc003yvz.1:AK125506:homozygous:NM_014957:stop-codon-loss:NP_055772:DENND3:coding-nonsynonymous:is_dbSNP=rs307733)	chr8:142215889-142215890_T->C(8:8:100.0%[F:4:50.0%|R:4:50.0%]call=homozygous:genome_phred=83.0:snp_phred=83.0:max_mapping_qual=44.0:genome_max_qual=0.0:genome_ave_qual=?:snp_max_qual=63.0:snp_ave_qual=47.4:mismatch_id=1646007:A2RUS2:A2RUS2-5:utr-mutation:A2RUS2-4:A2RUS2-2:NM_014957:uc010mep.1:NP_055772:BC110827:coding-nonsynonymous:uc003yvw.1:chr8:homozygous:BC133023:start-codon-loss:AK058001:DEN…
AGL	uc001dsi.1,uc001dsj.1,uc001dsn.1,uc001dsm.1,uc001dsl.1,uc001dsk.1	178	chr1	100099353	100162167			chr1:100089176-100089177_A->G(31:25:80.6%[F:14:45.2%|R:11:35.5%]call=homozygous:genome_phred=97.0:snp_phred=120.0:max_mapping_qual=49.0:genome_max_qual=14.0:genome_ave_qual=3.6:snp_max_qual=63.0:snp_ave_qual=50.7:mismatch_id=1120388:uc001dsl.1:utr-mutation:NM_000646:uc001dsm.1:NM_000642:NM_000643:NM_000644:uc001dsk.1:intron-splice-site-mutation:NP_000637:NM_000028:uc001dsi.1:NP_000635:NP_000634:N…
GCOM1	uc002aep.1,uc002aeq.1,uc002aej.1,uc002aek.2,uc002ael.2,uc010bfy.1,uc010bfx.1,uc002aei.1,uc002aem.1,uc002aen.1,uc002aeo.1	145781	chr15	55671405	55797045			chr15:55705381-55705382_A->G(22:22:100.0%[F:11:50.0%|R:11:50.0%]call=homozygous:genome_phred=125.0:snp_phred=125.0:max_mapping_qual=37.0:genome_max_qual=0.0:genome_ave_qual=?:snp_max_qual=63.0:snp_ave_qual=53.8:mismatch_id=2928385:utr-mutation:uc002aej.1:NM_001018100:NP_001018101:uc002aem.1:NP_001018100:NP_001018110:intron-splice-site-mutation:Q6K051:GCOM1:NM_001018090:NM_001018091:homozygous:chr…
ALDH3B1	uc001omy.1,uc001onb.1,uc001omx.1,uc001ona.1,uc001omz.1	221	chr11	67540166	67553319			chr11:67542640-67542641_INS:-->C(9:5:55.6%[F:4:44.4%|R:1:11.1%]call=homozygous:genome_phred=65.0:snp_phred=240.0:max_mapping_qual=43.0:mismatch_id=6941279:uc001omz.1:early-termination:chr11:homozygous:not_dbSNP:NM_000694:abnormal-ref-gene-model-lacking-stop-codon:frameshift:stop-codon-loss:NP_000685:ALDH3B1)
GUCA1A	uc003ory.1,uc003orx.1,uc010jxt.1	2978	chr6	42231151	42255772	GO:0005509,GO:0007165,GO:0007601,GO:0008048,GO:0016020,GO:0050896	calcium ion binding,signal transduction,visual perception,calcium sensitive guanylate cyclase activator activity,membrane,response to stimulus	chr6:42231294-42231295_A->C(6:5:83.3%[F:3:50.0%|R:2:33.3%]call=homozygous:genome_phred=62.0:snp_phred=74.0:max_mapping_qual=47.0:genome_max_qual=4.0:genome_ave_qual=4.0:snp_max_qual=63.0:snp_ave_qual=45.6:mismatch_id=448538:uc003ory.1:utr-mutation:GUCA1A:uc003orx.1:NP_000400:AK125780:coding-nonsynonymous:AK313865:NM_000409:chr6:uc010jxt.1:homozygous:P43080:start-codon-loss:is_dbSNP=rs2207730)
MAP3K14	uc002iiw.1,uc002iiv.1,uc002iiu.1,uc010daj.1	9020	chr17	40696270	40720194			chr17:40720076-40720077_INS:-->G(12:9:75.0%[F:3:25.0%|R:6:50.0%]call=homozygous:genome_phred=74.0:snp_phred=439.0:max_mapping_qual=40.0:mismatch_id=8784713:uc002iiw.1:utr-mutation:uc002iiv.1:intron-splice-site-mutation:Y10256:NP_003945:Q6ZMZ1:homozygous:NM_003954:abnormal-ref-gene-model-lacking-stop-codon:chr17:frameshift:stop-codon-loss:MAP3K14:is_dbSNP=rs56405343)
BC029459	uc002rew.1	n/a	chr2	24153231	24246011			chr2:24240682-24240683_INS:-->C(23:13:56.5%[F:7:30.4%|R:6:26.1%]call=homozygous:genome_phred=93.0:snp_phred=687.0:max_mapping_qual=43.0:mismatch_id=795417:utr-mutation:early-termination:BC029459:not_dbSNP:LOC375190:NP_001139182:uc002rew.1:homozygous:abnormal-ref-gene-model-lacking-stop-codon:frameshift:stop-codon-loss:NM_001145710:chr2:abnormal-ref-gene-model-lacking-start-codon)
PKLR	uc001fkb.2,uc001fka.2	5313	chr1	153525707	153537849	GO:0000287,GO:0003824,GO:0004743,GO:0006096,GO:0016301,GO:0016740,GO:0030955,GO:0046872,GO:0051707	magnesium ion binding,catalytic activity,pyruvate kinase activity,glycolysis,kinase activity,transferase activity,potassium ion binding,metal ion binding,response to other organism	chr1:153527006-153527007_G->T(10:10:100.0%[F:5:50.0%|R:5:50.0%]call=homozygous:genome_phred=89.0:snp_phred=89.0:max_mapping_qual=30.0:genome_max_qual=0.0:genome_ave_qual=?:snp_max_qual=63.0:snp_ave_qual=46.4:mismatch_id=1471822:uc001fkb.2:early-termination:B1AVT1:NP_870986:P30613:coding-nonsynonymous:NP_000289:PKLR:homozygous:abnormal-ref-gene-model-lacking-stop-codon:coding-synonymous:NM_181871:…
SON	uc002ysg.2,uc002yse.1,uc002ysb.1,uc002ysh.2,uc002ysc.1	6651	chr21	33837219	33871682	GO:0003676,GO:0003677,GO:0003723,GO:0003725,GO:0005515,GO:0005575,GO:0005622,GO:0005634,GO:0006916,GO:0016607	nucleic acid binding,DNA binding,RNA binding,double-stranded RNA binding,protein binding,cellular_component,intracellular,nucleus,anti-apoptosis,nuclear speck	chr21:33870566-33870567_DEL:A->-(7:7:100.0%[F:1:14.3%|R:6:85.7%]call=homozygous:genome_phred=59.0:snp_phred=239.0:max_mapping_qual=60.0:mismatch_id=9578190:utr-mutation:P18583:KIAA1019:uc002ysf.1:Q6ZRV7:chr21:NM_138927:NP_620305:SON:uc002yse.1:homozygous:BC046101:frameshift:is_dbSNP=rs34373121)	chr21:33870554-33870555_INS:-->A(13:6:46.2%[F:1:7.7%|R:5:38.5%]call=homozygous:genome_phred=61.0:snp_phred=303.0:max_mapping_qual=54.0:mismatch_id=9578181:utr-mutation:P18583:KIAA1019:uc002ysf.1:Q6ZRV7:chr21:not_dbSNP:NM_138927:NP_620305:SON:uc002yse.1:homozygous:BC046101:frameshift)
CCDC33	uc002axp.2,uc010bjl.1,uc002axo.1,uc002axr.1,uc002axq.1	80125	chr15	72397952	72415066			chr15:72323453-72323456_DEL:AAG->---(12:12:100.0%[F:6:50.0%|R:6:50.0%]call=homozygous:genome_phred=74.0:snp_phred=439.0:max_mapping_qual=36.0:mismatch_id=9140428:utr-mutation:NM_025055:uc002axo.1:homozygous:not_dbSNP:CCDC33:chr15:Q8N5R6:frameshift:NP_079331)
C10orf92	uc001lls.1	54777	chr10	134471885	134521226			chr10:134472397-134472398_T->C(6:5:83.3%[F:2:33.3%|R:3:50.0%]call=homozygous:genome_phred=62.0:snp_phred=74.0:max_mapping_qual=54.0:genome_max_qual=1.0:genome_ave_qual=1.0:snp_max_qual=63.0:snp_ave_qual=56.6:mismatch_id=3333309:chr10:uc001lls.1:homozygous:NM_017609:coding-synonymous:coding-nonsynonymous:intron-splice-site-mutation:C10orf92:Q8IYW2:NP_060079:is_dbSNP=rs2767434:abnormal-ref-gene-mod…
ZNF117	uc003ttr.2	51351	chr7	64072264	64088849			chr7:64076101-64076102_G->A(11:10:90.9%[F:9:81.8%|R:1:9.1%]call=homozygous:genome_phred=78.0:snp_phred=89.0:max_mapping_qual=48.0:genome_max_qual=10.0:genome_ave_qual=10.0:snp_max_qual=63.0:snp_ave_qual=55.5:mismatch_id=767426:uc003ttr.2:chr7:early-termination:NP_056936:homozygous:Q03924-2:abnormal-ref-gene-model-lacking-stop-codon:ZNF117:NM_015852:coding-nonsynonymous:is_dbSNP=rs1404453)
R3HCC1	uc003xdf.1	203069	chr8	23201559	23209733	GO:0003676	nucleic acid binding	chr8:23203508-23203509_G->A(5:5:100.0%[F:1:20.0%|R:4:80.0%]call=homozygous:genome_phred=74.0:snp_phred=74.0:max_mapping_qual=38.0:genome_max_qual=0.0:genome_ave_qual=?:snp_max_qual=63.0:snp_ave_qual=50.6:mismatch_id=316807:CR626128:utr-mutation:R3HCC1:Q9Y3T6:uc003xdf.1:coding-nonsynonymous:intron-splice-site-mutation:chr8:NP_001129580:homozygous:NM_001136108:abnormal-ref-gene-model-lacking-start-…
LRRC17	uc003vau.1,uc003vat.1	10234	chr7	102340687	102372632	GO:0005515	protein binding	chr7:102362235-102362238_DEL:GAA->---(16:12:75.0%[F:5:31.2%|R:7:43.8%]call=homozygous:genome_phred=86.0:snp_phred=519.0:max_mapping_qual=37.0:mismatch_id=2961049:Q8N6Y2:NM_001031692:Q8N6Y2-2:NP_005815:NP_001026862:LRRC17:NM_005824:uc003vat.1:chr7:homozygous:uc003vau.1:frameshift:is_dbSNP=rs3832497:abnormal-ref-gene-model-lacking-start-codon)
TRPM1	uc001zfm.1,uc010azy.1,uc001zfn.2	4308	chr15	29080842	29147587			chr15:29156414-29156415_A->G(28:27:96.4%[F:15:53.6%|R:12:42.9%]call=homozygous:genome_phred=115.0:snp_phred=140.0:max_mapping_qual=51.0:genome_max_qual=28.0:genome_ave_qual=28.0:snp_max_qual=63.0:snp_ave_qual=55.6:mismatch_id=2626786:utr-mutation:Q6PE48:coding-nonsynonymous:uc001zfn.2:TRPM1:BC005892:Q7Z4N2:uc001zfm.1:NP_002411:homozygous:chr15:start-codon-loss:NM_002420:is_dbSNP=rs4779816)
FKBP3	uc001wwb.1	2287	chr14	44654858	44674272	GO:0003755,GO:0004872,GO:0005528,GO:0005634,GO:0006457,GO:0016853	peptidyl-prolyl cis-trans isomerase activity,receptor activity,FK506 binding,nucleus,protein folding,isomerase activity	chr14:44674210-44674211_C->T(16:16:100.0%[F:3:18.8%|R:13:81.2%]call=homozygous:genome_phred=107.0:snp_phred=107.0:max_mapping_qual=33.0:genome_max_qual=0.0:genome_ave_qual=?:snp_max_qual=63.0:snp_ave_qual=52.4:mismatch_id=2680275:NM_002013:NP_002004:uc001wwb.1:homozygous:FKBP3:chr14:intron-splice-site-mutation:Q00688:is_dbSNP=rs8009193)
LOXHD1	uc002lce.2,uc002lcg.1,uc002lcd.2,uc002lcf.2	125336	chr18	42343527	42435624			chr18:42380906-42380907_T->C(8:5:62.5%[F:1:12.5%|R:4:50.0%]call=homozygous:genome_phred=58.0:snp_phred=75.0:max_mapping_qual=52.0:genome_max_qual=11.0:genome_ave_qual=4.3:snp_max_qual=61.0:snp_ave_qual=50.0:mismatch_id=3836204:Q8IVV2-3:utr-mutation:Q8IVV2-2:NP_653213:AK127869:BX647229:uc002lce.2:coding-nonsynonymous:uc002lcf.2:BC041860:uc002lcg.1:NM_144612:NP_001138944:LOXHD1:homozygous:abnormal-…
ZNF480	uc010epn.1,uc002pyv.1,uc002pyu.1	147657	chr19	57492262	57520986			chr19:57495481-57495483_DEL:TG->--(34:29:85.3%[F:14:41.2%|R:15:44.1%]call=homozygous:genome_phred=140.0:snp_phred=1144.0:max_mapping_qual=45.0:mismatch_id=10144968:NM_144684:utr-mutation:early-termination:AK096442:Q8WV37-3:NP_653285:uc010epn.1:uc002pyv.1:homozygous:AL832560:Q8WV37:uc002pyu.1:ZNF480:frameshift:chr19:is_dbSNP=rs3217319)
PIK3R6	uc002glq.1	146850	chr17	8646779	8711719			chr17:8665939-8665940_INS:-->G(23:18:78.3%[F:12:52.2%|R:6:26.1%]call=homozygous:genome_phred=90.0:snp_phred=782.0:max_mapping_qual=39.0:mismatch_id=7913986:A8MXY1:NM_001010855:uc002glq.1:homozygous:not_dbSNP:abnormal-ref-gene-model-lacking-stop-codon:frameshift:chr17:PIK3R6:stop-codon-loss:NP_001010855:abnormal-ref-gene-model-lacking-start-codon)
EFHD1	uc010fyf.1,uc002vtc.1,uc002vtd.1	80303	chr2	233179010	233255730	GO:0005509	calcium ion binding	chr2:233206912-233206913_G->T(8:7:87.5%[F:3:37.5%|R:4:50.0%]call=homozygous:genome_phred=64.0:snp_phred=80.0:max_mapping_qual=56.0:genome_max_qual=1.0:genome_ave_qual=1.0:snp_max_qual=63.0:snp_ave_qual=51.9:mismatch_id=2776877:early-termination:uc002vtc.1:coding-nonsynonymous:EFHD1:homozygous:abnormal-ref-gene-model-lacking-stop-codon:coding-synonymous:NM_025202:Q9BUP0:chr2:NP_079478:abnormal-ref…
CARD8	uc010elt.1,uc002pie.2,uc002pif.2,uc002pih.2,uc002pii.2,uc002pig.2	22900	chr19	53403154	53444916			chr19:53429517-53429518_A->T(10:9:90.0%[F:4:40.0%|R:5:50.0%]call=homozygous:genome_phred=65.0:snp_phred=86.0:max_mapping_qual=46.0:genome_max_qual=1.0:genome_ave_qual=1.0:snp_max_qual=63.0:snp_ave_qual=50.6:mismatch_id=3890207:utr-mutation:uc002pif.2:Q9Y2G2-2:Q9Y2G2-3:NM_014959:AF511652:uc002pie.2:KIAA0955:BC056891:homozygous:BC045539:is_dbSNP=rs2043211:BC041697:uc010elu.1:early-termination:CARD8…
ZNF804A	uc002uph.1	91752	chr2	185171337	185512459	GO:0003676,GO:0005622,GO:0008270	nucleic acid binding,intracellular,zinc ion binding	chr2:185510456-185510457_INS:---->ACA(32:25:78.1%[F:12:37.5%|R:13:40.6%]call=homozygous:genome_phred=134.0:snp_phred=1119.0:max_mapping_qual=37.0:mismatch_id=5651201:uc002uph.1:A7E253:homozygous:NP_919226:frameshift:NM_194250:chr2:ZNF804A:is_dbSNP=rs5836928)
FBXL21	uc010jec.1	26223	chr5	135300161	135305266			chr5:135304100-135304103_DEL:GTT->---(17:10:58.8%[F:6:35.3%|R:4:23.5%]call=homozygous:genome_phred=89.0:snp_phred=439.0:max_mapping_qual=41.0:mismatch_id=4148189:chr5:NM_012159:FBXL21:uc010jec.1:homozygous:abnormal-ref-gene-model-lacking-stop-codon:frameshift:NP_036291:is_dbSNP=rs1160982)
AV4S1	uc001wdj.2,uc010ajm.1	n/a	chr14	21740316	22051730			chr14:21740814-21740815_G->A(16:16:100.0%[F:11:68.8%|R:5:31.2%]call=homozygous:genome_phred=107.0:snp_phred=107.0:max_mapping_qual=45.0:genome_max_qual=0.0:genome_ave_qual=?:snp_max_qual=63.0:snp_ave_qual=54.4:mismatch_id=2405102:uc001wdj.2:AB305747:homozygous:chr14:A6NGS7:intron-splice-site-mutation:is_dbSNP=rs2242542:AV4S1)
C16orf35	uc002cfr.1,uc002cfq.1,uc002cfp.1,uc002cfs.1	8131	chr16	76666	128610			chr16:78772-78773_INS:-->G(4:4:100.0%[F:2:50.0%|R:2:50.0%]call=homozygous:genome_phred=50.0:snp_phred=119.0:max_mapping_qual=47.0:mismatch_id=6471934:utr-mutation:early-termination:A8MVF6:uc002cfs.1:not_dbSNP:BC020392:NP_001034565:NM_001077350:NP_001070818:uc002cfq.1:C16orf35:homozygous:NM_001039476:abnormal-ref-gene-model-lacking-stop-codon:frameshift:stop-codon-loss:chr16:uc002cfr.1:abnormal-re…
MRE11B	uc009ywj.1	4361	chr11	93790114	93866688			chr11:93865454-93865455_C->T(13:12:92.3%[F:4:30.8%|R:8:61.5%]call=homozygous:genome_phred=68.0:snp_phred=95.0:max_mapping_qual=36.0:genome_max_qual=30.0:genome_ave_qual=30.0:snp_max_qual=63.0:snp_ave_qual=48.3:mismatch_id=2875454:AK095388:uc009ywj.1:chr11:MRE11B:homozygous:intron-splice-site-mutation:is_dbSNP=rs496797)
C15orf57	uc010bbr.1,uc001zmb.1,uc001zma.1,uc001zmc.1,uc010bbq.1,uc001zly.2	359821,90416	chr15	38636111	38644544			chr15:38644280-38644281_C->T(11:11:100.0%[F:7:63.6%|R:4:36.4%]call=homozygous:genome_phred=92.0:snp_phred=92.0:max_mapping_qual=39.0:genome_max_qual=0.0:genome_ave_qual=?:snp_max_qual=63.0:snp_ave_qual=48.5:mismatch_id=2737781:NM_001080791:utr-mutation:Q9BV29:NP_443081:NP_001074260:NM_052849:uc001zma.1:intron-splice-site-mutation:C15orf57:uc001zmb.1:Q9BV29-3:homozygous:chr15:AK098781:uc001zly.2:i…
ESSPL	uc010ipn.1,uc003img.1	345062	chr4	152417774	152432055			chr4:152432052-152432053_T->G(7:7:100.0%[F:3:42.9%|R:4:57.1%]call=homozygous:genome_phred=80.0:snp_phred=80.0:max_mapping_qual=55.0:genome_max_qual=0.0:genome_ave_qual=?:snp_max_qual=63.0:snp_ave_qual=52.3:mismatch_id=1738637:uc003img.1:ESSPL:BC121110:uc010ipn.1:Q7RTY5-2:Q7RTY5-3:NP_899231:coding-nonsynonymous:NM_183375:homozygous:abnormal-ref-gene-model-lacking-stop-codon:coding-synonymous:stop-…
KIAA1510	uc002yer.1,uc002yeq.1	57642	chr20	61426109	61432729			chr20:61427931-61427932_INS:-->C(9:6:66.7%[F:5:55.6%|R:1:11.1%]call=homozygous:genome_phred=65.0:snp_phred=319.0:max_mapping_qual=44.0:mismatch_id=10403153:chr20:early-termination:uc002yer.1:uc002yep.1:not_dbSNP:intron-splice-site-mutation:KIAA1510:homozygous:AL390141:abnormal-ref-gene-model-lacking-stop-codon:frameshift:NP_065933:COL20A1:NM_020882)
SLC7A11	uc010iof.1	23657	chr4	139304697	139382953	GO:0006461,GO:0006810,GO:0006865,GO:0015171,GO:0015327,GO:0016020,GO:0016021	protein complex assembly,transport,amino acid transport,amino acid transmembrane transporter activity,cystine:glutamate antiporter activity,membrane,integral to membrane	chr4:139319821-139319822_C->T(18:17:94.4%[F:16:88.9%|R:1:5.6%]call=homozygous:genome_phred=81.0:snp_phred=110.0:max_mapping_qual=41.0:genome_max_qual=1.0:genome_ave_qual=1.0:snp_max_qual=63.0:snp_ave_qual=52.7:mismatch_id=1593736:uc010iof.1:NP_055146:homozygous:coding-synonymous:intron-splice-site-mutation:SLC7A11:Q9UPY5:is_dbSNP=rs4479754:chr4:NM_014331)
SERPINB3	uc010dqa.1,uc010dqb.1,uc002lji.1	6317	chr18	59476552	59480094			chr18:59477608-59477609_INS:-->T(10:8:80.0%[F:2:20.0%|R:6:60.0%]call=homozygous:genome_phred=28.0:snp_phred=279.0:max_mapping_qual=37.0:mismatch_id=10333411:early-termination:homozygous:AK308383:NP_008850:frameshift:NM_006919:SERPINB3:uc010dqb.1:chr18:is_dbSNP=rs11370831)
BAT2D1	uc001ghs.1	23215	chr1	169721289	169829273			chr1:169823506-169823507_INS:-->C(12:12:100.0%[F:3:25.0%|R:9:75.0%]call=homozygous:genome_phred=74.0:snp_phred=439.0:max_mapping_qual=41.0:mismatch_id=4245238:BAT2D1:early-termination:NM_015172:not_dbSNP:NP_055987:intron-splice-site-mutation:homozygous:Q9Y520:abnormal-ref-gene-model-lacking-stop-codon:frameshift:stop-codon-loss:uc001ghs.1:chr1:abnormal-ref-gene-model-lacking-start-codon)
GPR50	uc010ntg.1	9248	chrX	150095716	150100588	GO:0001584,GO:0007186,GO:0008502,GO:0016021	rhodopsin-like receptor activity,G-protein coupled receptor protein signaling pathway,melatonin receptor activity,integral to membrane	chrX:150100215-150100227_DEL:CACCACTGGCCA->------------(9:6:66.7%[F:5:55.6%|R:1:11.1%]call=homozygous:genome_phred=25.0:snp_phred=239.0:max_mapping_qual=25.0:mismatch_id=10742331:uc010ntg.1:NP_004215:Q3ZAR0:chrX:inframe-indel:homozygous:not_dbSNP:GPR50:frameshift:intron-splice-site-mutation:NM_004224)
SENP3	uc002ghn.1,uc002ghm.1	26168	chr17	7408402	7410074			chr17:7411009-7411010_DEL:A->-(22:22:100.0%[F:12:54.5%|R:10:45.5%]call=homozygous:genome_phred=104.0:snp_phred=839.0:max_mapping_qual=49.0:mismatch_id=7878531:utr-mutation:NP_056485:not_dbSNP:NM_001416:intron-splice-site-mutation:P60842:uc002gho.1:BC032613:SENP3:homozygous:EIF4A1:NP_001407:abnormal-ref-gene-model-lacking-stop-codon:frameshift:chr17:stop-codon-loss:NM_015670:uc002ghm.1)
KLK5	uc002pug.1,uc002puf.1,uc002pue.1	25818	chr19	56138370	56148156	GO:0003824,GO:0004252,GO:0005576,GO:0005615,GO:0006508,GO:0008233,GO:0008236,GO:0008544,GO:0016787	catalytic activity,serine-type endopeptidase activity,extracellular region,extracellular space,proteolysis,peptidase activity,serine-type peptidase activity,epidermis development,hydrolase activity	chr19:56147816-56147817_T->G(6:5:83.3%[F:1:16.7%|R:4:66.7%]call=homozygous:genome_phred=44.0:snp_phred=74.0:max_mapping_qual=41.0:genome_max_qual=33.0:genome_ave_qual=33.0:snp_max_qual=63.0:snp_ave_qual=47.0:mismatch_id=3909860:utr-mutation:NP_001070959:NM_001077491:uc002pue.1:KLK5:Q9Y337:NP_036559:intron-splice-site-mutation:NM_012427:uc002pug.1:homozygous:chr19:is_dbSNP=rs2659093)
GABRR3	uc010hpc.1	200959	chr3	99188216	99236523			chr3:99209436-99209437_T->A(44:40:90.9%[F:12:27.3%|R:28:63.6%]call=homozygous:genome_phred=121.0:snp_phred=179.0:max_mapping_qual=48.0:genome_max_qual=9.0:genome_ave_qual=4.8:snp_max_qual=63.0:snp_ave_qual=54.8:mismatch_id=1152228:utr-mutation:GABRR3:uc010hpc.1:homozygous:NP_001099050:abnormal-ref-gene-model-lacking-stop-codon:stop-codon-loss:NM_001105580:coding-nonsynonymous:intron-splice-site-m…
KRBA1	uc003wgb.1,uc003wfz.1	84626	chr7	149051757	149062597			chr7:149057238-149057239_INS:-->C(18:11:61.1%[F:4:22.2%|R:7:38.9%]call=homozygous:genome_phred=48.0:snp_phred=395.0:max_mapping_qual=41.0:mismatch_id=4557766:uc003wfz.1:chr7:KRBA1:NM_032534:homozygous:not_dbSNP:abnormal-ref-gene-model-lacking-stop-codon:frameshift:stop-codon-loss:intron-splice-site-mutation:NP_115923)
DEFB126	uc002wcx.1	81623	chr20	71251	74392	GO:0005576,GO:0006952,GO:0042742	extracellular region,defense response,defense response to bacterium	chr20:74310-74312_DEL:CC->--(8:8:100.0%[F:4:50.0%|R:4:50.0%]call=homozygous:genome_phred=62.0:snp_phred=279.0:max_mapping_qual=49.0:mismatch_id=8824230:NP_112193:chr20:NM_030931:homozygous:DEFB126:frameshift:stop-codon-loss:uc002wcx.1:Q9BYW3:is_dbSNP=rs11468374)
GOT1L1	uc003xkq.1	137362	chr8	37910959	37916804			chr8:37913462-37913463_INS:-->T(20:16:80.0%[F:8:40.0%|R:8:40.0%]call=homozygous:genome_phred=91.0:snp_phred=632.0:max_mapping_qual=44.0:mismatch_id=1190493:early-termination:chr8:NP_689626:GOT1L1:homozygous:uc003xkq.1:not_dbSNP:abnormal-ref-gene-model-lacking-stop-codon:frameshift:NM_152413:stop-codon-loss:intron-splice-site-mutation)
DKFZp451I0318	uc002sys.2,uc002syk.1,uc002syj.2,uc002syl.1,uc002syr.1,uc010fii.1,uc002syn.1,uc010fih.1	200403	chr2	98225151	98233331			chr2:98294925-98294926_G->A(12:11:91.7%[F:3:25.0%|R:8:66.7%]call=homozygous:genome_phred=67.0:snp_phred=92.0:max_mapping_qual=46.0:genome_max_qual=1.0:genome_ave_qual=1.0:snp_max_qual=63.0:snp_ave_qual=49.6:mismatch_id=1144485:AX747910:Q502W6-7:uc002syr.1:utr-mutation:VWA3B:AL834173:Q53QF1:AX746614:uc002syq.1:coding-nonsynonymous:NM_144992:intron-splice-site-mutation:NP_659429:MGC26733:Q502W6:DKF…
OR51I2	uc001maw.1	390064	chr11	5431294	5432233	GO:0001584,GO:0004871,GO:0004872,GO:0004930,GO:0004984,GO:0005886,GO:0007165,GO:0007186,GO:0007608,GO:0016020,GO:0016021,GO:0050896	rhodopsin-like receptor activity,signal transducer activity,receptor activity,G-protein coupled receptor activity,olfactory receptor activity,plasma membrane,signal transduction,G-protein coupled receptor protein signaling pathway,sensory perception of smell,membrane,integral to membrane,response to stimulus	chr11:5432007-5432008_INS:--->CA(18:13:72.2%[F:7:38.9%|R:6:33.3%]call=homozygous:genome_phred=52.0:snp_phred=559.0:max_mapping_qual=48.0:mismatch_id=5046419:early-termination:OR51I2:NP_001004754:chr11:homozygous:Q9H344:NM_001004754:abnormal-ref-gene-model-lacking-stop-codon:frameshift:uc001maw.1:is_dbSNP=rs35301588:abnormal-ref-gene-model-lacking-start-codon)
C21orf62	uc010gly.1,uc002yqv.1,uc010glz.1,uc002yqw.1	56245	chr21	33084854	33107876	GO:0003674,GO:0005575,GO:0008150	molecular_function,cellular_component,biological_process	chr21:33088057-33088058_INS:-->T(48:39:81.2%[F:27:56.2%|R:12:25.0%]call=homozygous:genome_phred=117.0:snp_phred=1534.0:max_mapping_qual=48.0:mismatch_id=9554034:early-termination:uc010gly.1:chr21:uc002yqw.1:uc010glz.1:not_dbSNP:C21orf62:Q9NYP8:NP_062542:BC069709:CCDS42919:BC069779:NM_019596:homozygous:abnormal-ref-gene-model-lacking-stop-codon:frameshift:uc002yqv.1:abnormal-ref-gene-model-lacking…
AGXT2	uc003jjf.1,uc003jje.1	64902	chr5	35033962	35083756	GO:0003824,GO:0005739,GO:0008453,GO:0008483,GO:0016740,GO:0030170,GO:0047305	catalytic activity,mitochondrion,alanine-glyoxylate transaminase activity,transaminase activity,transferase activity,pyridoxal phosphate binding,(R)-3-amino-2-methylpropionate-pyruvate transaminase activity	chr5:35034534-35034535_C->A(25:24:96.0%[F:8:32.0%|R:16:64.0%]call=homozygous:genome_phred=100.0:snp_phred=131.0:max_mapping_qual=45.0:genome_max_qual=1.0:genome_ave_qual=1.0:snp_max_qual=63.0:snp_ave_qual=51.1:mismatch_id=465377:chr5:NM_031900:utr-mutation:uc003jjf.1:homozygous:NP_114106:Q9BYV1:AGXT2:intron-splice-site-mutation:uc003jje.1:AK055732:is_dbSNP=rs16899972)
KCNJ16	uc002jio.1,uc002jiq.1,uc010dff.1,uc002jip.1,uc002jin.1	3773	chr17	65639823	65641080	GO:0005216,GO:0005242,GO:0005244,GO:0006810,GO:0006811,GO:0006813,GO:0016020,GO:0016021,GO:0030955	ion channel activity,inward rectifier potassium channel activity,voltage-gated ion channel activity,transport,ion transport,potassium ion transport,membrane,integral to membrane,potassium ion binding	chr17:65608502-65608503_A->G(22:19:86.4%[F:11:50.0%|R:8:36.4%]call=homozygous:genome_phred=73.0:snp_phred=116.0:max_mapping_qual=48.0:genome_max_qual=1.0:genome_ave_qual=1.0:snp_max_qual=63.0:snp_ave_qual=50.2:mismatch_id=3642996:KCNJ16:NM_018658:uc002jin.1:Q9NPI9:intron-splice-site-mutation:NP_733938:NP_733937:NM_170741:homozygous:chr17:NP_061128:uc002jio.1:is_dbSNP=rs7226242)
KIAA1641	uc002sxx.1,uc002sxr.1,uc002sxt.1	57730,n/a	chr2	97487692	97494947			chr2:97270818-97270819_INS:-->A(13:7:53.8%[F:1:7.7%|R:6:46.2%]call=homozygous:genome_phred=42.0:snp_phred=296.0:max_mapping_qual=59.0:mismatch_id=2892763:early-termination:A6QL64-2:homozygous:not_dbSNP:abnormal-ref-gene-model-lacking-stop-codon:KIAA1641:frameshift:uc002sxr.1:chr2:BC146835:abnormal-ref-gene-model-lacking-start-codon)
ETV1	uc003ssw.2,uc003ssv.2,uc010ktv.1,uc003ssy.1,uc010ktw.1,uc003ssx.1,uc003sst.1,uc003ssu.1	2115	chr7	13912579	13992419			chr7:13995232-13995233_DEL:A->-(34:29:85.3%[F:18:52.9%|R:11:32.4%]call=homozygous:genome_phred=99.0:snp_phred=1170.0:max_mapping_qual=44.0:mismatch_id=434570:utr-mutation:early-termination:Q59GA7:AB209202:uc003ssw.2:NP_004947:chr7:uc003ssu.1:homozygous:ETV1:frameshift:NM_004956:is_dbSNP=rs5882426:abnormal-ref-gene-model-lacking-start-codon)
GRIA3	uc004etr.2,uc004etq.2,uc010nqs.1,uc004ets.2	2892	chrX	122145776	122166212	GO:0004872	receptor activity	chrX:122164281-122164282_INS:-->G(7:4:57.1%[F:3:42.9%|R:1:14.3%]call=homozygous:genome_phred=59.0:snp_phred=207.0:max_mapping_qual=40.0:mismatch_id=10673288:Q4TT43:early-termination:chrX:homozygous:not_dbSNP:uc010nqs.1:frameshift:BC032004:GRIA3)
USP28	uc001poh.1,uc001pog.1,uc001poj.2	57646	chr11	113189689	113251466	GO:0004221,GO:0006511	ubiquitin thiolesterase activity,ubiquitin-dependent protein catabolic process	chr11:113179133-113179134_INS:-->C(15:12:80.0%[F:7:46.7%|R:5:33.3%]call=homozygous:genome_phred=83.0:snp_phred=479.0:max_mapping_qual=40.0:mismatch_id=8064156:uc001pog.1:early-termination:chr11:Q96SV4:not_dbSNP:AK097623:uc001poi.1:Q96RU2:USP28:NM_020886:NP_065937:AB040948:uc001poh.1:KIAA1515:homozygous:frameshift)
C14orf159 variant protein	uc001xyz.2	80017	chr14	90650109	90761456			chr14:90706284-90706285_C->T(9:9:100.0%[F:5:55.6%|R:4:44.4%]call=homozygous:genome_phred=86.0:snp_phred=86.0:max_mapping_qual=45.0:genome_max_qual=0.0:genome_ave_qual=?:snp_max_qual=63.0:snp_ave_qual=51.0:mismatch_id=3273915:uc001xzb.2:uc001xza.2:uc001xyw.2:C14orf159_variant_protein:NP_079228:uc001xze.2:uc001xyy.2:uc001xyv.2:BX247989:uc001xyx.2:homozygous:AK091394:Q7Z3D6:is_dbSNP=rs4900072:Q7Z3D6…
LOC389458	uc010kst.1	389458	chr7	5078263	5079380	GO:0003676,GO:0005622,GO:0006355	nucleic acid binding,intracellular,regulation of transcription	chr7:5078355-5078356_T->C(8:7:87.5%[F:3:37.5%|R:4:50.0%]call=homozygous:genome_phred=64.0:snp_phred=80.0:max_mapping_qual=42.0:genome_max_qual=1.0:genome_ave_qual=1.0:snp_max_qual=63.0:snp_ave_qual=42.3:mismatch_id=70528:A6NC62:utr-mutation:chr7:homozygous:LOC389458:intron-splice-site-mutation:uc010kst.1:NR_015343:is_dbSNP=rs62444320)
REC8	uc001wms.1,uc001wmr.1	9985	chr14	23711073	23719303	GO:0000228,GO:0000800,GO:0005515,GO:0005634,GO:0007059,GO:0007062,GO:0007126,GO:0007131,GO:0007283	nuclear chromosome,lateral element,protein binding,nucleus,chromosome segregation,sister chromatid cohesion,meiosis,meiotic recombination,spermatogenesis	chr14:23716246-23716247_INS:---->GAA(9:7:77.8%[F:2:22.2%|R:5:55.6%]call=homozygous:genome_phred=65.0:snp_phred=279.0:max_mapping_qual=32.0:mismatch_id=6167812:uc001wmr.1:NM_005132:REC8:NP_005123:homozygous:NM_001048205:NP_001041670:chr14:O95072:uc001wms.1:frameshift:is_dbSNP=rs10690822)
AL035288	uc001azn.1	284729	chr1	16890299	16919239			chr1:16895538-16895539_C->A(13:10:76.9%[F:3:23.1%|R:7:53.8%]call=homozygous:genome_phred=57.0:snp_phred=89.0:max_mapping_qual=33.0:genome_max_qual=30.0:genome_ave_qual=10.7:snp_max_qual=63.0:snp_ave_qual=46.9:mismatch_id=207280:early-termination:O95559:uc001azn.1:homozygous:abnormal-ref-gene-model-lacking-stop-codon:chr1:coding-nonsynonymous:AL035288:is_dbSNP=rs557690:abnormal-ref-gene-model-lack…
KIAA1735	uc001pmn.1	85458	chr11	111358151	111398517			chr11:111358316-111358317_INS:-->C(6:4:66.7%[F:1:16.7%|R:3:50.0%]call=homozygous:genome_phred=56.0:snp_phred=159.0:max_mapping_qual=45.0:mismatch_id=8022956:uc001pmn.1:utr-mutation:DIXDC1:KIAA1735:early-termination:NP_219493:chr11:not_dbSNP:NM_001037954:uc001pmm.1:NP_001033043:uc001pml.1:NM_033425:homozygous:abnormal-ref-gene-model-lacking-stop-codon:frameshift:stop-codon-loss:AK055899)
MYOM3	uc001bim.2,uc001bin.2,uc001bio.2,uc001bil.2,uc001bip.1	127294	chr1	24280625	24307516			chr1:24292082-24292083_A->G(5:5:100.0%[F:2:40.0%|R:3:60.0%]call=homozygous:genome_phred=74.0:snp_phred=74.0:max_mapping_qual=44.0:genome_max_qual=0.0:genome_ave_qual=?:snp_max_qual=63.0:snp_ave_qual=62.2:mismatch_id=288883:Q5VTT5:uc001bio.2:uc001bim.2:uc001bip.1:AK125972:A6NIU4:coding-nonsynonymous:MYOM3:Q6ZU56:AK128233:homozygous:NM_152372:NP_689585:uc001bin.2:start-codon-loss:chr1:Q5VTT5-2:is_d…
PIGN	uc002lij.2,uc002lii.2	23556	chr18	57862437	58005269			chr18:57956511-57956512_T->C(14:14:100.0%[F:9:64.3%|R:5:35.7%]call=homozygous:genome_phred=101.0:snp_phred=101.0:max_mapping_qual=50.0:genome_max_qual=0.0:genome_ave_qual=?:snp_max_qual=63.0:snp_ave_qual=52.1:mismatch_id=3961153:NM_012327:uc002lii.2:homozygous:NM_176787:NP_036459:uc002lij.2:NP_789744:chr18:intron-splice-site-mutation:PIGN:is_dbSNP=rs9959632)
AOAH	uc010kxf.1,uc003tfh.2	313	chr7	36519132	36730678			chr7:36519315-36519316_INS:-->T(14:10:71.4%[F:4:28.6%|R:6:42.9%]call=homozygous:genome_phred=73.0:snp_phred=472.0:max_mapping_qual=45.0:mismatch_id=1134736:AK308215:utr-mutation:not_dbSNP:P28039:NP_001628:NM_001637:uc010kxf.1:uc003tfh.2:chr7:AOAH:homozygous:frameshift:stop-codon-loss)	chr7:36519254-36519255_INS:-->T(25:21:84.0%[F:11:44.0%|R:10:40.0%]call=homozygous:genome_phred=113.0:snp_phred=799.0:max_mapping_qual=51.0:mismatch_id=1134733:AK308215:utr-mutation:not_dbSNP:P28039:NP_001628:NM_001637:uc010kxf.1:uc003tfh.2:chr7:AOAH:homozygous:frameshift:stop-codon-loss)
SYNM	uc002bup.1,uc002buo.1	23336	chr15	97462808	97493323			chr15:97471322-97471323_T->C(10:10:100.0%[F:2:20.0%|R:8:80.0%]call=homozygous:genome_phred=89.0:snp_phred=89.0:max_mapping_qual=52.0:genome_max_qual=0.0:genome_ave_qual=?:snp_max_qual=63.0:snp_ave_qual=50.2:mismatch_id=3398058:uc002bup.1:NM_015286:uc002buo.1:coding-nonsynonymous:homozygous:chr15:NM_145728:abnormal-ref-gene-model-lacking-stop-codon:SYNM:stop-codon-loss:NP_663780:NP_056101:is_dbSNP…
CCDC108	uc010fwa.1,uc002vjm.2,uc002vjl.1,uc002vjn.1	255101	chr2	219599515	219603174			chr2:219611501-219611502_T->G(9:9:100.0%[F:2:22.2%|R:7:77.8%]call=homozygous:genome_phred=86.0:snp_phred=86.0:max_mapping_qual=34.0:genome_max_qual=0.0:genome_ave_qual=?:snp_max_qual=63.0:snp_ave_qual=52.6:mismatch_id=2615559:NP_689602:utr-mutation:Q6ZU64:uc002vjn.1:coding-nonsynonymous:NP_919278:NM_194302:Q4ZFW9:homozygous:abnormal-ref-gene-model-lacking-stop-codon:uc002vjl.1:start-codon-loss:NM…
DNAJC28	uc002yrv.1,uc002yrw.1,uc010gmc.1	54943	chr21	33782107	33785893	GO:0031072	heat shock protein binding	chr21:33782619-33782624_DEL:AATTA->-----(14:11:78.6%[F:2:14.3%|R:9:64.3%]call=homozygous:genome_phred=80.0:snp_phred=479.0:max_mapping_qual=42.0:mismatch_id=9575787:uc010gmc.1:NP_060303:uc002yrv.1:early-termination:Q9NX36:chr21:not_dbSNP:NP_001035282:NM_001040192:DNAJC28:NM_017833:uc002yrw.1:homozygous:abnormal-ref-gene-model-lacking-stop-codon:CCDS13626:frameshift)
CYFIP2	uc003lwt.1,uc003lwr.1,uc003lwq.1,uc003lws.1	26999	chr5	156656258	156755184			chr5:156654441-156654442_INS:-->C(21:12:57.1%[F:11:52.4%|R:1:4.8%]call=homozygous:genome_phred=50.0:snp_phred=437.0:max_mapping_qual=48.0:mismatch_id=4804621:NM_001037333:uc003lws.1:utr-mutation:uc003lwq.1:early-termination:uc003lwr.1:NP_001032410:NM_014376:KIAA1168:not_dbSNP:intron-splice-site-mutation:CR596909:chr5:uc003lwp.1:homozygous:Q9NSN1:CYFIP2:NP_055191:frameshift:NP_001032409:NM_0010373…
ATXN2L	uc002drc.1,uc002drb.1,uc010byl.1,uc002dqz.1,uc002drg.1,uc002dra.1,uc002dre.1,uc002dqy.1	11273	chr16	28741914	28752176			chr16:28754366-28754367_G->A(5:5:100.0%[F:4:80.0%|R:1:20.0%]call=homozygous:genome_phred=74.0:snp_phred=74.0:max_mapping_qual=37.0:genome_max_qual=0.0:genome_ave_qual=?:snp_max_qual=62.0:snp_ave_qual=49.4:mismatch_id=3167101:uc002drg.1:NP_009176:ATXN2L:homozygous:BC010239:chr16:NM_007245:intron-splice-site-mutation:is_dbSNP=rs55719896)
LTF	uc003cpq.1,uc003fzr.1,uc003cpr.1,uc010hjh.1	4057,n/a	chr3_random	730793	741263			chr3:46476288-46476289_INS:---->CTT(17:8:47.1%[F:2:11.8%|R:6:35.3%]call=homozygous:genome_phred=88.0:snp_phred=438.0:max_mapping_qual=47.0:mismatch_id=1481142:NP_002334:P02788:uc003cpr.1:AK093852:AY360320:homozygous:LTF:frameshift:uc010hjh.1:uc003cpq.1:NM_002343:chr3:is_dbSNP=rs10662431)
TGOLN2	uc002spc.1,uc010fgd.1,uc002soz.1,uc002spb.1	10618	chr2	85402529	85408885			chr2:85403378-85403379_A->G(12:12:100.0%[F:8:66.7%|R:4:33.3%]call=homozygous:genome_phred=95.0:snp_phred=95.0:max_mapping_qual=38.0:genome_max_qual=0.0:genome_ave_qual=?:snp_max_qual=63.0:snp_ave_qual=57.0:mismatch_id=1061202:TGOLN2:utr-mutation:O43493-2:uc010fgd.1:AF027516:homozygous:stop-codon-loss:coding-nonsynonymous:NM_006464:chr2:is_dbSNP=rs4240199:NP_006455)
CASP12	uc001pht.1,uc001phw.1	120329	chr11	104266306	104274607			chr11:104266309-104266310_T->C(11:10:90.9%[F:6:54.5%|R:4:36.4%]call=homozygous:genome_phred=66.0:snp_phred=89.0:max_mapping_qual=53.0:genome_max_qual=4.0:genome_ave_qual=4.0:snp_max_qual=63.0:snp_ave_qual=47.5:mismatch_id=2983306:UNQ9415:utr-mutation:chr11:uc001phv.1:NR_000035:AF464193:uc001phu.1:AF486845:AF464194:coding-nonsynonymous:intron-splice-site-mutation:uc001pht.1:AF486844:uc001phw.1:uc0…	chr11:104268326-104268327_G->A(10:10:100.0%[F:8:80.0%|R:2:20.0%]call=homozygous:genome_phred=89.0:snp_phred=89.0:max_mapping_qual=50.0:genome_max_qual=0.0:genome_ave_qual=?:snp_max_qual=63.0:snp_ave_qual=59.1:mismatch_id=2983328:UNQ9415:early-termination:chr11:uc001phv.1:NR_000035:AF464193:uc001phu.1:AF486845:AF464194:coding-nonsynonymous:uc001pht.1:AF486844:uc001phw.1:uc009yxf.1:homozygous:CASP1…
LRRTM3	uc001jmz.1,uc001jmy.2	347731	chr10	68355797	68530873	GO:0005515,GO:0016020,GO:0016021	protein binding,membrane,integral to membrane	chr10:68355934-68355935_G->C(18:16:88.9%[F:7:38.9%|R:9:50.0%]call=homozygous:genome_phred=71.0:snp_phred=107.0:max_mapping_qual=41.0:genome_max_qual=1.0:genome_ave_qual=1.0:snp_max_qual=63.0:snp_ave_qual=48.9:mismatch_id=2595151:utr-mutation:early-termination:uc001jmz.1:Q86VH5:chr10:AK308726:NM_178011:coding-nonsynonymous:uc001jmy.2:CTNNA3:Q86VH5-2:LRRTM3:homozygous:NP_821079:uc009xpo.1:AY358315:…
GPHB5	uc001xgc.1,uc010apu.1	122876	chr14	62849394	62854316			chr14:62854160-62854161_INS:-->G(18:16:88.9%[F:3:16.7%|R:13:72.2%]call=homozygous:genome_phred=91.0:snp_phred=638.0:max_mapping_qual=45.0:mismatch_id=7494714:early-termination:NM_145171:BC133702:homozygous:abnormal-ref-gene-model-lacking-stop-codon:chr14:uc001xgc.1:NP_660154:frameshift:GPHB5:stop-codon-loss:uc010apu.1:is_dbSNP=rs11382440)
MAP3K1	uc003jqw.2	4214	chr5	56146656	56227735			chr5:56213605-56213608_DEL:CAA->---(30:8:26.7%[F:4:13.3%|R:4:13.3%]call=homozygous:genome_phred=88.0:snp_phred=319.0:max_mapping_qual=56.0:mismatch_id=1671602:chr5:MAP3K1:homozygous:NP_005912:NM_005921:uc003jqw.2:frameshift:is_dbSNP=rs34869245)
SLC22A10	uc009yor.1	387775	chr11	62814005	62835822	GO:0005215,GO:0006810,GO:0016020,GO:0016021	transporter activity,transport,membrane,integral to membrane	chr11:62814500-62814501_G->A(23:21:91.3%[F:11:47.8%|R:10:43.5%]call=homozygous:genome_phred=99.0:snp_phred=122.0:max_mapping_qual=45.0:genome_max_qual=13.0:genome_ave_qual=7.0:snp_max_qual=63.0:snp_ave_qual=56.4:mismatch_id=2589571:early-termination:NP_001034841:chr11:homozygous:NM_001039752:abnormal-ref-gene-model-lacking-stop-codon:SLC22A10:Q63ZE4:coding-nonsynonymous:uc009yor.1:is_dbSNP=rs1790…
KIAA1019	uc002ysf.1,uc002ysd.2	6651	chr21	33837219	33871682	GO:0003676,GO:0003723,GO:0003725,GO:0005622	nucleic acid binding,RNA binding,double-stranded RNA binding,intracellular	chr21:33870566-33870567_DEL:A->-(7:7:100.0%[F:1:14.3%|R:6:85.7%]call=homozygous:genome_phred=59.0:snp_phred=239.0:max_mapping_qual=60.0:mismatch_id=9578190:utr-mutation:P18583:KIAA1019:uc002ysf.1:Q6ZRV7:chr21:NM_138927:NP_620305:SON:uc002yse.1:homozygous:BC046101:frameshift:is_dbSNP=rs34373121)	chr21:33870554-33870555_INS:-->A(13:6:46.2%[F:1:7.7%|R:5:38.5%]call=homozygous:genome_phred=61.0:snp_phred=303.0:max_mapping_qual=54.0:mismatch_id=9578181:utr-mutation:P18583:KIAA1019:uc002ysf.1:Q6ZRV7:chr21:not_dbSNP:NM_138927:NP_620305:SON:uc002yse.1:homozygous:BC046101:frameshift)
CTNNA3	uc009xpn.1,uc001jmw.2,uc001jna.2,uc001jmx.2,uc009xpo.1	29119	chr10	68355349	69095422			chr10:68355934-68355935_G->C(18:16:88.9%[F:7:38.9%|R:9:50.0%]call=homozygous:genome_phred=71.0:snp_phred=107.0:max_mapping_qual=41.0:genome_max_qual=1.0:genome_ave_qual=1.0:snp_max_qual=63.0:snp_ave_qual=48.9:mismatch_id=2595151:utr-mutation:early-termination:uc001jmz.1:Q86VH5:chr10:AK308726:NM_178011:coding-nonsynonymous:uc001jmy.2:CTNNA3:Q86VH5-2:LRRTM3:homozygous:NP_821079:uc009xpo.1:AY358315:…
AP3B2	uc010bmp.1,uc002biw.1,uc002bix.1	8120	chr15	81125087	81128482			chr15:81145550-81145551_INS:-->C(11:10:90.9%[F:2:18.2%|R:8:72.7%]call=homozygous:genome_phred=55.0:snp_phred=343.0:max_mapping_qual=43.0:mismatch_id=9380339:utr-mutation:early-termination:NP_004635:uc002biw.1:uc002bix.1:intron-splice-site-mutation:homozygous:NM_004644:AP3B2:chr15:abnormal-ref-gene-model-lacking-stop-codon:frameshift:AK097827:stop-codon-loss:is_dbSNP=rs5814126)
MGC26733	uc002syp.1	200403	chr2	98175792	98294927			chr2:98294925-98294926_G->A(12:11:91.7%[F:3:25.0%|R:8:66.7%]call=homozygous:genome_phred=67.0:snp_phred=92.0:max_mapping_qual=46.0:genome_max_qual=1.0:genome_ave_qual=1.0:snp_max_qual=63.0:snp_ave_qual=49.6:mismatch_id=1144485:AX747910:Q502W6-7:uc002syr.1:utr-mutation:VWA3B:AL834173:Q53QF1:AX746614:uc002syq.1:coding-nonsynonymous:NM_144992:intron-splice-site-mutation:NP_659429:MGC26733:Q502W6:DKF…
GCKR	uc002rky.1,uc010ezd.1	2646	chr2	27573209	27600054	GO:0016301,GO:0030234	kinase activity,enzyme regulator activity	chr2:27584443-27584444_T->C(13:10:76.9%[F:1:7.7%|R:9:69.2%]call=homozygous:genome_phred=67.0:snp_phred=89.0:max_mapping_qual=40.0:genome_max_qual=19.0:genome_ave_qual=7.0:snp_max_qual=63.0:snp_ave_qual=54.6:mismatch_id=391112:uc002rky.1:NP_001477:NM_001486:coding-nonsynonymous:GCKR:uc010ezd.1:homozygous:AK291846:abnormal-ref-gene-model-lacking-stop-codon:stop-codon-loss:chr2:A8K731:is_dbSNP=rs126…
KIAA0955	uc010elu.1,uc002pid.1,uc002pij.1	22900	chr19	53427521	53444916			chr19:53429517-53429518_A->T(10:9:90.0%[F:4:40.0%|R:5:50.0%]call=homozygous:genome_phred=65.0:snp_phred=86.0:max_mapping_qual=46.0:genome_max_qual=1.0:genome_ave_qual=1.0:snp_max_qual=63.0:snp_ave_qual=50.6:mismatch_id=3890207:utr-mutation:uc002pif.2:Q9Y2G2-2:Q9Y2G2-3:NM_014959:AF511652:uc002pie.2:KIAA0955:BC056891:homozygous:BC045539:is_dbSNP=rs2043211:BC041697:uc010elu.1:early-termination:CARD8…
ACHE	uc003uxj.1,uc003uxf.1,uc003uxe.1,uc003uxi.1,uc003uxh.1,uc003uxg.1,uc003uxd.1	43	chr7	100328721	100332475			chr7:100332158-100332159_INS:-->C(10:5:50.0%[F:3:30.0%|R:2:20.0%]call=homozygous:genome_phred=33.0:snp_phred=244.0:max_mapping_qual=37.0:mismatch_id=2911449:early-termination:ACHE:chr7:AY389977:NP_000656:homozygous:uc003uxj.1:not_dbSNP:abnormal-ref-gene-model-lacking-stop-codon:frameshift:NM_000665)
OR2T11	uc001ier.1	127077	chr1	246856101	246857052	GO:0001584,GO:0004871,GO:0004872,GO:0004930,GO:0004984,GO:0005886,GO:0007165,GO:0007186,GO:0007608,GO:0016020,GO:0016021,GO:0050896	rhodopsin-like receptor activity,signal transducer activity,receptor activity,G-protein coupled receptor activity,olfactory receptor activity,plasma membrane,signal transduction,G-protein coupled receptor protein signaling pathway,sensory perception of smell,membrane,integral to membrane,response to stimulus	chr1:246856792-246856793_INS:--->TT(25:19:76.0%[F:12:48.0%|R:7:28.0%]call=homozygous:genome_phred=105.0:snp_phred=871.0:max_mapping_qual=38.0:mismatch_id=6458741:uc001ier.1:early-termination:Q8NH01:OR2T11:NP_001001964:homozygous:not_dbSNP:frameshift:chr1:NM_001001964)
GSDMB	uc010cwm.1,uc002hth.1,uc010cwl.1,uc010cwj.1,uc002htg.1,uc010cwk.1,uc010cwi.1	55876	chr17	35314373	35327109			chr17:35317994-35317995_T->C(13:8:61.5%[F:4:30.8%|R:4:30.8%]call=homozygous:genome_phred=57.0:snp_phred=83.0:max_mapping_qual=44.0:genome_max_qual=17.0:genome_ave_qual=5.6:snp_max_qual=57.0:snp_ave_qual=48.4:mismatch_id=3281934:EU832569:utr-mutation:NM_001042471:uc010cwj.1:BX538068:NM_018530:GSDMB:NP_001035936:Q8TAX9-5:Q8TAX9-4:intron-splice-site-mutation:homozygous:NP_061000:coding-synonymous:ch…
STEAP2	uc003ukc.1,uc003ukd.1,uc003uka.1,uc003ukb.1,uc010len.1,uc003ujy.2,uc003ujz.1	261729	chr7	89678935	89704928	GO:0003824,GO:0005488,GO:0005506,GO:0006118,GO:0008152,GO:0016021,GO:0016491,GO:0050660	catalytic activity,binding,iron ion binding,electron transport,metabolic process,integral to membrane,oxidoreductase activity,FAD binding	chr7:89635079-89635080_G->T(21:17:81.0%[F:9:42.9%|R:8:38.1%]call=homozygous:genome_phred=69.0:snp_phred=110.0:max_mapping_qual=44.0:genome_max_qual=1.0:genome_ave_qual=1.0:snp_max_qual=63.0:snp_ave_qual=49.1:mismatch_id=1017029:NM_001040666:Q6YPB1:early-termination:chr7:NP_001035756:homozygous:DQ656062:abnormal-ref-gene-model-lacking-stop-codon:uc003ujy.2:STEAP2:coding-nonsynonymous:is_dbSNP=rs25…
KIAA1168	uc003lwp.1,uc003lwv.1	26999	chr5	156742841	156755184			chr5:156654441-156654442_INS:-->C(21:12:57.1%[F:11:52.4%|R:1:4.8%]call=homozygous:genome_phred=50.0:snp_phred=437.0:max_mapping_qual=48.0:mismatch_id=4804621:NM_001037333:uc003lws.1:utr-mutation:uc003lwq.1:early-termination:uc003lwr.1:NP_001032410:NM_014376:KIAA1168:not_dbSNP:intron-splice-site-mutation:CR596909:chr5:uc003lwp.1:homozygous:Q9NSN1:CYFIP2:NP_055191:frameshift:NP_001032409:NM_0010373…
RPS6KC1	uc001hkc.1,uc001hkd.1	26750	chr1	211291275	211513431			chr1:211481659-211481660_C->T(34:30:88.2%[F:13:38.2%|R:17:50.0%]call=homozygous:genome_phred=98.0:snp_phred=149.0:max_mapping_qual=46.0:genome_max_qual=12.0:genome_ave_qual=3.8:snp_max_qual=63.0:snp_ave_qual=56.2:mismatch_id=2074104:early-termination:Q96S38:BX647303:NP_001129610:B1APS8:not_dbSNP:uc001hkc.1:RPS6KC1:coding-nonsynonymous:NP_036556:uc001hke.1:homozygous:AK122921:NM_012424:chr1:uc001h…
CYP4F8	uc002nbi.1	11283	chr19	15587028	15601447			chr19:15591498-15591499_INS:-->C(16:14:87.5%[F:8:50.0%|R:6:37.5%]call=homozygous:genome_phred=46.0:snp_phred=479.0:max_mapping_qual=38.0:mismatch_id=9170570:CYP4F8:early-termination:NP_009184:homozygous:abnormal-ref-gene-model-lacking-stop-codon:frameshift:stop-codon-loss:NM_007253:chr19:intron-splice-site-mutation:is_dbSNP=rs55848814:uc002nbi.1)
TAAR9	uc003qdh.1	134860	chr6	132901119	132902168			chr6:132901301-132901302_T->A(24:21:87.5%[F:16:66.7%|R:5:20.8%]call=homozygous:genome_phred=77.0:snp_phred=122.0:max_mapping_qual=49.0:genome_max_qual=1.0:genome_ave_qual=1.0:snp_max_qual=63.0:snp_ave_qual=54.0:mismatch_id=1393536:TAAR9:chr6:NP_778227:uc003qdh.1:homozygous:abnormal-ref-gene-model-lacking-stop-codon:NM_175057:stop-codon-loss:coding-nonsynonymous:intron-splice-site-mutation:is_dbSN…
PAX8	uc010fku.1,uc002tjk.1,uc002tjl.1,uc002tjn.1,uc002tjj.1,uc002tjo.1,uc002tjm.1	7849	chr2	113715124	113752968			chr2:113710930-113710931_G->A(12:10:83.3%[F:3:25.0%|R:7:58.3%]call=homozygous:genome_phred=65.0:snp_phred=89.0:max_mapping_qual=40.0:genome_max_qual=1.0:genome_ave_qual=1.0:snp_max_qual=63.0:snp_ave_qual=52.6:mismatch_id=1290093:early-termination:NM_003466:PAX8:homozygous:AK023855:coding-nonsynonymous:chr2:uc002tjo.1:NP_003457:is_dbSNP=rs3738913)
EPS8R3	uc009wfn.1	79574	chr1	110095677	110108087			chr1:110103972-110103973_C->T(12:10:83.3%[F:2:16.7%|R:8:66.7%]call=homozygous:genome_phred=46.0:snp_phred=89.0:max_mapping_qual=41.0:genome_max_qual=36.0:genome_ave_qual=25.5:snp_max_qual=63.0:snp_ave_qual=53.2:mismatch_id=1241026:EPS8R3:NP_620641:AK310979:Q8TE67-2:NM_133181:uc001dyr.1:Q8TE67-3:coding-nonsynonymous:NP_573444:AK307932:uc001dys.1:uc001dyq.1:homozygous:uc009wfm.1:start-codon-loss:EP…
ACTN2	uc001hyh.2,uc009xgi.1,uc001hyg.2,uc001hyf.2	88	chr1	234916392	234994181			chr1:234966522-234966523_DEL:C->-(30:26:86.7%[F:13:43.3%|R:13:43.3%]call=homozygous:genome_phred=88.0:snp_phred=1007.0:max_mapping_qual=45.0:mismatch_id=6092941:early-termination:uc001hyg.2:AB209521:homozygous:frameshift:ACTN2:chr1:is_dbSNP=rs35111653)
ATG9B	uc010lpv.1	285973	chr7	150340236	150352519			chr7:150344835-150344836_INS:-->C(13:6:46.2%[F:4:30.8%|R:2:15.4%]call=homozygous:genome_phred=77.0:snp_phred=439.0:max_mapping_qual=39.0:mismatch_id=4596750:early-termination:chr7:ATG9B:NM_173681:NP_775952:homozygous:abnormal-ref-gene-model-lacking-stop-codon:uc010lpv.1:frameshift:stop-codon-loss:A8MT76:is_dbSNP=rs11393607)
HSH2D	uc010ead.1,uc002ndp.2,uc002ndr.1	84941	chr19	16115441	16130377			chr19:16129207-16129208_DEL:A->-(11:7:63.6%[F:2:18.2%|R:5:45.5%]call=homozygous:genome_phred=39.0:snp_phred=247.0:max_mapping_qual=42.0:mismatch_id=9186780:early-termination:uc002ndr.1:NP_116244:uc002ndp.2:intron-splice-site-mutation:HSH2D:AK131222:homozygous:NM_032855:abnormal-ref-gene-model-lacking-stop-codon:frameshift:stop-codon-loss:chr19:is_dbSNP=rs5827321:abnormal-ref-gene-model-lacking-st…
SCAMP1	uc003kfn.1,uc010jaa.1,uc003kfm.1,uc003kfl.1	9522	chr5	77692094	77812318			chr5:77781609-77781610_INS:-->A(12:12:100.0%[F:4:33.3%|R:8:66.7%]call=homozygous:genome_phred=74.0:snp_phred=439.0:max_mapping_qual=48.0:mismatch_id=2300186:SCAMP1:utr-mutation:early-termination:not_dbSNP:uc003kfl.1:chr5:NP_004857:homozygous:abnormal-ref-gene-model-lacking-stop-codon:frameshift:stop-codon-loss:abnormal-ref-gene-model-lacking-start-codon:NM_004866)
OR4X1	uc001ngt.1	390113	chr11	48241988	48242906	GO:0001584,GO:0004871,GO:0004872,GO:0004930,GO:0004984,GO:0005886,GO:0007165,GO:0007186,GO:0007608,GO:0016020,GO:0016021,GO:0050896	rhodopsin-like receptor activity,signal transducer activity,receptor activity,G-protein coupled receptor activity,olfactory receptor activity,plasma membrane,signal transduction,G-protein coupled receptor protein signaling pathway,sensory perception of smell,membrane,integral to membrane,response to stimulus	chr11:48242557-48242560_DEL:CTT->---(11:7:63.6%[F:5:45.5%|R:2:18.2%]call=homozygous:genome_phred=71.0:snp_phred=276.0:max_mapping_qual=41.0:mismatch_id=6456107:OR4X1:NP_001004726:chr11:uc001ngt.1:Q8NH49:homozygous:not_dbSNP:frameshift:NM_001004726)	chr11:48242806-48242807_T->A(37:34:91.9%[F:19:51.4%|R:15:40.5%]call=homozygous:genome_phred=120.0:snp_phred=161.0:max_mapping_qual=43.0:genome_max_qual=16.0:genome_ave_qual=6.0:snp_max_qual=63.0:snp_ave_qual=46.8:mismatch_id=2457773:OR4X1:early-termination:NP_001004726:chr11:Q8NH49:uc001ngt.1:homozygous:NM_001004726:coding-nonsynonymous:is_dbSNP=rs10838851)
KRTAP19-6	uc002yok.1	337973	chr21	30835724	30836052	GO:0005882	intermediate filament	chr21:30835852-30835853_DEL:G->-(19:19:100.0%[F:10:52.6%|R:9:47.4%]call=homozygous:genome_phred=95.0:snp_phred=709.0:max_mapping_qual=40.0:mismatch_id=9475038:NP_853643:chr21:homozygous:Q3LI71:uc002yok.1:frameshift:NM_181612:stop-codon-loss:KRTAP19-6:is_dbSNP=rs5843453,rs56909176)
MAD2L2	uc001asp.1,uc001asq.2,uc009vnc.1	10459	chr1	11657123	11674265	GO:0005515,GO:0007049,GO:0007067,GO:0007094,GO:0051301	protein binding,cell cycle,mitosis,mitotic cell cycle spindle assembly checkpoint,cell division	chr1:11664660-11664661_C->T(8:5:62.5%[F:4:50.0%|R:1:12.5%]call=homozygous:genome_phred=47.0:snp_phred=74.0:max_mapping_qual=47.0:genome_max_qual=28.0:genome_ave_qual=10.3:snp_max_qual=53.0:snp_ave_qual=39.0:mismatch_id=147653:AK094316:NM_006341:NP_006332:homozygous:Q9UI95:MAD2L2:chr1:intron-splice-site-mutation:is_dbSNP=rs2233004:uc001asq.2)
EFHC2	uc004dgb.2	80258	chrX	43892071	44087867			chrX:44087834-44087835_INS:-->C(9:7:77.8%[F:4:44.4%|R:3:33.3%]call=homozygous:genome_phred=56.0:snp_phred=270.0:max_mapping_qual=30.0:mismatch_id=10467678:utr-mutation:NP_079460:early-termination:NM_025184:uc004dgb.2:EFHC2:chrX:homozygous:abnormal-ref-gene-model-lacking-stop-codon:frameshift:stop-codon-loss:is_dbSNP=rs5902346:abnormal-ref-gene-model-lacking-start-codon)
TRIM5	uc001mbo.1,uc001mbq.1,uc001mbm.1,uc001mbl.1,uc001mbn.1,uc001mbp.1	85363	chr11	5656009	5916425	GO:0005515,GO:0005622,GO:0008270,GO:0046872	protein binding,intracellular,zinc ion binding,metal ion binding	chr11:5656915-5656916_T->C(25:21:84.0%[F:14:56.0%|R:7:28.0%]call=homozygous:genome_phred=72.0:snp_phred=122.0:max_mapping_qual=49.0:genome_max_qual=1.0:genome_ave_qual=1.0:snp_max_qual=63.0:snp_ave_qual=45.7:mismatch_id=1906500:A8WFA8:NM_033092:NM_033093:NP_149023:TRIM5:Q05CU3:homozygous:uc001mbn.1:is_dbSNP=rs3740995:uc001mbo.1:CR616862:NM_033034:uc001mbp.1:chr11:coding-nonsynonymous:uc001mbm.1:N…
OGFR	uc002ydj.1,uc002ydk.1	11054	chr20	60906621	60915797	GO:0004872,GO:0016020	receptor activity,membrane	chr20:60914080-60914081_G->A(14:14:100.0%[F:12:85.7%|R:2:14.3%]call=homozygous:genome_phred=101.0:snp_phred=101.0:max_mapping_qual=41.0:genome_max_qual=0.0:genome_ave_qual=?:snp_max_qual=63.0:snp_ave_qual=55.9:mismatch_id=4020135:Q05BV5:chr20:uc002ydj.1:early-termination:FLJ00084:NP_031372:BC032666:coding-nonsynonymous:uc002ydk.1:Q9NZT2:AK024485:uc002ydl.1:homozygous:abnormal-ref-gene-model-lacki…
OLFM1	uc004cfn.2,uc010nar.1,uc010naq.1,uc004cfm.2,uc004cfl.2,uc004cfk.2	10439	chr9	137119340	137152851	GO:0016020,GO:0016524	membrane,latrotoxin receptor activity	chr9:137108740-137108741_INS:--->AA(12:9:75.0%[F:4:33.3%|R:5:41.7%]call=homozygous:genome_phred=74.0:snp_phred=399.0:max_mapping_qual=37.0:mismatch_id=7596423:BC000189:Q6IMJ6:chr9:homozygous:frameshift:stop-codon-loss:uc010naq.1:OLFM1:is_dbSNP=rs61043559)
FLJ00180	uc010bto.1	197358	chr16	3538135	3546996			chr16:3542228-3542229_DEL:G->-(11:11:100.0%[F:6:54.5%|R:5:45.5%]call=homozygous:genome_phred=71.0:snp_phred=399.0:max_mapping_qual=45.0:mismatch_id=6550136:NP_849172:early-termination:AF501292:not_dbSNP:uc010bto.1:intron-splice-site-mutation:NLRC3:NM_178844:homozygous:FLJ00180:abnormal-ref-gene-model-lacking-stop-codon:frameshift:stop-codon-loss:uc010btn.1:chr16:Q7RTR2-3:abnormal-ref-gene-model-l…
XPC	uc010hed.1,uc003bym.1	7508	chr3	14161648	14195143			chr3:14172876-14172877_DEL:G->-(17:15:88.2%[F:5:29.4%|R:10:58.8%]call=homozygous:genome_phred=49.0:snp_phred=559.0:max_mapping_qual=45.0:mismatch_id=484852:uc003bym.1:NM_004628:early-termination:NP_004619:NM_001145769:intron-splice-site-mutation:NP_001139241:XPC:homozygous:abnormal-ref-gene-model-lacking-stop-codon:frameshift:chr3:is_dbSNP=rs62937462)	chr3:14175042-14175043_DEL:C->-(14:13:92.9%[F:3:21.4%|R:10:71.4%]call=homozygous:genome_phred=80.0:snp_phred=479.0:max_mapping_qual=50.0:mismatch_id=484930:uc003bym.1:NM_004628:early-termination:NP_004619:NM_001145769:intron-splice-site-mutation:NP_001139241:XPC:homozygous:abnormal-ref-gene-model-lacking-stop-codon:frameshift:chr3:is_dbSNP=rs11339193)	chr3:14174970-14174971_DEL:C->-(12:8:66.7%[F:7:58.3%|R:1:8.3%]call=homozygous:genome_phred=74.0:snp_phred=393.0:max_mapping_qual=44.0:mismatch_id=484924:uc003bym.1:NM_004628:early-termination:NP_004619:NM_001145769:not_dbSNP:intron-splice-site-mutation:NP_001139241:XPC:homozygous:abnormal-ref-gene-model-lacking-stop-codon:frameshift:chr3)
TMEM37	uc002tly.1	140738	chr2	119905915	119912566			chr2:119911121-119911122_INS:------->GTGTGC(5:4:80.0%[F:1:20.0%|R:3:60.0%]call=homozygous:genome_phred=53.0:snp_phred=159.0:max_mapping_qual=46.0:mismatch_id=3554106:TMEM37:utr-mutation:Q86SV2:uc002tly.1:homozygous:not_dbSNP:NP_899063:frameshift:NM_183240:chr2:is_dbSNP=rs3217464)
ZNF761	uc010eqp.1,uc002qbt.1	388561	chr19	58649735	58651814			chr19:58649937-58649938_T->G(19:19:100.0%[F:15:78.9%|R:4:21.1%]call=homozygous:genome_phred=116.0:snp_phred=116.0:max_mapping_qual=56.0:genome_max_qual=0.0:genome_ave_qual=?:snp_max_qual=63.0:snp_ave_qual=57.2:mismatch_id=3924113:NM_001008401:uc010eqo.1:early-termination:NP_001008401:CCDS33101:coding-nonsynonymous:uc010eqp.1:KIAA2033:Q86XN6-3:homozygous:ZNF761:abnormal-ref-gene-model-lacking-stop…
C13orf26	uc001uti.1	122046	chr13	30404833	30447153			chr13:30429008-30429009_G->A(8:8:100.0%[F:4:50.0%|R:4:50.0%]call=homozygous:genome_phred=83.0:snp_phred=83.0:max_mapping_qual=48.0:genome_max_qual=0.0:genome_ave_qual=?:snp_max_qual=63.0:snp_ave_qual=58.5:mismatch_id=2366901:Q8N6G2:NM_152325:C13orf26:chr13:homozygous:NP_689538:uc001uti.1:intron-splice-site-mutation:is_dbSNP=rs12857479)
KIAA0644	uc003szt.1	9865	chr7	28959498	28964554			chr7:28964022-28964023_DEL:C->-(6:5:83.3%[F:2:33.3%|R:3:50.0%]call=homozygous:genome_phred=52.0:snp_phred=155.0:max_mapping_qual=43.0:mismatch_id=913789:NP_055632:early-termination:chr7:NM_014817:homozygous:not_dbSNP:abnormal-ref-gene-model-lacking-stop-codon:frameshift:KIAA0644:A4D1A6:intron-splice-site-mutation:uc003szt.1)
SLC24A1	uc002apf.1	9187	chr15	63701322	63735652			chr15:63704669-63704670_DEL:C->-(18:17:94.4%[F:7:38.9%|R:10:55.6%]call=homozygous:genome_phred=92.0:snp_phred=639.0:max_mapping_qual=48.0:mismatch_id=8855845:utr-mutation:early-termination:KIAA0702:BC117263:uc010bhm.1:AF026132:NM_004727:homozygous:SLC24A1:uc002apf.1:chr15:abnormal-ref-gene-model-lacking-stop-codon:frameshift:stop-codon-loss:uc002apg.1:NP_004718:is_dbSNP=rs10715250)
TLE2	uc010dti.1,uc002lww.1,uc010dth.1	7089	chr19	2948635	2998633			chr19:2998559-2998560_C->T(7:6:85.7%[F:5:71.4%|R:1:14.3%]call=homozygous:genome_phred=63.0:snp_phred=77.0:max_mapping_qual=39.0:genome_max_qual=1.0:genome_ave_qual=1.0:snp_max_qual=56.0:snp_ave_qual=34.0:mismatch_id=3371948:AK308137:uc010dti.1:NP_001138233:homozygous:NM_001144761:TLE2:chr19:intron-splice-site-mutation:is_dbSNP=rs55919790)
KIAA1751	uc009vkz.1,uc001ain.1,uc001aim.1	85452	chr1	1876445	1912274			chr1:1876878-1876879_A->G(8:8:100.0%[F:4:50.0%|R:4:50.0%]call=homozygous:genome_phred=83.0:snp_phred=83.0:max_mapping_qual=39.0:genome_max_qual=0.0:genome_ave_qual=?:snp_max_qual=63.0:snp_ave_qual=53.0:mismatch_id=15481:KIAA1751:coding-nonsynonymous:Q9C0B2:NM_001080484:NP_001073953:homozygous:abnormal-ref-gene-model-lacking-stop-codon:coding-synonymous:stop-codon-loss:chr1:is_dbSNP=rs28548017:abn…
VWA3B	uc002syq.1,uc002syo.1,uc002sym.2	200403	chr2	98194824	98294927			chr2:98294925-98294926_G->A(12:11:91.7%[F:3:25.0%|R:8:66.7%]call=homozygous:genome_phred=67.0:snp_phred=92.0:max_mapping_qual=46.0:genome_max_qual=1.0:genome_ave_qual=1.0:snp_max_qual=63.0:snp_ave_qual=49.6:mismatch_id=1144485:AX747910:Q502W6-7:uc002syr.1:utr-mutation:VWA3B:AL834173:Q53QF1:AX746614:uc002syq.1:coding-nonsynonymous:NM_144992:intron-splice-site-mutation:NP_659429:MGC26733:Q502W6:DKF…
MMP12	uc001phk.1	4321	chr11	102238673	102250922	GO:0003824,GO:0004222,GO:0005578,GO:0006508,GO:0046872	catalytic activity,metalloendopeptidase activity,proteinaceous extracellular matrix,proteolysis,metal ion binding	chr11:102244003-102244004_INS:-->T(10:5:50.0%[F:1:10.0%|R:4:40.0%]call=homozygous:genome_phred=6.0:snp_phred=137.0:max_mapping_qual=37.0:mismatch_id=7802086:early-termination:chr11:uc001phk.1:intron-splice-site-mutation:MMP12:NP_002417:Q99745:homozygous:NM_002426:abnormal-ref-gene-model-lacking-stop-codon:frameshift:stop-codon-loss:is_dbSNP=rs5794199)
NAALADL2	uc003fiu.1,uc003fit.1,uc010hwz.1,uc010hwy.1	254827	chr3	176456893	176688131			chr3:176434449-176434450_T->C(15:14:93.3%[F:10:66.7%|R:4:26.7%]call=homozygous:genome_phred=72.0:snp_phred=101.0:max_mapping_qual=42.0:genome_max_qual=1.0:genome_ave_qual=1.0:snp_max_qual=63.0:snp_ave_qual=48.9:mismatch_id=2073770:AK126272:Q58DX5:uc010hwy.1:NP_996898:coding-nonsynonymous:NAALADL2:AK131044:homozygous:uc003fiu.1:uc003fit.1:abnormal-ref-gene-model-lacking-stop-codon:start-codon-loss…
STYXL1	uc003uej.2,uc003ueg.1,uc003uen.1,uc010ldh.1,uc003uek.2,uc003uem.1,uc003uel.1	51657	chr7	75465798	75515234	GO:0004721,GO:0005515,GO:0006470,GO:0007242,GO:0008138,GO:0016787	phosphoprotein phosphatase activity,protein binding,protein amino acid dephosphorylation,intracellular signaling cascade,protein tyrosine/serine/threonine phosphatase activity,hydrolase activity	chr7:75468209-75468210_T->C(11:11:100.0%[F:5:45.5%|R:6:54.5%]call=homozygous:genome_phred=92.0:snp_phred=92.0:max_mapping_qual=51.0:genome_max_qual=0.0:genome_ave_qual=?:snp_max_qual=63.0:snp_ave_qual=54.5:mismatch_id=865598:utr-mutation:STYXL1:AK308912:BC024035:uc003ueh.1:AY927581:uc003uef.1:uc010ldg.1:Q9Y6J8-4:uc003uek.2:MKSTYX:chr7:AK308828:NP_057170:homozygous:uc010ldh.1:NM_016086:uc003uej.2:…
THAP9	uc003hnt.1,uc003hnv.1,uc003hnu.1,uc003hns.1	79725	chr4	84044912	84060146			chr4:84057240-84057241_G->A(26:25:96.2%[F:13:50.0%|R:12:46.2%]call=homozygous:genome_phred=113.0:snp_phred=134.0:max_mapping_qual=52.0:genome_max_qual=0.0:genome_ave_qual=?:snp_max_qual=63.0:snp_ave_qual=56.9:mismatch_id=988179:Q9H5L6:THAP9:uc003hns.1:BX648134:coding-nonsynonymous:NP_078948:uc003hnt.1:uc003hnv.1:homozygous:NM_024672:abnormal-ref-gene-model-lacking-stop-codon:start-codon-loss:BC13…
HADHB	uc002rgz.1,uc002rha.1	3032	chr2	26321119	26366837			chr2:26330629-26330630_INS:---->ACT(34:22:64.7%[F:16:47.1%|R:6:17.6%]call=homozygous:genome_phred=70.0:snp_phred=969.0:max_mapping_qual=49.0:mismatch_id=855468:CR609244:homozygous:uc002rha.1:not_dbSNP:P55084:uc002rgz.1:abnormal-ref-gene-model-lacking-stop-codon:frameshift:NP_000174:chr2:NM_000183:HADHB)
SRD5A2	uc002rnw.1	6716	chr2	31603159	31659544			chr2:31659384-31659385_INS:-->G(10:7:70.0%[F:2:20.0%|R:5:50.0%]call=homozygous:genome_phred=30.0:snp_phred=241.0:max_mapping_qual=43.0:mismatch_id=1012817:NM_000348:early-termination:NP_000339:homozygous:uc002rnw.1:not_dbSNP:abnormal-ref-gene-model-lacking-stop-codon:frameshift:stop-codon-loss:SRD5A2:intron-splice-site-mutation:chr2)
OR13C5	uc004bcd.1	138799	chr9	106400558	106401515	GO:0001584,GO:0004871,GO:0004872,GO:0004930,GO:0004984,GO:0005886,GO:0007165,GO:0007186,GO:0007608,GO:0016020,GO:0016021,GO:0050896	rhodopsin-like receptor activity,signal transducer activity,receptor activity,G-protein coupled receptor activity,olfactory receptor activity,plasma membrane,signal transduction,G-protein coupled receptor protein signaling pathway,sensory perception of smell,membrane,integral to membrane,response to stimulus	chr9:106400589-106400590_DEL:T->-(15:14:93.3%[F:6:40.0%|R:8:53.3%]call=homozygous:genome_phred=61.0:snp_phred=497.0:max_mapping_qual=48.0:mismatch_id=6666486:OR13C5:chr9:Q8NGS8:homozygous:NP_001004482:frameshift:NM_001004482:uc004bcd.1:is_dbSNP=rs11314210)
MS4A14	uc001npj.1,uc001npk.1,uc001npi.1	84689	chr11	59920062	59941804			chr11:59921928-59921930_DEL:TT->--(25:23:92.0%[F:8:32.0%|R:15:60.0%]call=homozygous:genome_phred=98.0:snp_phred=903.0:max_mapping_qual=47.0:mismatch_id=6730272:utr-mutation:early-termination:chr11:uc001npl.1:Q96JA4:Q96JA4-3:uc001npn.1:BC035361:AK057418:uc001npm.1:NM_032597:NP_001073160:BC107431:DKFZp434H092:NM_001079692:homozygous:uc001npk.1:abnormal-ref-gene-model-lacking-stop-codon:frameshift:u…
PCDHB9	uc003liw.1	56127	chr5	140547076	140551295			chr5:140548218-140548219_INS:-->A(43:35:81.4%[F:17:39.5%|R:18:41.9%]call=homozygous:genome_phred=127.0:snp_phred=1545.0:max_mapping_qual=43.0:mismatch_id=4300863:PCDHB9:chr5:early-termination:uc003liw.1:homozygous:not_dbSNP:NP_061992:abnormal-ref-gene-model-lacking-stop-codon:NM_019119:frameshift:stop-codon-loss)
SMAD5	uc003lbl.1,uc003lbk.1,uc003lbj.1	4090	chr5	135496434	135546321			chr5:135540984-135540985_INS:-->C(21:16:76.2%[F:12:57.1%|R:4:19.0%]call=homozygous:genome_phred=77.0:snp_phred=575.0:max_mapping_qual=46.0:mismatch_id=4155902:NP_001001419:NP_005894:SMAD5:uc003lbk.1:NM_001001419:NM_001001420:NP_001001420:uc003lbj.1:intron-splice-site-mutation:chr5:uc003lbl.1:homozygous:abnormal-ref-gene-model-lacking-stop-codon:NM_005903:frameshift:stop-codon-loss:is_dbSNP=rs5576…
LSS	uc002zil.1,uc002zij.1,uc002zik.1	4047	chr21	46433466	46473119	GO:0000250,GO:0003824,GO:0006694,GO:0008152,GO:0008202,GO:0008610,GO:0016829,GO:0016853	lanosterol synthase activity,catalytic activity,steroid biosynthetic process,metabolic process,steroid metabolic process,lipid biosynthetic process,lyase activity,isomerase activity	chr21:46433007-46433008_G->A(27:25:92.6%[F:16:59.3%|R:9:33.3%]call=homozygous:genome_phred=128.0:snp_phred=132.0:max_mapping_qual=47.0:genome_max_qual=3.0:genome_ave_qual=3.0:snp_max_qual=63.0:snp_ave_qual=51.9:mismatch_id=3902627:utr-mutation:early-termination:NM_001001438:NP_002331:chr21:NP_001001438:LSS:coding-nonsynonymous:uc002zij.1:homozygous:abnormal-ref-gene-model-lacking-stop-codon:P4844…
EPCAM	uc002rvx.1,uc002rvw.1	4072	chr2	47449970	47467661			chr2:47425866-47425867_G->C(20:18:90.0%[F:11:55.0%|R:7:35.0%]call=homozygous:genome_phred=90.0:snp_phred=113.0:max_mapping_qual=47.0:genome_max_qual=14.0:genome_ave_qual=7.5:snp_max_qual=63.0:snp_ave_qual=56.8:mismatch_id=619653:EPCAM:homozygous:CR626162:intron-splice-site-mutation:chr2:uc002rvw.1:Q6FG26:NP_002345:NM_002354:is_dbSNP=rs17036526)
CCDC144NL	uc002gyf.1	339184	chr17	20707299	20740045			chr17:20710490-20710491_G->T(8:6:75.0%[F:3:37.5%|R:3:37.5%]call=homozygous:genome_phred=24.0:snp_phred=77.0:max_mapping_qual=34.0:genome_max_qual=49.0:genome_ave_qual=45.5:snp_max_qual=63.0:snp_ave_qual=53.3:mismatch_id=3123861:uc002gyf.1:early-termination:Q6NUI1:NM_001004306:homozygous:not_dbSNP:chr17:NP_001004306:CCDC144NL:coding-nonsynonymous)
MAP3K7IP3	uc010ngl.1,uc004dcj.1,uc004dck.1	257397	chrX	30755479	30903122			chrX:30827106-30827107_G->A(9:9:100.0%[F:6:66.7%|R:3:33.3%]call=homozygous:genome_phred=86.0:snp_phred=86.0:max_mapping_qual=49.0:genome_max_qual=0.0:genome_ave_qual=?:snp_max_qual=63.0:snp_ave_qual=49.6:mismatch_id=3881375:NM_152787:Q8N5C8-2:intron-splice-site-mutation:AY331591:AY331592:MAP3K7IP3:A6NDD9:uc004dck.1:chrX:uc010ngl.1:homozygous:NP_690000:is_dbSNP=rs5927639)
TSGA10IP	uc009yqw.1,uc009yqx.1,uc001ogk.1	254187	chr11	65469690	65484010			chr11:65469782-65469783_T->C(9:9:100.0%[F:8:88.9%|R:1:11.1%]call=homozygous:genome_phred=86.0:snp_phred=86.0:max_mapping_qual=39.0:genome_max_qual=0.0:genome_ave_qual=?:snp_max_qual=63.0:snp_ave_qual=52.6:mismatch_id=2614326:uc001ogk.1:utr-mutation:NM_152762:chr11:homozygous:abnormal-ref-gene-model-lacking-stop-codon:stop-codon-loss:coding-nonsynonymous:NP_689975:intron-splice-site-mutation:TSGA1…
ALPK2	uc002lhj.2,uc002lhk.1	115701	chr18	54299461	54447169	GO:0004674,GO:0005524,GO:0006468,GO:0016301,GO:0016740	protein serine/threonine kinase activity,ATP binding,protein amino acid phosphorylation,kinase activity,transferase activity	chr18:54355367-54355382_DEL:CAGTTGATGTGTCCT->---------------(19:9:47.4%[F:7:36.8%|R:2:10.5%]call=homozygous:genome_phred=60.0:snp_phred=370.0:max_mapping_qual=54.0:mismatch_id=10276125:NP_443179:uc002lhj.2:ALPK2:AX747403:homozygous:not_dbSNP:uc002lhk.1:abnormal-ref-gene-model-lacking-stop-codon:frameshift:NM_052947:Q86TB3:chr18)
ABCB1	uc003uiz.1	5243	chr7	86970883	87180500	GO:0000166,GO:0005524,GO:0006810,GO:0016021,GO:0016887,GO:0017111,GO:0042626	nucleotide binding,ATP binding,transport,integral to membrane,ATPase activity,nucleoside-triphosphatase activity, coupled to transmembrane movement of substances	chr7:87067436-87067437_T->C(21:20:95.2%[F:17:81.0%|R:3:14.3%]call=homozygous:genome_phred=89.0:snp_phred=119.0:max_mapping_qual=47.0:genome_max_qual=2.0:genome_ave_qual=2.0:snp_max_qual=63.0:snp_ave_qual=50.7:mismatch_id=989423:utr-mutation:uc003uiz.1:chr7:A8K294:homozygous:NM_000927:ABCB1:NP_000918:intron-splice-site-mutation:is_dbSNP=rs2214102)
VPS13B	uc003yiv.1,uc003yit.1,uc003yix.1,uc003yiw.1,uc003yis.1,uc003yiu.1	157680	chr8	100218068	100592916			chr8:100202881-100202882_T->G(21:20:95.2%[F:9:42.9%|R:11:52.4%]call=homozygous:genome_phred=89.0:snp_phred=119.0:max_mapping_qual=42.0:genome_max_qual=1.0:genome_ave_qual=1.0:snp_max_qual=63.0:snp_ave_qual=43.2:mismatch_id=1170199:NP_858047:early-termination:chr8:Q7Z7G8-5:homozygous:uc003yis.1:VPS13B:coding-nonsynonymous:NM_181661:is_dbSNP=rs7460625)
CRMP1	uc003gip.1,uc003gis.1,uc003gir.1,uc003gin.1,uc003giq.1	1400	chr4	5873391	5945686	GO:0016810	acting on carbon-nitrogen (but not peptide) bonds	chr4:5800861-5800862_G->C(15:13:86.7%[F:5:33.3%|R:8:53.3%]call=homozygous:genome_phred=78.0:snp_phred=98.0:max_mapping_qual=50.0:genome_max_qual=15.0:genome_ave_qual=10.0:snp_max_qual=63.0:snp_ave_qual=52.2:mismatch_id=89443:early-termination:NP_714928:EVC:CR608807:Q96I11:coding-nonsynonymous:P57679:NM_153717:uc003gil.1:CRMP1:homozygous:coding-synonymous:uc003gin.1:is_dbSNP=rs4688962:chr4)
SLC46A1	uc002hbf.1	113235	chr17	23745787	23757355			chr17:23751848-23751849_DEL:A->-(11:11:100.0%[F:4:36.4%|R:7:63.6%]call=homozygous:genome_phred=71.0:snp_phred=399.0:max_mapping_qual=46.0:mismatch_id=8328450:uc002hbe.1:FLJ00234:utr-mutation:early-termination:Q6SZW1-2:AK093615:uc002hbg.1:intron-splice-site-mutation:NM_015077:SARM1:NM_080669:BC010691:NP_055892:homozygous:abnormal-ref-gene-model-lacking-stop-codon:chr17:NP_542400:frameshift:stop-co…
NLRC3	uc010btn.1	197358	chr16	3529036	3567393			chr16:3542228-3542229_DEL:G->-(11:11:100.0%[F:6:54.5%|R:5:45.5%]call=homozygous:genome_phred=71.0:snp_phred=399.0:max_mapping_qual=45.0:mismatch_id=6550136:NP_849172:early-termination:AF501292:not_dbSNP:uc010bto.1:intron-splice-site-mutation:NLRC3:NM_178844:homozygous:FLJ00180:abnormal-ref-gene-model-lacking-stop-codon:frameshift:stop-codon-loss:uc010btn.1:chr16:Q7RTR2-3:abnormal-ref-gene-model-l…
ABCA13	uc010kyt.1,uc003tos.1,uc010kyr.1,uc010kys.1,uc003toq.1,uc010kyu.1,uc003top.1	154664	chr7	48465179	48657637	GO:0000166,GO:0005524,GO:0016887,GO:0017111	nucleotide binding,ATP binding,ATPase activity,nucleoside-triphosphatase activity	chr7:48256030-48256031_C->T(14:14:100.0%[F:5:35.7%|R:9:64.3%]call=homozygous:genome_phred=101.0:snp_phred=101.0:max_mapping_qual=42.0:genome_max_qual=0.0:genome_ave_qual=?:snp_max_qual=63.0:snp_ave_qual=49.1:mismatch_id=619960:early-termination:uc003toq.1:AK126220:coding-nonsynonymous:chr7:NM_152701:homozygous:Q86UQ4-3:abnormal-ref-gene-model-lacking-stop-codon:uc010kyr.1:NP_689914:ABCA13:abnorma…
DKFZp434H092	uc001npm.1,uc001npn.1,uc001npl.1	84689	chr11	59920062	59941804			chr11:59929935-59929936_A->G(29:25:86.2%[F:14:48.3%|R:11:37.9%]call=homozygous:genome_phred=92.0:snp_phred=134.0:max_mapping_qual=42.0:genome_max_qual=10.0:genome_ave_qual=6.5:snp_max_qual=63.0:snp_ave_qual=50.4:mismatch_id=2561371:uc001npm.1:AK057418:DKFZp434H092:chr11:homozygous:intron-splice-site-mutation:is_dbSNP=rs4938941)	chr11:59921928-59921930_DEL:TT->--(25:23:92.0%[F:8:32.0%|R:15:60.0%]call=homozygous:genome_phred=98.0:snp_phred=903.0:max_mapping_qual=47.0:mismatch_id=6730272:utr-mutation:early-termination:chr11:uc001npl.1:Q96JA4:Q96JA4-3:uc001npn.1:BC035361:AK057418:uc001npm.1:NM_032597:NP_001073160:BC107431:DKFZp434H092:NM_001079692:homozygous:uc001npk.1:abnormal-ref-gene-model-lacking-stop-codon:frameshift:u…
PNLIPRP2	uc009xyu.1,uc009xyt.1,uc009xyv.1,uc001lcq.1	5408	chr10	118370454	118386415			chr10:118373453-118373454_INS:-->G(10:7:70.0%[F:2:20.0%|R:5:50.0%]call=homozygous:genome_phred=15.0:snp_phred=226.0:max_mapping_qual=45.0:mismatch_id=8284537:utr-mutation:early-termination:PNLIPRP2:chr10:not_dbSNP:uc009xyt.1:AK307745:uc001lcq.1:homozygous:abnormal-ref-gene-model-lacking-stop-codon:frameshift:NP_005387:stop-codon-loss:NM_005396)
AK125397	uc001wdt.1	n/a	chr14	21956367	21971566			chr14:21957299-21957300_DEL:G->-(22:18:81.8%[F:7:31.8%|R:11:50.0%]call=homozygous:genome_phred=64.0:snp_phred=715.0:max_mapping_qual=52.0:mismatch_id=6121095:early-termination:uc001wdt.1:homozygous:not_dbSNP:AK125397:chr14:frameshift)
PKD1L3	uc002fbo.2	n/a	chr16	70520942	70591378			chr16:70538915-70538916_INS:----->TTTG(25:12:48.0%[F:6:24.0%|R:6:24.0%]call=homozygous:genome_phred=88.0:snp_phred=614.0:max_mapping_qual=38.0:mismatch_id=8187943:NM_181536:homozygous:not_dbSNP:abnormal-ref-gene-model-lacking-stop-codon:NP_853514:frameshift:stop-codon-loss:chr16:intron-splice-site-mutation:PKD1L3)
DKFZp451J085	uc010lys.1,uc003xuz.1,uc003xva.1	253943	chr8	64244115	64287900			chr8:64261283-64261284_INS:-->G(29:27:93.1%[F:15:51.7%|R:12:41.4%]call=homozygous:genome_phred=125.0:snp_phred=1119.0:max_mapping_qual=46.0:mismatch_id=1918670:uc003xva.1:utr-mutation:AL832335:NP_689971:Q658Z6:NM_152758:AX747908:YTHDF3:intron-splice-site-mutation:uc003xuz.1:uc003xuy.1:chr8:homozygous:uc010lys.1:abnormal-ref-gene-model-lacking-stop-codon:frameshift:DKFZp451J085:AL831816:stop-codon…
IFIT3	uc001kgg.1,uc001kgf.1	3437	chr10	91082282	91090296	GO:0003674,GO:0005488,GO:0005575,GO:0008150	molecular_function,binding,cellular_component,biological_process	chr10:91089226-91089227_INS:-->C(11:9:81.8%[F:4:36.4%|R:5:45.5%]call=homozygous:genome_phred=71.0:snp_phred=399.0:max_mapping_qual=46.0:mismatch_id=7440897:NM_001031683:early-termination:chr10:uc001kgf.1:O14879:NP_001026853:not_dbSNP:NP_001540:IFIT3:NM_001549:homozygous:uc001kgg.1:frameshift)
PPAN	uc002mnb.1,uc002mmz.1	56342	chr19	10078094	10082975			chr19:10079523-10079524_C->G(8:7:87.5%[F:6:75.0%|R:1:12.5%]call=homozygous:genome_phred=64.0:snp_phred=80.0:max_mapping_qual=38.0:genome_max_qual=1.0:genome_ave_qual=1.0:snp_max_qual=61.0:snp_ave_qual=52.3:mismatch_id=3442163:NP_001035754:Q9NQ55:uc002mmz.1:NM_001040664:early-termination:CR594907:PPAN-P2RY11:uc002mna.1:coding-nonsynonymous:NP_064615:PPAN:A8MV53:Q9NQ55-2:NM_020230:homozygous:uc002m…
TCRA	uc001wbw.2,uc001wgb.2,uc001wgj.1,uc001wgh.2,uc001wey.2,uc001wgd.2,uc001wco.2,uc010air.1,uc001wgf.2,uc001wcr.1,uc001wbk.2,uc001wbi.2,uc001wfj.1,uc001wdg.1,uc001wet.2,uc001wde.1,uc001wfl.2,uc001wfw.1,uc001wen.1,uc001wge.2,uc001wgi.1,uc010ait.1,uc010ajx.1,uc001wez.2,uc010ajv.1,uc001wcs.1,uc001wfy.1,uc001wfb.1,uc001wev.2,uc001wfs.1,uc001wdv.2,uc001wfi.2,uc010ajd.1,uc001wfe.2,uc001wcq.2,uc001wfp.2,uc0…	n/a	chr14	22080985	22089448			chr14:22068459-22068460_DEL:C->-(13:11:84.6%[F:9:69.2%|R:2:15.4%]call=homozygous:genome_phred=37.0:snp_phred=399.0:max_mapping_qual=44.0:mismatch_id=6125055:uc001wcr.1:homozygous:not_dbSNP:TCRA:chr14:A6NH39:frameshift:stop-codon-loss:X92013)	chr14:22068430-22068431_DEL:G->-(14:9:64.3%[F:7:50.0%|R:2:14.3%]call=homozygous:genome_phred=34.0:snp_phred=332.0:max_mapping_qual=42.0:mismatch_id=6125053:uc001wcr.1:homozygous:not_dbSNP:TCRA:chr14:A6NH39:frameshift:stop-codon-loss:X92013)
PCLO	uc003uhx.2,uc003uht.1,uc003uhv.2,uc003uhu.1	27445	chr7	82221256	82630133			chr7:82419424-82419425_INS:---->TCA(24:13:54.2%[F:4:16.7%|R:9:37.5%]call=homozygous:genome_phred=110.0:snp_phred=696.0:max_mapping_qual=40.0:mismatch_id=2344496:Q9Y6V0-2:NP_055325:NP_149015:NM_033026:uc003uhx.2:PCLO:chr7:uc003uhv.2:NM_014510:homozygous:abnormal-ref-gene-model-lacking-stop-codon:frameshift:is_dbSNP=rs10630259)
HSD17B13	uc010ikk.1,uc003hqo.1	345275	chr4	88443964	88463062			chr4:88450416-88450417_INS:-->A(35:27:77.1%[F:19:54.3%|R:8:22.9%]call=homozygous:genome_phred=143.0:snp_phred=1310.0:max_mapping_qual=48.0:mismatch_id=2670823:NP_001129702:uc003hqo.1:uc010ikk.1:HSD17B13:not_dbSNP:intron-splice-site-mutation:NP_835236:AY186250:NM_001136230:Q7Z5P4-2:A8K9R9:homozygous:NM_178135:chr4)
KIAA0802	uc002knr.2,uc002kns.2,uc002knq.2,uc010dkw.1	23255	chr18	8779671	8822775			chr18:8799444-8799445_G->C(19:18:94.7%[F:5:26.3%|R:13:68.4%]call=homozygous:genome_phred=90.0:snp_phred=113.0:max_mapping_qual=47.0:genome_max_qual=26.0:genome_ave_qual=26.0:snp_max_qual=61.0:snp_ave_qual=47.0:mismatch_id=3378312:KIAA0802:Q9Y4B5-4:uc002kns.2:homozygous:NP_056025:chr18:intron-splice-site-mutation:NM_015210:is_dbSNP=rs632423:BC040542)
OR2T4	uc001ieh.1	127074	chr1	246591505	246592552	GO:0001584,GO:0004871,GO:0004872,GO:0004930,GO:0004984,GO:0005886,GO:0007165,GO:0007186,GO:0007608,GO:0016020,GO:0016021,GO:0050896	rhodopsin-like receptor activity,signal transducer activity,receptor activity,G-protein coupled receptor activity,olfactory receptor activity,plasma membrane,signal transduction,G-protein coupled receptor protein signaling pathway,sensory perception of smell,membrane,integral to membrane,response to stimulus	chr1:246592261-246592262_DEL:A->-(21:17:81.0%[F:11:52.4%|R:6:28.6%]call=homozygous:genome_phred=30.0:snp_phred=568.0:max_mapping_qual=35.0:mismatch_id=6451824:uc001ieh.1:NM_001004696:early-termination:NP_001004696:OR2T4:Q8NH00:homozygous:frameshift:chr1:is_dbSNP=rs34079073)
SGEF	uc003ezv.1,uc003ezx.1	26084	chr3	155426263	155457031			chr3:155440980-155440984_DEL:CAGT->----(14:9:64.3%[F:4:28.6%|R:5:35.7%]call=homozygous:genome_phred=11.0:snp_phred=250.0:max_mapping_qual=47.0:mismatch_id=4761855:early-termination:uc003ezx.1:not_dbSNP:intron-splice-site-mutation:uc003ezv.1:NP_056410:homozygous:NM_015595:abnormal-ref-gene-model-lacking-stop-codon:frameshift:stop-codon-loss:SGEF:chr3:AF415176)
CLCA3	uc001dlv.1	9629	chr1	86872546	86893647	GO:0005215,GO:0005216,GO:0005244,GO:0005254,GO:0005262,GO:0005509,GO:0005576,GO:0005615,GO:0006810,GO:0006811,GO:0006816,GO:0031404	transporter activity,ion channel activity,voltage-gated ion channel activity,chloride channel activity,calcium channel activity,calcium ion binding,extracellular region,extracellular space,transport,ion transport,calcium ion transport,chloride ion binding	chr1:86873962-86873963_C->G(12:9:75.0%[F:7:58.3%|R:2:16.7%]call=homozygous:genome_phred=63.0:snp_phred=86.0:max_mapping_qual=52.0:genome_max_qual=15.0:genome_ave_qual=9.3:snp_max_qual=63.0:snp_ave_qual=52.8:mismatch_id=987912:NP_004912:early-termination:uc001dlv.1:Q9Y6N3:CLCA3:homozygous:NM_004921:coding-nonsynonymous:chr1:is_dbSNP=rs2292830)
NCRNA00153	uc002wsb.1	55857	chr20	21054645	21175258			chr20:21134161-21134162_INS:-->G(10:9:90.0%[F:4:40.0%|R:5:50.0%]call=homozygous:genome_phred=68.0:snp_phred=319.0:max_mapping_qual=41.0:mismatch_id=9361603:NM_018474:chr20:C20orf19:early-termination:NP_060944:intron-splice-site-mutation:uc002wsb.1:homozygous:abnormal-ref-gene-model-lacking-stop-codon:NCRNA00153:frameshift:stop-codon-loss:is_dbSNP=rs11087346)
FLJ00084	uc002ydl.1	11054	chr20	60907682	60915797			chr20:60914080-60914081_G->A(14:14:100.0%[F:12:85.7%|R:2:14.3%]call=homozygous:genome_phred=101.0:snp_phred=101.0:max_mapping_qual=41.0:genome_max_qual=0.0:genome_ave_qual=?:snp_max_qual=63.0:snp_ave_qual=55.9:mismatch_id=4020135:Q05BV5:chr20:uc002ydj.1:early-termination:FLJ00084:NP_031372:BC032666:coding-nonsynonymous:uc002ydk.1:Q9NZT2:AK024485:uc002ydl.1:homozygous:abnormal-ref-gene-model-lacki…
SEBOX	uc010crk.1,uc002hbb.1	645832	chr17	23715416	23719207	GO:0003674,GO:0003677,GO:0003700,GO:0005575,GO:0005634,GO:0006350,GO:0006355,GO:0007275,GO:0008150,GO:0030154,GO:0043565,GO:0045449	molecular_function,DNA binding,transcription factor activity,cellular_component,nucleus,transcription, DNA-dependent, DNA-dependent,multicellular organismal development,biological_process,cell differentiation,sequence-specific DNA binding	chr17:23716351-23716352_INS:-->G(16:14:87.5%[F:6:37.5%|R:8:50.0%]call=homozygous:genome_phred=86.0:snp_phred=559.0:max_mapping_qual=43.0:mismatch_id=8327429:early-termination:SEBOX:homozygous:NM_001080837:frameshift:chr17:intron-splice-site-mutation:NP_001074306:uc002hbb.1:is_dbSNP=rs11396339)
FAM166A	uc004cmi.1	401565	chr9	139257857	139262043			chr9:139259577-139259578_G->A(13:12:92.3%[F:6:46.2%|R:6:46.2%]call=homozygous:genome_phred=68.0:snp_phred=95.0:max_mapping_qual=44.0:genome_max_qual=1.0:genome_ave_qual=1.0:snp_max_qual=63.0:snp_ave_qual=50.2:mismatch_id=2899965:chr9:NP_001001710:Q6J272:FAM166A:homozygous:NM_001001710:uc004cmi.1:intron-splice-site-mutation:is_dbSNP=rs9775264)
KLRF1	uc009zgy.1,uc009zgv.1,uc001qwm.1,uc009zgz.1,uc009zgw.1,uc009zha.1,uc009zgx.1	51348	chr12	9871343	9888870			chr12:9885712-9885715_DEL:TGT->---(28:23:82.1%[F:12:42.9%|R:11:39.3%]call=homozygous:genome_phred=122.0:snp_phred=949.0:max_mapping_qual=47.0:mismatch_id=6484607:NP_057607:Q9NZS2:Q9NZS2-2:AF175207:uc009zgw.1:chr12:homozygous:not_dbSNP:uc009zgv.1:frameshift:NM_016523:KLRF1)
ZNF595	uc010iay.1,uc003fzu.1,uc003fzv.1	152687	chr4	43226	58380			chr4:76101-76102_INS:-->C(11:8:72.7%[F:4:36.4%|R:4:36.4%]call=homozygous:genome_phred=69.0:snp_phred=357.0:max_mapping_qual=38.0:mismatch_id=5325:NM_182524:ZNF595:homozygous:not_dbSNP:NP_872330:abnormal-ref-gene-model-lacking-stop-codon:frameshift:uc003fzv.1:stop-codon-loss:intron-splice-site-mutation:chr4)	chr4:75995-75996_INS:-->A(5:5:100.0%[F:2:40.0%|R:3:60.0%]call=homozygous:genome_phred=53.0:snp_phred=159.0:max_mapping_qual=30.0:mismatch_id=5302:NM_182524:ZNF595:early-termination:homozygous:not_dbSNP:NP_872330:abnormal-ref-gene-model-lacking-stop-codon:frameshift:uc003fzv.1:stop-codon-loss:intron-splice-site-mutation:chr4)	chr4:77313-77314_INS:-->A(15:14:93.3%[F:6:40.0%|R:8:53.3%]call=homozygous:genome_phred=83.0:snp_phred=559.0:max_mapping_qual=55.0:mismatch_id=5349:NM_182524:ZNF595:homozygous:not_dbSNP:NP_872330:abnormal-ref-gene-model-lacking-stop-codon:frameshift:coding-synonymous:uc003fzv.1:stop-codon-loss:chr4)
COL17A1	uc009xxp.1,uc009xxo.1,uc001kxr.1	1308	chr10	105812934	105835628			chr10:105809945-105809946_G->A(12:11:91.7%[F:3:25.0%|R:8:66.7%]call=homozygous:genome_phred=67.0:snp_phred=92.0:max_mapping_qual=48.0:genome_max_qual=1.0:genome_ave_qual=1.0:snp_max_qual=63.0:snp_ave_qual=49.6:mismatch_id=3007043:early-termination:chr10:NP_000485:Q9UMD9:coding-nonsynonymous:NM_000494:uc001kxr.1:uc009xxo.1:COL17A1:homozygous:BC044628:abnormal-ref-gene-model-lacking-stop-codon:codi…
C12orf54	uc001rrr.1,uc009zky.1	121273	chr12	47163289	47175029			chr12:47175029-47175030_A->G(14:13:92.9%[F:6:42.9%|R:7:50.0%]call=homozygous:genome_phred=70.0:snp_phred=98.0:max_mapping_qual=42.0:genome_max_qual=1.0:genome_ave_qual=1.0:snp_max_qual=63.0:snp_ave_qual=43.3:mismatch_id=2659233:NP_689532:C12orf54:Q6X4T0:NM_152319:chr12:homozygous:uc001rrr.1:intron-splice-site-mutation:is_dbSNP=rs2705132)
SSPO	uc010lpk.1,uc003wgg.2,uc003wgi.1,uc003wgh.2,uc010lpm.1	23145	chr7	149149883	149156007			chr7:149107599-149107600_INS:-->C(6:4:66.7%[F:2:33.3%|R:2:33.3%]call=homozygous:genome_phred=56.0:snp_phred=199.0:max_mapping_qual=34.0:mismatch_id=4559247:uc010lpk.1:early-termination:chr7:homozygous:not_dbSNP:abnormal-ref-gene-model-lacking-stop-codon:frameshift:NP_940857:NM_198455:stop-codon-loss:SSPO)	chr7:149137144-149137145_INS:-->C(8:7:87.5%[F:2:25.0%|R:5:62.5%]call=homozygous:genome_phred=62.0:snp_phred=239.0:max_mapping_qual=42.0:mismatch_id=4559953:uc010lpk.1:early-termination:chr7:homozygous:not_dbSNP:abnormal-ref-gene-model-lacking-stop-codon:frameshift:NP_940857:NM_198455:stop-codon-loss:SSPO)
Key
8 total	Present in COSMIC Cancer Gene Consensus list, see http://www.sanger.ac.uk/genetics/CGP/Census
