# Supplementary material for: U87MG Decoded: The Genomic Sequence of a Cytogenetically Aberrant Human Cancer Cell Line
Source: PLoS Genet. 2010 Jan 29;6(1):e1000832. doi: 10.1371/journal.pgen.1000832 (PMC2813426; doi:10.1371/journal.pgen.1000832)
Supplement: Table S4 — Genes affected by structural variants. List of all genes predicted to be affected by structural variants in U87MG. (0.48 MB XLS) [file pgen.1000832.s008.xls]

## Sheet: Complete Deletion Genes
#del-start-range	del-end-range	name	chr	strand	txStart	txEnd	cdsStart	cdsEnd	exonCount	exonStarts	exonEnds	geneSymbol	refseq
chr1:857701-859600	chr1:860201-861800	uc001abv.1	1	+	850392	861139	851184	861138	5	850392,851164,855397,856281,861014,	850432,851256,855579,856332,861139,	SAMD11
chr1:857701-859600	chr1:860201-861800	uc001abw.1	1	+	850983	869824	851184	869396	14	850983,851164,855397,856281,861014,864282,864517,866386,867378,867652,867801,868495,868940,869150,	851043,851256,855579,856332,861139,864372,864703,866549,867494,867731,868301,868620,869051,869824,	SAMD11 NM_152486
chr1:857701-859600	chr1:860201-861800	uc001abx.1	1	+	861014	869824	861072	869396	10	861014,864282,864517,866386,867378,867652,867801,868495,868940,869150,	861139,864372,864655,866549,867494,867731,868301,868620,869051,869824,	SAMD11 NM_152486
chr1:42513801-42515700	chr1:42516001-42517800	uc001che.1	1	-	42414796	42573223	42417967	42549351	15	42414796,42420174,42426994,42427560,42429560,42433147,42437359,42444019,42466140,42503372,42516605,42549307,42553603,42561941,42573182,	42418083,42420282,42427186,42427662,42429977,42433322,42437488,42444121,42466224,42503447,42516930,42549368,42553713,42562085,42573223,	FOXJ3 NM_014947
chr1:42513801-42515700	chr1:42516001-42517800	uc001chf.1	1	-	42414796	42573490	42417967	42549351	13	42414796,42420174,42426994,42427560,42429560,42433147,42437359,42444019,42466140,42503372,42516605,42549307,42573316,	42418083,42420282,42427186,42427662,42429977,42433322,42437488,42444121,42466224,42503447,42516930,42549368,42573490,	FOXJ3 NM_014947
chr1:42513801-42515700	chr1:42516001-42517800	uc001chg.1	1	-	42414796	42574135	42417967	42549351	13	42414796,42420174,42426994,42427560,42429560,42433147,42437359,42444019,42466140,42503372,42516605,42549307,42573883,	42418083,42420282,42427186,42427662,42429977,42433322,42437488,42444121,42466224,42503447,42516930,42549368,42574135,	FOXJ3 NM_014947
chr1:42513801-42515700	chr1:42516001-42517800	uc001chh.1	1	-	42429560	42573490	42429561	42549351	8	42429560,42433147,42437359,42466140,42503372,42516605,42549307,42573316,	42429977,42433322,42437488,42466224,42503447,42516930,42549368,42573490,	FOXJ3 NM_014947
chr1:50994201-50996100	chr1:51228801-51230200	uc001cse.1	1	-	50679522	51198524	50679699	51198071	19	50679522,50713723,50728847,50729980,50773628,50777851,50805336,50820877,50821911,50822944,50834380,50893701,50944045,50977122,50982943,51026259,51039890,51096188,51198026,	50679783,50713939,50728925,50730061,50773717,50777988,50805491,50820959,50821975,50823071,50834476,50893788,50944151,50977214,50983035,51026465,51039937,51096257,51198524,	FAF1 NM_007051
chr1:51013201-51015600	chr1:51236001-51238200	uc001cse.1	1	-	50679522	51198524	50679699	51198071	19	50679522,50713723,50728847,50729980,50773628,50777851,50805336,50820877,50821911,50822944,50834380,50893701,50944045,50977122,50982943,51026259,51039890,51096188,51198026,	50679783,50713939,50728925,50730061,50773717,50777988,50805491,50820959,50821975,50823071,50834476,50893788,50944151,50977214,50983035,51026465,51039937,51096257,51198524,	FAF1 NM_007051
chr1:50994201-50996100	chr1:51228801-51230200	uc001csf.1	1	+	51206195	51212897	51208628	51212530	3	51206195,51208617,51212152,	51208159,51208757,51212897,	CDKN2C NM_001262
chr1:51013201-51015600	chr1:51236001-51238200	uc001csf.1	1	+	51206195	51212897	51208628	51212530	3	51206195,51208617,51212152,	51208159,51208757,51212897,	CDKN2C NM_001262
chr1:50994201-50996100	chr1:51228801-51230200	uc001csg.1	1	+	51208229	51212897	51208628	51212530	2	51208229,51212152,	51208757,51212897,	CDKN2C NM_078626
chr1:51013201-51015600	chr1:51236001-51238200	uc001csg.1	1	+	51208229	51212897	51208628	51212530	2	51208229,51212152,	51208757,51212897,	CDKN2C NM_078626
chr1:89246501-89248700	chr1:89251201-89252700	uc001dmt.1	1	-	89244947	89261137	89245994	89258992	11	89244947,89247217,89247662,89249174,89250017,89251455,89252353,89252817,89253557,89258802,89260954,	89246123,89247411,89247765,89249387,89250298,89251698,89252550,89252927,89253685,89259014,89261137,	GBP3 NM_018284
chr1:89246501-89248700	chr1:89251201-89252700	uc001dmu.1	1	-	89244947	89261137	89245994	89252701	11	89244947,89247217,89247662,89249174,89250017,89251455,89252353,89252675,89253557,89258802,89260954,	89246123,89247411,89247765,89249387,89250298,89251698,89252550,89252927,89253685,89259014,89261137,	GBP3
chr1:89246501-89248700	chr1:89251201-89252700	uc001dmv.1	1	-	89244947	89261137	89244947	89244947	9	89244947,89247217,89247662,89251455,89252353,89252817,89253557,89258802,89260954,	89246123,89247411,89247765,89251698,89252550,89252927,89253685,89259014,89261137,	DKFZp564C2478
chr1:113411001-113413200	chr1:113415201-113417300	uc001ede.1	1	-	113355831	113417247	113355831	113355831	3	113355831,113392567,113417083,	113357984,113392706,113417247,	BC037540
chr1:154791301-154793700	chr1:154795201-154797500	uc001fpf.1	1	-	154761820	154809020	154762901	154808945	38	154761820,154764367,154764924,154765331,154766520,154767575,154769395,154770188,154770424,154770916,154771578,154773596,154775224,154775789,154776253,154777123,154780396,154780567,154780804,154784488,154784763,154784996,154786676,154788120,154788389,154790650,154792948,154797349,154798253,154799002,154799549,154799968,154800172,154801030,154802442,154802805,154805791,154808908,	154763015,154764476,154765026,154765498,154766733,154767663,154769522,154770291,154770557,154771149,154771663,154773737,154775449,154775953,154776406,154777332,154780466,154780639,154780888,154784659,154784903,154785164,154786767,154788284,154788511,154790808,154793109,154797437,154798417,154799081,154799728,154800082,154800240,154801107,154802520,154802962,154805879,154809020,	IQGAP3 NM_178229
chr1:234984301-234986000	chr1:234986801-234988400	uc001hyf.2	1	+	234916392	234994181	234916596	234992542	21	234916392,234947780,234948816,234950027,234955855,234957600,234961155,234965557,234967044,234969224,234972818,234974548,234977589,234979046,234981392,234983869,234984941,234987408,234989646,234990937,234992383,	234916722,234947895,234948936,234950114,234955943,234957679,234961237,234965643,234967137,234969455,234972966,234974699,234977698,234979187,234981575,234984004,234985121,234987555,234989712,234991096,234994181,	ACTN2 NM_001103
chr1:234984301-234986000	chr1:234986801-234988400	uc001hyg.2	1	+	234916392	234994181	234965595	234992542	23	234916392,234947780,234948816,234950027,234955855,234957600,234961155,234964355,234965557,234966480,234967044,234969224,234972818,234974548,234977589,234979046,234981392,234983869,234984941,234987408,234989646,234990937,234992383,	234916722,234947895,234948936,234950114,234955943,234957679,234961237,234964441,234965643,234966591,234967137,234969455,234972966,234974699,234977698,234979187,234981575,234984004,234985121,234987555,234989712,234991096,234994181,	ACTN2
chr1:234984301-234986000	chr1:234986801-234988400	uc001hyh.2	1	+	234969214	234994181	234969284	234992542	12	234969214,234972818,234974548,234977589,234979046,234981392,234983869,234984941,234987408,234989646,234990937,234992383,	234969455,234972966,234974699,234977698,234979187,234981575,234984004,234985121,234987555,234989712,234991096,234994181,	ACTN2 NM_001103
chr1:246116501-246118500	chr1:246124201-246126100	uc001idp.1	1	+	246097887	246126765	246125511	246126456	3	246097887,246105824,246125481,	246097988,246105962,246126765,	OR2W3 NM_001001957
chr1:246116501-246118500	chr1:246124201-246126100	uc001idq.2	1	+	246125511	246126456	246125511	246126456	1	246125511,	246126456,	OR2W3 NM_001001957
chr10:1080901-1082800	chr10:1083401-1085000	uc001ifz.1	10	-	1075963	1081076	1077126	1080083	4	1075963,1078571,1079240,1079938,	1077444,1078702,1079333,1081076,	IDI1 NM_004508
chr10:1080901-1082800	chr10:1083401-1085000	uc001iga.1	10	-	1075963	1085061	1077126	1084943	5	1075963,1078571,1079240,1079938,1084803,	1077444,1078702,1079333,1080111,1085061,	IDI1 NM_004508
chr10:1080901-1082800	chr10:1083401-1085000	uc001igb.1	10	-	1075963	1085061	1075963	1075963	4	1075963,1078571,1079240,1084803,	1077444,1078702,1079333,1085061,	IDI1
chr10:1080901-1082800	chr10:1083401-1085000	uc001igd.2	10	+	1084996	1086200	1084996	1084996	1	1084996,	1086200,	BC046483
chr10:20034901-20036900	chr10:20038001-20039900	uc001iqf.2	10	-	20039269	20057485	20039269	20039269	5	20039269,20045733,20051048,20051264,20057339,	20040223,20045825,20051160,20051357,20057485,	BC014575
chr10:27037001-27039100	chr10:27041801-27044000	uc001isv.1	10	+	27026600	27075732	27026646	27075408	12	27026600,27031096,27033611,27034220,27038572,27049152,27052740,27052948,27064174,27064400,27071431,27075267,	27026775,27031129,27033676,27034329,27038703,27049294,27052852,27053058,27064255,27064514,27071512,27075732,	PDSS1 NM_014317
chr10:27037001-27039100	chr10:27041801-27044000	uc001isw.1	10	+	27026600	27075732	27026646	27075272	10	27026600,27031096,27033611,27034220,27038572,27049152,27052740,27052948,27071431,27075267,	27026775,27031129,27033676,27034329,27038703,27049294,27052852,27053062,27071512,27075732,	PDSS1
chr10:29750101-29752500	chr10:29752601-29754600	uc001ium.2	10	+	29738488	29751305	29738488	29738488	3	29738488,29744291,29749425,	29738618,29744347,29751305,	LOC387647
chr10:29750101-29752500	chr10:29752601-29754600	uc001iun.2	10	+	29738506	29751305	29738506	29738506	3	29738506,29744291,29749425,	29738593,29744347,29751305,	LOC387647 NR_003930
chr10:70666201-70668200	chr10:70668401-70670300	uc001jpf.2	10	+	70650064	70697321	70650197	70696519	18	70650064,70656968,70662525,70662775,70668803,70670413,70672943,70675840,70677121,70678185,70680051,70680294,70686797,70687088,70688537,70690900,70695346,70696371,	70650260,70657131,70662674,70662895,70668899,70670513,70673127,70675996,70677355,70678490,70680197,70680414,70686893,70687188,70688721,70691056,70695580,70697321,	HKDC1 NM_025130
chr10:134953001-134955100	chr10:134955601-134957500	uc001lmf.1	10	-	134943127	134954528	134943259	134953456	10	134943127,134944766,134945716,134946571,134947375,134948578,134948949,134951622,134952333,134953317,	134943395,134944930,134945836,134946715,134947496,134948707,134949122,134951803,134952514,134954528,	TUBGCP2 NM_006659
chr10:134953001-134955100	chr10:134955601-134957500	uc001lmg.1	10	-	134943127	134972634	134943259	134966435	18	134943127,134944766,134945716,134946571,134947375,134948578,134948949,134951622,134952333,134953317,134955992,134956532,134957055,134961445,134962920,134963478,134966285,134972316,	134943395,134944930,134945836,134946715,134947496,134948707,134949122,134951803,134952514,134953463,134956182,134956732,134957263,134961605,134963097,134963607,134966474,134972634,	TUBGCP2 NM_006659
chr10:134953001-134955100	chr10:134955601-134957500	uc001lmh.1	10	-	134943127	134975831	134943127	134943127	18	134943127,134944766,134945716,134946571,134947375,134948578,134948949,134951622,134952333,134953317,134955992,134956532,134957055,134961445,134962920,134963478,134966285,134975113,	134943395,134944930,134945836,134946678,134947496,134948707,134949122,134951803,134952514,134953463,134956182,134956732,134957263,134961605,134963097,134963607,134966474,134975831,	TUBGCP2
chr11:73700601-73702800	chr11:73704801-73706900	uc001ova.2	11	+	73700054	73713397	73700054	73700054	7	73700054,73700517,73700811,73710926,73711399,73712787,73713033,	73700142,73700639,73700912,73710994,73712696,73712903,73713397,	BC048427
chr11:92507501-92509700	chr11:92515401-92517300	uc001pdl.1	11	-	92516988	92519304	92516988	92516988	1	92516988,	92519304,	AK093898
chr12:8906201-8908500	chr12:8909001-8911200	uc001quz.2	12	+	8866416	8920644	8866514	8918874	36	8866416,8867044,8867582,8873589,8878524,8879369,8880117,8881302,8882198,8882975,8885231,8886996,8889304,8889939,8891411,8892582,8893531,8894022,8895646,8896072,8897990,8898642,8899371,8901026,8901369,8901808,8904743,8904997,8907656,8911704,8912092,8912399,8912997,8918287,8918833,8919920,	8866576,8867228,8867745,8873642,8878545,8879529,8880202,8881429,8882313,8883085,8885399,8887224,8889365,8890085,8891561,8892777,8893622,8894137,8895875,8896199,8898112,8898694,8899455,8901203,8901451,8901965,8904818,8905160,8907871,8911920,8912220,8912490,8913066,8918390,8918875,8920644,	A2ML1 NM_144670
chr12:8906201-8908500	chr12:8909001-8911200	uc001qva.1	12	+	8886996	8919681	8887008	8918874	25	8886996,8889304,8889939,8891411,8892582,8893531,8894022,8895646,8896072,8897990,8898642,8899371,8901026,8901369,8901808,8904743,8904997,8907656,8911704,8912092,8912399,8912997,8918287,8918833,8919323,	8887224,8889365,8890085,8891561,8892777,8893622,8894137,8895875,8896199,8898112,8898694,8899455,8901203,8901451,8901965,8904818,8905160,8907871,8911920,8912220,8912490,8913066,8918390,8918875,8919681,	A2ML1 NM_144670
chr12:25559501-25561200	chr12:25561801-25563300	uc001rgs.1	12	-	25520282	25597445	25547960	25597295	9	25520282,25547938,25562995,25564058,25570299,25570969,25590574,25593526,25597269,	25520661,25548001,25563168,25564276,25570419,25571156,25590755,25593747,25597445,	IFLTD1 NM_152590
chr12:25559501-25561200	chr12:25561801-25563300	uc001rgt.1	12	-	25520282	25597453	25547960	25590711	10	25520282,25547938,25562995,25564058,25570299,25570969,25590574,25591425,25593526,25597365,	25520661,25548001,25563168,25564276,25570419,25571156,25590755,25591552,25593747,25597453,	IFLTD1
chr12:64812001-64814100	chr12:64816001-64817800	uc001stc.1	12	-	64816983	64850074	64818006	64849998	7	64816983,64818770,64825887,64827954,64832317,64833386,64849901,	64818213,64818816,64826005,64827988,64832423,64833495,64850074,	TMBIM4 NM_016056
chr12:64812001-64814100	chr12:64816001-64817800	uc001std.1	12	-	64816983	64850074	64818006	64849943	7	64816983,64818770,64825887,64827954,64832317,64833386,64849901,	64818213,64818816,64826005,64827988,64832423,64833457,64850074,	S1R
chr12:64812001-64814100	chr12:64816001-64817800	uc001ste.1	12	-	64816983	64850074	64816983	64816983	8	64816983,64818770,64825887,64827954,64832317,64833386,64848961,64849901,	64818213,64818816,64826005,64827988,64832423,64833495,64849400,64850074,	S1R
chr12:64812001-64814100	chr12:64816001-64817800	uc001stf.1	12	-	64816983	64850074	64818199	64849998	7	64816983,64818770,64825887,64827954,64832317,64833386,64849901,	64818213,64818781,64826005,64827988,64832423,64833495,64850074,	S1R
chr12:96633801-96636000	chr12:96636501-96638500	uc001tfc.1	12	-	96631320	96671507	96631320	96631320	7	96631320,96637092,96651073,96658250,96664873,96665168,96671185,	96631740,96637199,96651309,96658476,96664978,96665393,96671507,	AK098641
chr13:42435601-42438200	chr13:42439401-42441400	uc001uyw.1	13	-	42360121	42464377	42360385	42464301	13	42360121,42361346,42367144,42372445,42389676,42391435,42398471,42426083,42435390,42436201,42441229,42442747,42464113,	42360638,42361378,42367244,42372519,42389760,42391468,42398565,42426157,42435474,42436275,42441313,42442806,42464377,	EPSTI1 NM_001002264
chr13:42435601-42438200	chr13:42439401-42441400	uc001uyx.1	13	-	42360121	42464377	42360629	42464301	11	42360121,42367144,42372445,42389676,42398471,42426083,42435390,42436201,42441229,42442747,42464113,	42360638,42367244,42372519,42389760,42398565,42426157,42435474,42436275,42441313,42442806,42464377,	EPSTI1 NM_033255
chr13:48847801-48849500	chr13:48851801-48853400	uc001vcw.1	13	-	48780786	48873736	48782950	48855047	9	48780786,48804083,48811813,48816315,48822880,48831850,48849103,48854936,48873269,	48783130,48804227,48811879,48816375,48823049,48831969,48849268,48855078,48873736,	CAB39L NM_030925
chr13:48847801-48849500	chr13:48851801-48853400	uc001vcx.1	13	-	48780786	48916222	48782950	48855047	11	48780786,48804083,48811813,48816315,48822880,48831850,48849103,48854936,48905454,48906222,48916122,	48783130,48804227,48811879,48816375,48823049,48831969,48849268,48855078,48905530,48906360,48916222,	CAB39L NM_001079670
chr13:49965401-49967700	chr13:49972701-49975100	uc001vet.1	13	+	49873362	50103736	49873362	49873362	11	49873362,49873601,49876567,49880190,49880795,49885113,49887225,49905549,49964787,49974948,50103413,	49873503,49873776,49876661,49880307,49881012,49885266,49887339,49905687,49964898,49975017,50103736,	AJ412031
chr13:112837401-112839100	chr13:112839401-112841200	uc001vsx.1	13	+	112825113	112851844	112825170	112851832	8	112825113,112831766,112840771,112841671,112843233,112846165,112849693,112851230,	112825240,112831927,112840796,112841785,112843365,112846410,112849811,112851844,	F10 NM_000504
chr13:112837401-112839100	chr13:112839401-112841200	uc001vsy.1	13	+	112825113	112851844	112825170	112851374	8	112825113,112831766,112840771,112841671,112843233,112846165,112849693,112851230,	112825240,112831927,112840796,112841785,112843365,112846410,112849801,112851844,	F10
chr13:112837401-112839100	chr13:112839401-112841200	uc001vsz.1	13	+	112825113	112851844	112825170	112851374	8	112825113,112831766,112840771,112841671,112843233,112846165,112849693,112851230,	112825240,112831927,112840796,112841785,112843365,112846410,112849807,112851844,	F10
chr14:76755401-76757200	chr14:76757401-76759200	uc001xtf.2	14	+	76717854	76795591	76754909	76792822	24	76717854,76749541,76754896,76755593,76756101,76761519,76767683,76769547,76772719,76774789,76775507,76775698,76776570,76778442,76778998,76780444,76782035,76782704,76784442,76784862,76785386,76787884,76789400,76792621,	76717990,76749604,76755059,76755673,76756183,76761557,76767826,76769596,76772828,76774863,76775588,76775822,76776704,76778565,76779152,76780551,76782122,76782770,76784605,76784968,76785554,76787994,76789472,76795591,	TMEM63C NM_020431
chr15:62418601-62420200	chr15:62420601-62422300	uc002anj.2	15	-	62260435	62452964	62260520	62345117	13	62260435,62282333,62283692,62284116,62286760,62293141,62295813,62330763,62338452,62345017,62379570,62421794,62452949,	62260682,62282441,62283841,62284201,62286846,62293403,62295965,62330833,62338493,62345166,62379975,62421937,62452964,	CSNK1G1
chr15:91315001-91316800	chr15:91317101-91318900	uc002bso.1	15	+	91244554	91366396	91245471	91364559	38	91244554,91245400,91268554,91271477,91273263,91281751,91283811,91286055,91287076,91288648,91290054,91290271,91293185,91297590,91299656,91300692,91311558,91315998,91316498,91319112,91322467,91323368,91325048,91325598,91328563,91329731,91335709,91337092,91341190,91341486,91342732,91344745,91346410,91348850,91353378,91356578,91358929,91364245,	91245058,91245533,91268786,91271564,91273325,91281859,91283952,91286189,91287302,91288749,91290099,91290450,91293310,91297807,91299746,91300883,91311747,91316161,91316651,91319184,91322617,91323517,91325145,91325691,91328734,91329907,91335751,91337232,91341329,91341637,91342855,91344874,91346551,91348985,91353557,91356678,91359143,91366396,	CHD2 NM_001271
chr15:91315001-91316800	chr15:91317101-91318900	uc002bsp.1	15	+	91244554	91372241	91245471	91368939	39	91244554,91245400,91268554,91271477,91273263,91281751,91283811,91286055,91287076,91288648,91290054,91290271,91293185,91297590,91299656,91300692,91311558,91315998,91316498,91319112,91322467,91323368,91325048,91325598,91328563,91329731,91335709,91337092,91341190,91341486,91342732,91344745,91346410,91348850,91353378,91356578,91358929,91364245,91368605,	91245058,91245533,91268786,91271564,91273325,91281859,91283952,91286189,91287302,91288749,91290099,91290450,91293310,91297807,91299746,91300883,91311747,91316161,91316651,91319184,91322617,91323517,91325145,91325691,91328734,91329907,91335751,91337232,91341329,91341637,91342855,91344874,91346551,91348985,91353557,91356678,91359143,91364492,91372241,	CHD2 NM_001271
chr15:98938601-98940000	chr15:98940701-98942100	uc002bwe.1	15	-	98926957	98959927	98926965	98938570	8	98926957,98929621,98931378,98932714,98937990,98938171,98943951,98959848,	98927845,98929793,98931969,98932856,98938080,98938673,98944060,98959927,	LINS1 NM_001040614
chr15:98938601-98940000	chr15:98940701-98942100	uc002bwf.1	15	-	98926957	98959927	98926965	98938570	8	98926957,98929621,98931378,98932714,98937990,98938171,98943951,98959844,	98927845,98929793,98931969,98932856,98938080,98938673,98944060,98959927,	LINS1 NM_018148
chr15:98938601-98940000	chr15:98940701-98942100	uc002bwg.1	15	-	98926957	98959927	98926965	98938570	7	98926957,98929621,98931378,98932714,98937990,98938171,98959848,	98927845,98929793,98931969,98932856,98938080,98938673,98959927,	LINS1 NM_001040616
chr15:98938601-98940000	chr15:98940701-98942100	uc002bwh.1	15	-	98926957	98959927	98926965	98938570	7	98926957,98929621,98931378,98932714,98937990,98938171,98959844,	98927845,98929793,98931969,98932856,98938080,98938673,98959927,	LINS1 NM_001040615
chr15:98938601-98940000	chr15:98940701-98942100	uc002bwi.2	15	-	98931142	98959927	98931289	98938570	5	98931142,98932714,98937990,98938171,98959848,	98931969,98932856,98938080,98938673,98959927,	LINS1 NM_018148
chr16:18738101-18740400	chr16:18745701-18747700	uc002dfm.1	16	-	18723675	18844887	18728391	18844864	63	18723675,18730583,18730770,18733997,18734262,18735124,18736113,18738324,18746853,18748108,18748748,18749041,18751762,18753026,18753714,18754755,18755182,18756075,18756836,18757179,18757373,18758520,18760387,18761030,18764251,18766275,18766638,18768039,18768771,18769059,18770889,18771140,18772405,18773478,18776992,18777844,18778378,18779489,18782472,18782824,18785443,18787012,18787345,18787926,187…	18728469,18730690,18730950,18734104,18734474,18735352,18736293,18738477,18746991,18748578,18748938,18749192,18751989,18753261,18753987,18755035,18755355,18756266,18757055,18757289,18757512,18758769,18760617,18761277,18764474,18766430,18766856,18768201,18768949,18769290,18771028,18771285,18772690,18773727,18777113,18778004,18778526,18779599,18782674,18782967,18785598,18787177,18787542,18788126,187…	SMG1 NM_015092
chr16:73985401-73987600	chr16:73987701-73990000	uc002fdy.1	16	-	73885108	74024888	73885350	74024751	7	73885108,73896422,73986488,74003223,74003933,74005976,74024687,	73885441,73896581,73986608,74003351,74004153,74006094,74024888,	CFDP1 NM_006324
chr16:73985401-73987600	chr16:73987701-73990000	uc002fdz.1	16	-	73885108	74024888	73885350	74004106	8	73885108,73896422,73986488,74003223,74003933,74004040,74005976,74024687,	73885441,73896581,73986608,74003351,74004011,74004153,74006094,74024888,	BCNT
chr16:73985401-73987600	chr16:73987701-73990000	uc002fea.1	16	-	73986080	74024888	73986484	74024751	5	73986080,74003223,74003933,74005976,74024687,	73986608,74003351,74004153,74006094,74024888,	CFDP1 NM_006324
chr17:668801-670600	chr17:671501-673200	uc002fry.1	17	-	649334	714038	650938	669501	8	649334,653671,655057,669428,672346,673621,675950,714004,	651121,653796,655237,669535,672447,673755,676068,714038,	NXN NM_022463
chr17:668801-670600	chr17:671501-673200	uc002frz.1	17	-	649334	714051	650938	669501	8	649334,653671,655057,669428,672346,673621,675950,713876,	651121,653796,655237,669535,672447,673755,676068,714051,	NXN NM_022463
chr17:668801-670600	chr17:671501-673200	uc002fsa.1	17	-	649334	829760	650938	829668	8	649334,653671,655057,669428,672346,673621,675950,829308,	651121,653796,655237,669535,672447,673755,676068,829760,	NXN NM_022463
chr17:668801-670600	chr17:671501-673200	uc002fsb.1	17	-	669117	747004	669375	746896	5	669117,672346,673621,675950,746875,	669535,672447,673755,676068,747004,	NXN NM_022463
chr17:746601-748700	chr17:749101-750800	uc002fsb.1	17	-	669117	747004	669375	746896	5	669117,672346,673621,675950,746875,	669535,672447,673755,676068,747004,	NXN NM_022463
chr17:34215401-34217100	chr17:34218501-34220000	uc002hqu.1	17	-	34210971	34235115	34211870	34234962	10	34210971,34212478,34216075,34216543,34219480,34220246,34222573,34224639,34230679,34234944,	34211985,34212640,34216174,34216755,34219544,34220374,34222643,34224876,34230852,34235115,	CCDC49 NM_017748
chr18:41513101-41515000	chr18:41515101-41517000	uc002lbe.1	18	+	41448763	41517058	41458627	41516482	20	41448763,41458593,41459645,41460920,41466312,41470952,41473708,41475171,41477094,41477948,41497747,41500099,41500897,41501795,41502311,41503268,41506862,41507645,41512937,41516281,	41449545,41458777,41459826,41461110,41466441,41471145,41473856,41475306,41477144,41478123,41497870,41500182,41501057,41501985,41502440,41503461,41507010,41507780,41512987,41517058,	SLC14A2 NM_007163
chr18:58397301-58399100	chr18:58400001-58401400	uc002lir.1	18	+	58400017	58404942	58400017	58400017	2	58400017,58402658,	58400109,58404942,	DKFZp451A185
chr18:75004601-75006400	chr18:75007101-75009100	uc002lmv.1	18	+	74930384	75190290	74930384	74930384	13	74930384,74971342,74974228,74987254,75004789,75015491,75054170,75067924,75114368,75138041,75164591,75167973,75190128,	74930517,74971493,74974342,74987363,75004848,75015543,75054251,75068000,75114529,75138184,75164704,75168222,75190290,	ATP9B
chr18:75004601-75006400	chr18:75007101-75009100	uc002lmw.1	18	+	74930384	75238616	74930398	75238371	29	74930384,74957463,74971342,74974228,74987254,75004789,75015491,75037800,75054170,75067924,75074949,75114368,75138041,75164591,75167973,75190128,75190999,75197615,75198266,75203255,75205252,75206415,75206762,75208757,75209119,75220341,75233812,75234885,75238234,	74930517,74957637,74971493,74974342,74987363,75004848,75015543,75037895,75054251,75068000,75075026,75114529,75138184,75164704,75168222,75190290,75191092,75197699,75198437,75203354,75205342,75206560,75206827,75208913,75209184,75220450,75233870,75235089,75238616,	ATP9B NM_198531
chr18:75004601-75006400	chr18:75007101-75009100	uc002lmx.1	18	+	74930384	75239270	74930398	75238371	30	74930384,74957463,74971342,74974228,74987254,75004789,75015491,75037800,75054170,75067924,75074949,75114368,75138041,75164591,75167973,75190128,75190999,75197615,75198266,75203255,75205252,75206415,75206762,75208757,75209119,75220341,75233812,75234885,75236381,75238234,	74930517,74957637,74971493,74974342,74987363,75004848,75015543,75037895,75054251,75068000,75075026,75114529,75138184,75164704,75168222,75190290,75191092,75197699,75198437,75203354,75205342,75206560,75206827,75208913,75209184,75220450,75233870,75235089,75236414,75239270,	ATP9B NM_198531
chr18:75004601-75006400	chr18:75007101-75009100	uc002lmy.1	18	+	74948294	75138256	74948294	74948294	14	74948294,74957463,74971342,74974228,74987254,75004789,75015491,75054170,75055373,75067924,75070535,75074949,75114368,75138041,	74948666,74957637,74971493,74974342,74987363,75004848,75015543,75054251,75055480,75068000,75070710,75075026,75114529,75138256,	ATP9B
chr18:75004601-75006400	chr18:75007101-75009100	uc002lmz.1	18	+	74974228	75224347	75054215	75220516	24	74974228,74987254,75004789,75015491,75034689,75037800,75054170,75067924,75074949,75114368,75138041,75164591,75167973,75190128,75190999,75197615,75198266,75203255,75205252,75206415,75206762,75208757,75209119,75220341,	74974342,74987363,75004848,75015543,75034721,75037895,75054251,75068000,75075026,75114529,75138184,75164704,75168222,75190290,75191092,75197699,75198437,75203354,75205342,75206560,75206827,75208913,75209184,75224347,	DKFZp434A042
chr19:2662701-2664300	chr19:2665201-2666800	uc002lwf.2	19	-	2665564	2672369	2668207	2668804	2	2665564,2672301,	2668873,2672369,	DIRAS1 NM_145173
chr19:12554101-12556000	chr19:12559701-12561700	uc002mtz.1	19	-	12547644	12582595	12552298	12582494	5	12547644,12554663,12555243,12580971,12582377,	12553538,12554724,12555370,12581016,12582595,	ZNF490 NM_020714
chr19:20375101-20377400	chr19:20379801-20381900	uc002noy.2	19	-	20376778	20399602	20376778	20376778	4	20376778,20379853,20383589,20399431,	20377000,20380795,20383685,20399602,	ZNF826
chr19:21693001-21695200	chr19:21697101-21699300	uc002nqh.1	19	-	21697407	21725425	21701324	21719616	4	21697407,21718658,21719582,21725162,	21702631,21718754,21719709,21725425,	ZNF100 NM_173531
chr19:21693001-21695200	chr19:21697101-21699300	uc002nqi.1	19	-	21697407	21742163	21701324	21742071	5	21697407,21718658,21719582,21740335,21742068,	21702631,21718757,21719709,21740428,21742163,	ZNF100 NM_173531
chr2:852501-854200	chr2:854701-856400	uc002qwn.1	2	-	770346	853877	770346	770346	4	770346,796036,839657,853803,	770588,796257,839896,853877,	BC043553
chr2:852501-854200	chr2:854701-856400	uc002qwo.1	2	-	770346	853877	770346	770346	3	770346,796036,853803,	770588,796257,853877,	BC128532
chr2:1298001-1299700	chr2:1300401-1301900	uc002qwq.1	2	+	936554	1350391	936682	1350253	17	936554,1069203,1083881,1084038,1123307,1123453,1151233,1158777,1194788,1224210,1226060,1233649,1245741,1253717,1291272,1299043,1350121,	936754,1069341,1083938,1084096,1123351,1123495,1151321,1158869,1194916,1224340,1226099,1233766,1245813,1253924,1291365,1299154,1350391,	SNTG2 NM_018968
chr2:201852801-201855300	chr2:201857201-201859700	uc002uxo.1	2	+	201806410	201854883	201839454	201849907	8	201806410,201806983,201839428,201844483,201845605,201845865,201849794,201854800,	201806590,201807080,201839759,201844589,201845744,201845910,201849936,201854883,	CASP8 NM_033358
chr2:201852801-201855300	chr2:201857201-201859700	uc002uxp.1	2	+	201806410	201860679	201839454	201859562	10	201806410,201806983,201839428,201842477,201844483,201845605,201847856,201849794,201857783,201859426,	201806590,201807080,201839759,201842573,201844589,201845744,201847921,201849936,201858285,201860679,	CASP8 NM_001228
chr2:201852801-201855300	chr2:201857201-201859700	uc002uxq.1	2	+	201806410	201860679	201839454	201859562	9	201806410,201806983,201839428,201844483,201845605,201847856,201849794,201857783,201859426,	201806522,201807080,201839759,201844589,201845744,201847921,201849936,201858285,201860679,	CASP8 NM_001080124
chr2:201852801-201855300	chr2:201857201-201859700	uc002uxr.1	2	+	201806410	201860679	201839454	201859562	10	201806410,201806983,201839454,201844483,201845605,201845865,201847856,201849794,201857783,201859426,	201806522,201807080,201839759,201844589,201845744,201845910,201847921,201849936,201858285,201860679,	CASP8 NM_033355
chr2:201852801-201855300	chr2:201857201-201859700	uc002uxt.1	2	+	201830998	201860679	201831199	201859562	9	201830998,201839428,201844483,201845605,201845865,201847856,201849794,201857783,201859426,	201831350,201839759,201844589,201845744,201845910,201847921,201849936,201858285,201860679,	CASP8 NM_001080125
chr2:201852801-201855300	chr2:201857201-201859700	uc002uxu.1	2	+	201830998	201860679	201830998	201830998	9	201830998,201839428,201844483,201845605,201845865,201847856,201849794,201857783,201859426,	201831350,201839759,201844589,201845744,201845910,201847921,201850072,201858285,201860679,	CASP8
chr2:201852801-201855300	chr2:201857201-201859700	uc002uxw.1	2	+	201833467	201860679	201839454	201859562	8	201833467,201839428,201844483,201845605,201847856,201849794,201857783,201859426,	201833581,201839759,201844589,201845744,201847921,201849936,201858285,201860679,	CASP8 NM_033356
chr2:208181401-208183100	chr2:208185001-208186900	uc002vcf.2	2	-	208182083	208197941	208186014	208197344	4	208182083,208194774,208197197,208197810,	208186412,208194886,208197373,208197941,	FAM119A NM_145280
chr2:208181401-208183100	chr2:208185001-208186900	uc002vcg.2	2	-	208182083	208198302	208186014	208197344	4	208182083,208194774,208197197,208198233,	208186412,208194886,208197373,208198302,	FAM119A NM_145280
chr2:231031801-231033800	chr2:231033901-231035900	uc002vqq.1	2	+	230989114	231043476	230989255	231043071	15	230989114,230990549,231015895,231017136,231019777,231022046,231022519,231023130,231034220,231035393,231037025,231039259,231040078,231042001,231042973,	230989287,230990624,231016058,231017305,231019861,231022109,231022669,231023214,231034373,231035477,231037109,231039313,231040174,231042055,231043476,	SP100 NM_003113
chr2:231031801-231033800	chr2:231033901-231035900	uc002vqr.1	2	+	230989114	231043476	230989255	231043071	14	230989114,231015895,231017136,231019777,231022046,231022519,231023130,231034220,231035393,231037025,231039259,231040078,231042001,231042973,	230989287,231016058,231017305,231019861,231022109,231022669,231023214,231034373,231035477,231037109,231039313,231040174,231042055,231043476,	SP100 NM_003113
chr2:231031801-231033800	chr2:231033901-231035900	uc002vqs.2	2	+	230989114	231081104	230989255	231081005	23	230989114,230990549,231015895,231017136,231019777,231022046,231022519,231023130,231034220,231035393,231037025,231039259,231040078,231042001,231042973,231046282,231047352,231067374,231071419,231076024,231077144,231079261,231080951,	230989287,230990624,231016058,231017305,231019861,231022109,231022669,231023214,231034373,231035477,231037109,231039313,231040174,231042055,231043057,231046399,231047406,231067419,231071494,231076069,231077249,231079404,231081104,	SP100 NM_003113
chr2:231031801-231033800	chr2:231033901-231035900	uc002vqt.1	2	+	230989114	231089486	230989255	231088599	25	230989114,230990549,231015895,231017136,231019777,231022046,231022519,231023130,231034220,231035393,231037025,231039259,231040078,231042001,231042973,231046282,231047352,231067374,231071419,231076024,231077144,231079261,231080951,231084083,231088053,	230989287,230990624,231016058,231017305,231019861,231022109,231022669,231023214,231034373,231035477,231037109,231039313,231040174,231042055,231043057,231046399,231047406,231067419,231071494,231076069,231077249,231079404,231080990,231084125,231089486,	SP100 NM_003113
chr2:231031801-231033800	chr2:231033901-231035900	uc002vqu.1	2	+	230989114	231118561	230989255	231115905	29	230989114,230990549,231015895,231017136,231019777,231022046,231022519,231023130,231034220,231035393,231037025,231039259,231040078,231042001,231042973,231046282,231047352,231067374,231071419,231076024,231077144,231079261,231080951,231084083,231112225,231113834,231114259,231114850,231115794,	230989287,230990624,231016058,231017305,231019861,231022109,231022669,231023214,231034373,231035477,231037109,231039313,231040174,231042055,231043057,231046399,231047406,231067419,231071494,231076069,231077249,231079404,231080990,231084125,231112341,231113955,231114331,231114994,231118561,	SP100 NM_001080391
chr2:231031801-231033800	chr2:231033901-231035900	uc002vqv.1	2	+	230989714	231043476	231015896	231043071	16	230989714,230990549,231013434,231015895,231017136,231019777,231022046,231022519,231023130,231034220,231035393,231037025,231039259,231040078,231042001,231042973,	230989840,230990624,231013516,231016058,231017305,231019861,231022109,231022669,231023214,231034373,231035477,231037109,231039313,231040174,231042055,231043476,	SP100
chr2:240628301-240630400	chr2:240630701-240632400	uc002vys.1	2	-	240629902	240631072	240629902	240631072	1	240629902,	240631072,	LOC643905 NM_001080835
chr20:1507201-1509200	chr20:1541801-1543700	uc002wfk.2	20	-	1493028	1548689	1494800	1548590	4	1493028,1494798,1506983,1548514,	1494143,1494913,1507340,1548689,	SIRPB1 NM_001083910
chr20:1507201-1509200	chr20:1541801-1543700	uc002wfl.2	20	-	1525985	1548689	1527469	1548590	6	1525985,1527467,1532455,1533387,1540002,1548514,	1526928,1527582,1532788,1533705,1540359,1548689,	SIRPB1
chr20:5972001-5974000	chr20:5975401-5977600	uc002wmo.2	20	-	5969424	5982694	5969667	5981445	5	5969424,5973188,5979424,5980790,5982475,	5970892,5973326,5979629,5981450,5982694,	LRRN4 NM_152611
chr20:41703601-41705500	chr20:41707901-41709600	uc002xkw.1	20	+	41652992	41709276	41656752	41709037	14	41652992,41656746,41658488,41665813,41666236,41667055,41675903,41680993,41682910,41685944,41697979,41699198,41704532,41708989,	41653108,41656871,41658576,41665943,41666312,41667127,41676030,41681080,41682979,41686099,41698067,41699307,41704678,41709276,	IFT52 NM_016004
chr20:41703601-41705500	chr20:41707901-41709600	uc002xkx.1	20	+	41652997	41709276	41652997	41652997	14	41652997,41656746,41658488,41665813,41666236,41667055,41675903,41680993,41682910,41685944,41697979,41699198,41704532,41708989,	41653083,41656871,41658576,41665943,41666312,41667127,41676030,41681084,41682979,41686099,41698067,41699307,41704678,41709276,	IFT52
chr20:41703601-41705500	chr20:41707901-41709600	uc002xky.1	20	+	41652997	41709276	41656752	41709037	14	41652997,41656746,41658488,41665813,41666236,41667055,41675903,41680993,41682910,41685944,41697979,41699198,41704532,41708989,	41653083,41656871,41658576,41665943,41666312,41667127,41676030,41681080,41682979,41686099,41698067,41699307,41704678,41709276,	IFT52 NM_016004
chr20:41703601-41705500	chr20:41707901-41709600	uc002xkz.1	20	+	41652997	41709276	41656752	41708991	13	41652997,41656746,41658488,41665813,41666236,41667055,41675903,41680993,41682910,41685944,41697979,41699198,41708989,	41653083,41656871,41658576,41665943,41666312,41667127,41676030,41681080,41682979,41686099,41698067,41699307,41709276,	IFT52
chr20:61193101-61195500	chr20:61195601-61198000	uc002yee.1	20	-	61197289	61204116	61197289	61197289	2	61197289,61203911,	61197980,61204116,	HAR1B NR_003245
chr20:62065001-62066900	chr20:62067901-62069500	uc002yhl.1	20	-	62058498	62071662	62061684	62069747	17	62058498,62063105,62063738,62064069,62064383,62064891,62065138,62065414,62065585,62065867,62066116,62066286,62067937,62068672,62069177,62069626,62071610,	62061936,62063204,62063801,62064171,62064578,62065062,62065237,62065507,62065710,62066014,62066188,62066513,62068578,62068801,62069320,62069749,62071662,	ZNF512B NM_020713
chr21:29521901-29523800	chr21:29523901-29525900	uc002ynh.2	21	+	29487671	29582396	29487671	29487671	4	29487671,29488306,29523152,29582175,	29487902,29488452,29523218,29582396,	C21orf109
chr22:22523901-22526300	chr22:22528401-22530300	uc002zyl.1	22	+	22529058	22556211	22529676	22555329	9	22529058,22529607,22534290,22540667,22547303,22549228,22549907,22554645,22554945,	22529178,22529718,22534389,22540828,22547428,22549358,22550056,22554833,22556211,	SLC2A11
chr22:22523901-22526300	chr22:22528401-22530300	uc002zym.2	22	+	22529058	22557725	22529676	22557036	13	22529058,22529607,22534290,22540667,22547303,22549228,22549907,22554645,22554945,22555958,22556135,22556488,22556835,	22529178,22529718,22534389,22540828,22547428,22549358,22550056,22554833,22555056,22556060,22556211,22556616,22557725,	SLC2A11 NM_030807
chr22:22523901-22526300	chr22:22528401-22530300	uc002zyn.2	22	+	22529058	22557725	22529157	22557036	12	22529058,22534290,22540667,22547303,22549228,22549907,22554645,22554945,22555958,22556135,22556488,22556835,	22529178,22534389,22540828,22547428,22549358,22550056,22554833,22555056,22556060,22556211,22556616,22557725,	SLC2A11 NM_001024938
chr22:22523901-22526300	chr22:22528401-22530300	uc002zyo.2	22	+	22529058	22557725	22529058	22529058	11	22529058,22534290,22540667,22547307,22549228,22554645,22554945,22555958,22556135,22556488,22556835,	22529178,22534389,22540828,22547428,22549358,22554833,22555056,22556060,22556211,22556616,22557725,	SLC2A11
chr22:22523901-22526300	chr22:22528401-22530300	uc002zyp.2	22	+	22530040	22557725	22530186	22557036	12	22530040,22534290,22540667,22547303,22549228,22549907,22554645,22554945,22555958,22556135,22556488,22556835,	22530216,22534389,22540828,22547428,22549358,22550056,22554833,22555056,22556060,22556211,22556616,22557725,	SLC2A11 NM_001024939
chr3:32779801-32781900	chr3:32782801-32784900	uc003cfc.1	3	+	32701701	32790358	32701956	32790107	19	32701701,32720363,32721306,32725165,32729722,32732720,32733649,32736609,32741945,32744163,32749918,32751295,32753905,32775953,32779228,32780950,32781177,32786382,32789952,	32701978,32720458,32721468,32725316,32729865,32732807,32733733,32736727,32742095,32744366,32750040,32751472,32753986,32776067,32779359,32780986,32781305,32786458,32790358,	CNOT10 NM_015442
chr3:32779801-32781900	chr3:32782801-32784900	uc003cfd.1	3	+	32701701	32790358	32701956	32790107	19	32701701,32720363,32721306,32725165,32729725,32732720,32733649,32736609,32741945,32744163,32749918,32751295,32753905,32775953,32779228,32780950,32781177,32786382,32789952,	32701978,32720458,32721468,32725316,32729865,32732807,32733733,32736727,32742095,32744366,32750040,32751472,32753986,32776067,32779359,32780986,32781305,32786458,32790358,	CNOT10 NM_015442
chr3:32779801-32781900	chr3:32782801-32784900	uc003cfe.1	3	+	32701701	32790358	32701956	32790107	18	32701701,32720363,32721306,32725165,32729722,32732720,32733649,32736609,32741945,32744163,32749918,32751295,32775953,32779228,32780950,32781177,32786382,32789952,	32701978,32720458,32721468,32725316,32729865,32732807,32733733,32736727,32742095,32744366,32750040,32751472,32776067,32779359,32780986,32781305,32786458,32790358,	CNOT10 NM_015442
chr3:121374701-121377000	chr3:121377101-121379000	uc003edq.2	3	-	121368568	121446015	121368568	121445635	9	121368568,121374848,121382661,121386835,121388194,121394475,121394831,121445176,121445539,	121369921,121375007,121382898,121386931,121388320,121394586,121394961,121445313,121446015,	GPR156 NM_153002
chr3:131828301-131830600	chr3:131835701-131837700	uc003eni.2	3	+	131783523	131878578	131844539	131876931	27	131783523,131788039,131790623,131792574,131794074,131794229,131794594,131794732,131795814,131799898,131801290,131808464,131810435,131812182,131823354,131828018,131828852,131836123,131837232,131843185,131844365,131844520,131846524,131860209,131863170,131866536,131876735,	131783602,131788194,131790716,131792628,131794146,131794256,131794639,131794786,131795953,131799964,131801344,131808500,131810498,131812245,131823417,131828081,131828903,131836159,131837295,131843248,131844401,131844557,131846536,131860306,131863842,131866630,131878578,	DKFZp667J1615
chr3:195600501-195602800	chr3:195603101-195605200	uc003ftv.1	3	-	195596838	195601284	195598617	195600300	2	195596838,195601255,	195600302,195601284,	GP5 NM_004488
chr3:195600501-195602800	chr3:195603101-195605200	uc003ftx.2	3	-	195604691	195627547	195607936	195621935	5	195604691,195614216,195615776,195621896,195627359,	195608134,195614306,195615857,195621985,195627547,	ATP13A3
chr3:195600501-195602800	chr3:195603101-195605200	uc003fty.2	3	-	195604691	195670257	195607936	195664208	32	195604691,195615776,195621896,195627359,195629092,195630862,195631695,195632089,195632290,195632960,195633121,195633734,195635789,195639112,195639328,195639573,195640873,195643328,195646742,195648944,195649869,195650474,195652162,195655723,195656275,195657910,195659111,195661488,195661806,195662675,195664157,195669901,	195608134,195615857,195621985,195627547,195629270,195630935,195631792,195632199,195632333,195633040,195633244,195633910,195635914,195639233,195639482,195639591,195640990,195643479,195646804,195649133,195650027,195650654,195652294,195655796,195656410,195657980,195659192,195661559,195661989,195662849,195664254,195670257,	ATP13A3 NM_024524
chr4:651101-652700	chr4:653301-654800	uc003gao.2	4	+	609372	653896	609415	653896	22	609372,618465,619668,637640,637868,638612,639728,640033,640662,641139,642740,644255,645922,646297,646888,647558,647902,648669,649043,650319,651644,653837,	609883,618618,619758,637781,637943,638677,639795,640081,640812,641283,642806,644402,646030,646407,646976,647659,648010,648733,649118,650403,651795,653896,	PDE6B NM_000283
chr4:651101-652700	chr4:653301-654800	uc003gap.1	4	+	609372	654571	609415	653896	22	609372,618465,619668,637640,637868,638612,639728,640033,640662,641139,642740,644255,645922,646297,646888,647558,647902,648669,649043,650319,651644,653834,	609883,618618,619758,637781,637943,638677,639795,640081,640812,641283,642806,644402,646030,646407,646976,647659,648010,648733,649118,650403,651795,654571,	PDE6B NM_000283
chr4:1077601-1079200	chr4:1080101-1081600	uc003gci.1	4	-	1055268	1097350	1056803	1097252	10	1055268,1057386,1063430,1065206,1065354,1069683,1074569,1080552,1092130,1097143,	1056928,1057450,1063476,1065255,1065407,1069742,1074626,1080627,1092192,1097350,	RNF212 NM_194439
chr4:1077601-1079200	chr4:1080101-1081600	uc003gcj.1	4	-	1056543	1097350	1056661	1097252	10	1056543,1057386,1063430,1065206,1065354,1069683,1074569,1080552,1092130,1097143,	1056981,1057450,1063476,1065255,1065407,1069742,1074626,1080627,1092192,1097350,	RNF212
chr4:1077601-1079200	chr4:1080101-1081600	uc003gck.1	4	-	1077329	1097350	1077331	1097252	4	1077329,1080552,1092130,1097143,	1077802,1080627,1092192,1097350,	RNF212
chr4:8044901-8047000	chr4:8047601-8049500	uc003gkj.2	4	-	8017937	8072930	8019616	8060809	9	8017937,8035890,8036173,8037465,8045492,8060685,8061676,8072244,8072828,	8019730,8035971,8036181,8037520,8045554,8060827,8061729,8072298,8072930,	KIAA1808
chr4:8044901-8047000	chr4:8047601-8049500	uc003gkl.2	4	-	8017937	8124613	8019616	8113606	15	8017937,8035890,8036173,8037465,8045492,8060685,8061676,8072244,8082282,8085274,8088775,8097790,8106814,8113593,8124395,	8019730,8035971,8036181,8037520,8045554,8060827,8061729,8072298,8082403,8085307,8088922,8097868,8106873,8113681,8124613,	ABLIM2 NM_032432
chr4:8044901-8047000	chr4:8047601-8049500	uc003gkm.2	4	-	8017937	8159264	8019616	8140862	17	8017937,8035890,8036173,8037465,8045492,8060685,8061676,8082282,8088775,8097790,8106814,8113593,8130254,8133302,8140795,8149725,8159120,	8019730,8035971,8036181,8037520,8045554,8060824,8061729,8082403,8088922,8097868,8106873,8113681,8130348,8133429,8140911,8149909,8159264,	ABLIM2 NM_032432
chr4:8044901-8047000	chr4:8047601-8049500	uc003gko.2	4	-	8017937	8211459	8019616	8211316	20	8017937,8035890,8036173,8037465,8045492,8060685,8061676,8072244,8072828,8082282,8088775,8097790,8106814,8113593,8130254,8133302,8140795,8149725,8159120,8211306,	8019730,8035971,8036181,8037520,8045554,8060824,8061729,8072298,8072930,8082403,8088922,8097868,8106873,8113681,8130348,8133429,8140911,8149909,8159264,8211459,	ABLIM2 NM_032432
chr4:89898601-89900500	chr4:89900701-89902700	uc003hsa.1	4	-	89866128	89899643	89868706	89899066	10	89866128,89871500,89872175,89879203,89887105,89887804,89889125,89889944,89890597,89898927,	89868833,89871602,89872372,89879299,89887189,89888025,89889207,89890083,89890811,89899643,	FAM13A NM_001015045
chr4:89898601-89900500	chr4:89900701-89902700	uc003hsb.1	4	-	89866128	89963425	89868706	89963178	18	89866128,89871500,89872175,89877645,89879203,89887105,89887804,89889125,89889944,89890597,89898927,89907726,89908156,89921338,89927926,89930759,89945184,89963149,	89868833,89871602,89872372,89877729,89879299,89887189,89888025,89889207,89890083,89890811,89899075,89907769,89908233,89921525,89928106,89930801,89945226,89963425,	FAM13A NM_001015045
chr4:89898601-89900500	chr4:89900701-89902700	uc003hsc.1	4	-	89866128	89963425	89868706	89963178	17	89866128,89871500,89872175,89877645,89879203,89887105,89887804,89889125,89889944,89890597,89898927,89907726,89908156,89921338,89927926,89930759,89963149,	89868833,89871602,89872372,89877729,89879299,89887189,89888025,89889207,89890083,89890811,89899075,89907769,89908233,89921525,89928106,89930801,89963425,	FAM13A NM_001015045
chr4:89898601-89900500	chr4:89900701-89902700	uc003hsd.1	4	-	89866128	89963425	89868706	89963178	17	89866128,89871500,89872175,89879203,89887105,89887804,89889125,89889944,89890597,89898927,89907726,89908156,89921338,89927926,89930759,89945184,89963149,	89868833,89871602,89872372,89879299,89887189,89888025,89889207,89890083,89890811,89899075,89907769,89908233,89921525,89928106,89930801,89945226,89963425,	FAM13A NM_001015045
chr4:89898601-89900500	chr4:89900701-89902700	uc003hse.1	4	-	89866128	90197346	89868706	90197138	24	89866128,89871500,89872175,89877645,89879203,89887105,89887804,89889125,89889944,89890597,89898927,89907726,89908156,89921338,89927926,89930759,89945184,89991193,90046552,90078261,90131146,90160633,90169633,90197111,	89868833,89871602,89872372,89877729,89879299,89887189,89888025,89889207,89890083,89890811,89899075,89907769,89908233,89921525,89928106,89930801,89945226,89991357,90046636,90078415,90131324,90160843,90169823,90197346,	FAM13A NM_014883
chr4:89898601-89900500	chr4:89900701-89902700	uc003hsf.1	4	-	89866128	90197346	89868706	90078393	18	89866128,89871500,89872175,89877645,89879203,89887105,89887804,89889125,89889944,89890597,89898927,89907726,89908156,90046552,90078261,90160633,90169633,90197111,	89868833,89871602,89872372,89877729,89879299,89887189,89888025,89889207,89890083,89890811,89899075,89907769,89908233,90046636,90078415,90160843,90169823,90197346,	FAM13A NM_001015045
chr4:89898601-89900500	chr4:89900701-89902700	uc003hsg.1	4	-	89871500	89963425	89871502	89899066	15	89871500,89872175,89879203,89887105,89887804,89889125,89889944,89890597,89898927,89907726,89908156,89921338,89927926,89930759,89963149,	89871602,89872372,89879299,89887189,89888025,89889207,89890083,89890811,89899338,89907769,89908233,89921525,89928106,89930801,89963425,	FAM13A1
chr4:166220301-166222400	chr4:166224401-166226400	uc003iqz.2	4	-	166216679	166253474	166220259	166253375	6	166216679,166226187,166229069,166241229,166243551,166253348,	166220398,166226290,166229204,166241494,166243698,166253474,	TMEM192 NM_001100389
chr4:167911701-167913900	chr4:167919601-167921600	uc003iri.1	4	-	167891110	168392316	167892646	168391899	12	167891110,167895192,167899722,167912233,167949895,168046855,168070345,168158074,168220217,168220367,168391710,168392175,	167892816,167895330,167899785,167912455,167950015,168046970,168070469,168158189,168220263,168220376,168391899,168392316,	SPOCK3 NM_016950
chr4:167911701-167913900	chr4:167919601-167921600	uc003irj.1	4	-	167891110	168392316	167892646	168391899	11	167891110,167895192,167899722,167912233,167949895,168046855,168070345,168158074,168220217,168391710,168392175,	167892816,167895330,167899785,167912455,167950015,168046970,168070469,168158189,168220263,168391899,168392316,	SPOCK3 NM_001040159
chr4:167911701-167913900	chr4:167919601-167921600	uc003irk.2	4	-	167911813	168392316	167912222	168391899	8	167911813,167949895,168046855,168070345,168158074,168220217,168391710,168392175,	167912455,167950015,168046970,168070469,168158189,168220263,168391899,168392316,	SPOCK3 NM_001040159
chr4:186676601-186679000	chr4:186681001-186683000	uc003ixw.2	4	-	186659844	186693706	186660441	186693582	8	186659844,186662622,186664669,186666446,186672417,186681509,186683167,186693489,	186660631,186662734,186664800,186666710,186672485,186681594,186683319,186693706,	PDLIM3 NM_014476
chr4:186676601-186679000	chr4:186681001-186683000	uc003ixx.2	4	-	186659844	186693706	186660441	186693582	7	186659844,186662622,186664669,186672850,186681509,186683167,186693489,	186660631,186662734,186664800,186673038,186681594,186683319,186693706,	PDLIM3 NM_001114107
chr4:186676601-186679000	chr4:186681001-186683000	uc003ixy.2	4	-	186670260	186693706	186672433	186693582	5	186670260,186672850,186681509,186683167,186693489,	186672485,186673038,186681594,186683319,186693706,	PDLIM3 NM_001114107
chr4:186676601-186679000	chr4:186681001-186683000	uc003ixz.2	4	-	186672417	186693706	186672433	186693582	5	186672417,186672850,186681509,186683167,186693489,	186672485,186673038,186681594,186683319,186693706,	PDLIM3 NM_001114107
chr5:1229601-1231600	chr5:1233701-1235400	uc003jbv.1	5	-	1226255	1231720	1226255	1226255	5	1226255,1227638,1228243,1229075,1231552,	1226593,1227745,1228803,1229659,1231720,	BC032469
chr5:42199801-42202000	chr5:42203501-42205600	uc003jms.1	5	-	42191691	42211113	42191691	42191691	4	42191691,42195195,42204321,42211011,	42193270,42195305,42204446,42211113,	AK000840
chr5:176875901-176877600	chr5:176878501-176879800	uc003mhn.1	5	-	176871183	176876523	176871397	176875576	16	176871183,176871702,176871928,176872102,176872386,176872617,176872959,176873291,176874307,176874522,176874792,176875291,176875535,176875725,176875894,176876331,	176871534,176871813,176872000,176872252,176872483,176872689,176873091,176873454,176874444,176874676,176874865,176875428,176875596,176875800,176876054,176876523,	DDX41 NM_016222
chr5:176875901-176877600	chr5:176878501-176879800	uc003mho.1	5	-	176871183	176876573	176871397	176876552	17	176871183,176871702,176871928,176872102,176872386,176872617,176872959,176873291,176874307,176874522,176874792,176875291,176875535,176875725,176875894,176876331,176876525,	176871534,176871813,176872000,176872252,176872483,176872689,176873091,176873454,176874444,176874676,176874865,176875428,176875596,176875800,176876054,176876442,176876573,	DDX41 NM_016222
chr5:176875901-176877600	chr5:176878501-176879800	uc003mhp.1	5	-	176871183	176876573	176871397	176875576	16	176871183,176871702,176871928,176872102,176872386,176872617,176872959,176873291,176874307,176874522,176874792,176875291,176875535,176875725,176875894,176876525,	176871534,176871813,176872000,176872252,176872483,176872689,176873091,176873454,176874444,176874676,176874865,176875428,176875596,176875800,176876442,176876573,	ABS
chr5:176875901-176877600	chr5:176878501-176879800	uc003mhq.1	5	-	176872353	176876573	176872354	176874660	11	176872353,176872617,176872959,176873291,176874307,176874522,176874792,176875535,176875725,176875894,176876525,	176872483,176872689,176873091,176873454,176874444,176874676,176875428,176875596,176875800,176876442,176876573,	ABS
chr5:176875901-176877600	chr5:176878501-176879800	uc003mhr.1	5	-	176879395	176885094	176881581	176884599	4	176879395,176881580,176883563,176883791,	176879788,176881678,176883639,176885094,	FLJ10404 NM_019057
chr5:176875901-176877600	chr5:176878501-176879800	uc003mhs.2	5	-	176879395	176914144	176881581	176898625	11	176879395,176881580,176883563,176883791,176890888,176892049,176895964,176897479,176898511,176911648,176912774,	176879788,176881678,176883639,176884812,176891128,176892248,176896352,176897714,176898754,176911738,176914144,	FLJ10404 NM_019057
chr5:176875901-176877600	chr5:176878501-176879800	uc003mht.1	5	-	176879395	176896093	176881581	176891041	8	176879395,176881580,176883563,176883791,176890888,176891559,176892049,176895964,	176879788,176881678,176883639,176884812,176891128,176891738,176892248,176896093,	KIAA1931
chr5:176875901-176877600	chr5:176878501-176879800	uc003mhu.1	5	-	176879395	176896093	176881581	176896077	6	176879395,176881580,176883563,176883791,176892049,176895964,	176879788,176881678,176883639,176884812,176892248,176896093,	FLJ10404 NM_019057
chr5:176875901-176877600	chr5:176878501-176879800	uc003mhv.1	5	-	176879395	176898754	176881581	176891041	10	176879395,176881580,176883563,176883791,176890888,176891559,176892049,176895964,176897479,176898511,	176879788,176881678,176883639,176884812,176891128,176891807,176892248,176896093,176897714,176898754,	KIAA1931
chr5:176875901-176877600	chr5:176878501-176879800	uc003mhw.1	5	-	176879395	176914144	176879395	176879395	12	176879395,176881580,176883563,176883791,176890888,176891559,176892049,176895964,176897479,176898511,176911648,176912774,	176879788,176881678,176883639,176884812,176891128,176891807,176892248,176896352,176897714,176898754,176911738,176914144,	KIAA1931
chr6:24918001-24920200	chr6:24925901-24927600	uc003neo.1	6	-	24912491	25019174	24914579	24983998	23	24912491,24917923,24926748,24933432,24936343,24938715,24940462,24943909,24947297,24951068,24955748,24956231,24958008,24958803,24960781,24969179,24973507,24977300,24979072,24981087,24981850,24983897,25019024,	24914680,24918014,24926832,24933635,24936502,24938877,24940598,24944078,24947479,24951761,24955898,24956361,24958157,24958929,24960825,24969243,24973657,24977354,24979096,24981166,24982006,24984024,25019174,	FAM65B NM_014722
chr6:35210701-35212600	chr6:35213001-35214800	uc003okb.2	6	-	35193826	35217165	35194023	35211908	11	35193826,35194982,35195913,35196183,35196663,35197871,35204816,35211861,35215774,35216501,35216959,	35194256,35195146,35196095,35196401,35196800,35198092,35204937,35211958,35215980,35216639,35217165,	TCP11
chr6:35210701-35212600	chr6:35213001-35214800	uc003okc.2	6	-	35193826	35217165	35194023	35211908	11	35193826,35194982,35195913,35196183,35196663,35197871,35204816,35211861,35215774,35216501,35216959,	35194256,35195146,35196095,35196401,35196800,35198092,35204937,35211973,35215980,35216639,35217165,	TCP11
chr6:35210701-35212600	chr6:35213001-35214800	uc003okd.2	6	-	35193826	35217165	35194023	35216984	10	35193826,35194982,35195913,35196183,35196663,35197871,35204816,35211861,35216501,35216959,	35194256,35195146,35196095,35196401,35196800,35198092,35204937,35211973,35216639,35217165,	TCP11 NM_001093728
chr6:100139201-100141600	chr6:100141801-100143800	uc003pqc.2	6	+	100080660	100139803	100080660	100080660	5	100080660,100085959,100086228,100130249,100139476,	100080706,100086133,100086387,100130422,100139803,	BC047952
chr6:112329601-112331300	chr6:112336501-112338100	uc003pvl.1	6	-	112328254	112337293	112328254	112328254	4	112328254,112329638,112336821,112337135,	112329037,112329746,112337111,112337293,	CR598940
chr6:158466201-158468600	chr6:158469001-158471000	uc003qrb.1	6	-	158450534	158507179	158452385	158471428	18	158450534,158454468,158455808,158457204,158458746,158460048,158461444,158469127,158471392,158484075,158485318,158486283,158487801,158489884,158491472,158499292,158501951,158507133,	158452522,158454612,158455991,158457302,158458841,158460190,158461595,158469290,158471506,158484204,158485440,158486383,158487933,158489974,158491609,158499384,158503172,158507179,	SERAC1
chr6:158466201-158468600	chr6:158469001-158471000	uc003qrc.1	6	-	158450534	158509257	158452385	158499383	17	158450534,158454468,158455808,158457204,158458746,158460048,158461444,158469127,158471392,158484075,158485318,158487801,158489884,158491472,158496334,158499292,158509159,	158452522,158454612,158455991,158457302,158458841,158460190,158461595,158469290,158471506,158484204,158485440,158487933,158489974,158491609,158496371,158499384,158509257,	SERAC1 NM_032861
chr6:165642801-165645000	chr6:165652101-165654000	uc003qum.2	6	-	165613142	165643101	165613535	165643065	9	165613142,165615118,165623364,165626891,165631455,165632921,165633842,165635047,165643040,	165613589,165615172,165623546,165626950,165631580,165632981,165633965,165635775,165643101,	C6orf118 NM_144980
chr6:168457901-168460100	chr6:168461101-168463200	uc003qwq.1	6	-	168450432	168463251	168450960	168463162	4	168450432,168453696,168454680,168462916,	168452627,168453975,168454813,168463251,	DACT2 NM_214462
chr7:1132701-1134100	chr7:1135401-1136800	uc003sjt.1	7	-	1003167	1144402	1003786	1133547	7	1003167,1006631,1016111,1133418,1143476,1144174,1144379,	1003966,1006713,1016305,1133548,1144165,1144360,1144402,	C7orf50 NM_032350
chr7:1132701-1134100	chr7:1135401-1136800	uc003sju.1	7	-	1003167	1144419	1003786	1133547	5	1003167,1006631,1016111,1133418,1144350,	1003966,1006713,1016305,1133548,1144419,	C7orf50 NM_032350
chr7:3967701-3969300	chr7:3969901-3971500	uc003smx.1	7	+	3307605	4275157	3307744	4271542	45	3307605,3625237,3645161,3648115,3827607,3957080,3957887,3965088,3968814,3973475,3975414,3977623,3980526,3993343,4017123,4018252,4023328,4055505,4057795,4073995,4083155,4085620,4116820,4119446,4120194,4133538,4136065,4138482,4151879,4155419,4164605,4167943,4180379,4181932,4184642,4212036,4214256,4216182,4226266,4227396,4239412,4243804,4247950,4251833,4271281,	3308042,3625397,3645268,3648263,3827741,3957192,3958078,3965172,3969009,3973592,3975582,3977726,3980703,3993480,4017271,4018393,4023510,4055621,4057988,4074094,4083347,4085742,4116930,4119597,4120432,4133654,4136255,4138581,4152074,4155621,4164709,4168014,4180515,4181992,4184744,4212152,4214443,4216320,4226428,4227522,4239577,4243942,4248071,4251963,4275157,	SDK1 NM_152744
chr7:63951101-63953600	chr7:63955201-63957300	uc003ttj.1	7	-	63947505	63951613	63950206	63951061	1	63947505,	63951613,	LOC168474 NR_002789
chr7:157341901-157343900	chr7:157345201-157346900	uc003wns.2	7	+	157340037	157351541	157340037	157340037	4	157340037,157341379,157342742,157347997,	157340328,157341583,157343001,157351541,	BC034557
chr8:582501-584800	chr8:589001-591400	uc003wpf.1	8	-	580407	584400	580407	580407	1	580407,	584400,	AK128400
chr8:652501-654300	chr8:654701-656400	uc003wph.1	8	-	604199	671226	604602	671161	6	604199,608597,613288,632477,655860,671139,	604676,608792,614047,632612,656007,671226,	ERICH1 NM_207332
chr8:18496801-18499300	chr8:18500001-18502300	uc003wyx.2	8	-	18429092	18585866	18437532	18585722	8	18429092,18457998,18474317,18476917,18502153,18534402,18557431,18585563,	18437748,18458142,18474462,18477075,18502224,18534596,18557475,18585866,	PSD3 NM_206909
chr8:18496801-18499300	chr8:18500001-18502300	uc003wyy.1	8	-	18429092	18710685	18437532	18710576	13	18429092,18457998,18474317,18476917,18502153,18534402,18557431,18667238,18701084,18703059,18706311,18706493,18710544,	18437748,18458142,18474462,18477075,18502224,18534596,18557475,18667328,18701143,18703172,18706392,18706688,18710685,	PSD3 NM_206909
chr8:18496801-18499300	chr8:18500001-18502300	uc003wyz.1	8	-	18429092	18710685	18437532	18667313	14	18429092,18457998,18474317,18476917,18502153,18534402,18557431,18667238,18676616,18701084,18703059,18706311,18706493,18710544,	18437748,18458142,18474462,18477075,18502224,18534596,18557475,18667328,18676728,18701143,18703172,18706392,18706688,18710685,	DKFZp686A1849
chr8:18496801-18499300	chr8:18500001-18502300	uc003wza.1	8	-	18429092	18915476	18437532	18915373	16	18429092,18457998,18474317,18476917,18502153,18534402,18557431,18667238,18701084,18703059,18706311,18706493,18769463,18773415,18837823,18915352,	18437748,18458142,18474462,18477075,18502224,18534596,18557475,18667328,18701143,18703172,18706392,18706688,18769859,18774523,18837932,18915476,	PSD3 NM_015310
chr8:42307601-42309600	chr8:42313301-42315200	uc003xow.1	8	+	42247985	42309122	42248775	42307654	22	42247985,42248757,42265308,42266830,42270117,42281861,42283017,42285575,42290996,42292884,42293384,42294331,42295226,42295944,42296259,42297409,42298570,42298728,42299021,42302644,42305798,42307588,	42248144,42248880,42265403,42266948,42270187,42281950,42283107,42285700,42291104,42293014,42293579,42294446,42295350,42296096,42296321,42297519,42298620,42298828,42299169,42302772,42305889,42309122,	IKBKB NM_001556
chr8:42307601-42309600	chr8:42313301-42315200	uc003xox.1	8	+	42247985	42309122	42292921	42307654	22	42247985,42248757,42265308,42266830,42270117,42281861,42283017,42285575,42290996,42292884,42293384,42294331,42295226,42295944,42296259,42297409,42298570,42298728,42299021,42302644,42305798,42307588,	42248144,42248880,42265403,42266948,42270243,42281950,42283107,42285700,42291104,42293014,42293579,42294446,42295350,42296096,42296321,42297519,42298620,42298828,42299169,42302772,42305889,42309122,	IKK-beta
chr8:42307601-42309600	chr8:42313301-42315200	uc003xoz.1	8	+	42315186	42348470	42315299	42348332	14	42315186,42315686,42321627,42325690,42326681,42329193,42332190,42333843,42333994,42337969,42339286,42345945,42346523,42348237,	42315360,42315744,42321694,42325765,42326740,42329243,42332242,42333898,42334067,42338040,42339373,42346010,42346663,42348470,	POLB NM_002690
chr8:42307601-42309600	chr8:42313301-42315200	uc003xpa.1	8	+	42315186	42348470	42315299	42348332	13	42315186,42315686,42321627,42325690,42326681,42329193,42332190,42333843,42333994,42337969,42345945,42346523,42348237,	42315360,42315744,42321694,42325765,42326740,42329243,42332242,42333898,42334067,42338040,42346010,42346663,42348470,	POLB NM_002690
chr8:146026001-146027800	chr8:146028401-146030300	uc003zek.2	8	+	146029921	146039410	146037584	146039357	2	146029921,146037543,	146033696,146039410,	ZNF7 NM_003416
chr9:6877001-6878900	chr9:6879101-6881000	uc003zkg.1	9	+	6747653	7160917	6782988	7160040	21	6747653,6782971,6795598,6804630,6839506,6870011,6877959,6883094,6970924,6974165,6976343,6980415,7001697,7003787,7005852,7036861,7039091,7093684,7118065,7155237,7159797,	6748203,6783132,6795774,6804745,6839700,6870061,6878063,6883232,6971118,6974404,6976666,6980524,7001879,7004001,7005929,7036917,7039200,7093870,7118236,7155357,7160917,	JMJD2C NM_015061
chr9:6877001-6878900	chr9:6879101-6881000	uc003zkh.1	9	+	6747653	7165648	6782988	7164729	22	6747653,6782971,6795598,6804630,6839506,6870011,6877959,6883094,6970924,6974165,6976343,6980415,7001697,7003787,7005852,7036861,7039091,7093684,7118065,7155237,7159797,7164552,	6748203,6783132,6795774,6804745,6839700,6870061,6878063,6883232,6971118,6974404,6976666,6980524,7001879,7004001,7005929,7036917,7039200,7093870,7118236,7155357,7159890,7165648,	JMJD2C NM_015061
chr9:20026116-20026116	chr9:23528896-23528896	uc003zoe.2	9	-	20334967	20612514	20336440	20612255	11	20334967,20343522,20344805,20350739,20353473,20355666,20403718,20438120,20446701,20610652,20612243,	20336572,20343594,20344877,20350839,20353603,20355742,20404423,20438264,20446784,20610833,20612514,	MLLT3 NM_004529
chr9:20026116-20026116	chr9:23528896-23528896	uc003zof.2	9	-	20352726	20612514	20353469	20404246	5	20352726,20355666,20403718,20610652,20612243,	20353603,20355742,20404423,20610833,20612514,	MLLT3
chr9:20026116-20026116	chr9:23528896-23528896	uc003zog.1	9	+	20648308	20985954	20705352	20985628	46	20648308,20648689,20684518,20705320,20707792,20710378,20730234,20748088,20754867,20760030,20768679,20771725,20779349,20809794,20810322,20810939,20812987,20852576,20855924,20856927,20864679,20871869,20875107,20897148,20902864,20906891,20913658,20916299,20919356,20923012,20934625,20936699,20938269,20938849,20939602,20940994,20942983,20966418,20968337,20971424,20972355,20976286,20978330,20980121,209…	20648458,20648825,20684563,20705409,20707867,20710533,20730339,20748190,20755072,20760237,20768767,20771928,20779607,20809899,20810424,20811070,20813114,20852711,20855975,20857011,20864806,20872055,20875229,20897241,20902953,20906936,20913767,20916416,20919595,20923102,20934773,20936819,20938392,20938927,20939674,20941097,20943064,20966547,20968453,20971685,20972445,20976464,20978428,20980373,209…	KIAA1797 NM_017794
chr9:20026116-20026116	chr9:23528896-23528896	uc003zoh.1	9	+	20810292	20985954	20810969	20985628	32	20810292,20810939,20812987,20852576,20855924,20856927,20864679,20871869,20875107,20897148,20902864,20906891,20913658,20916299,20919356,20923012,20934625,20936699,20938269,20938849,20939602,20940994,20942983,20966418,20968337,20971424,20972355,20976286,20978330,20980121,20983251,20985554,	20810424,20811070,20813114,20852711,20855975,20857011,20864806,20872055,20875229,20897241,20902953,20906936,20913767,20916416,20919595,20923102,20934773,20936819,20938392,20938927,20939674,20941097,20943064,20966547,20968453,20971685,20972445,20976464,20978428,20980373,20983327,20985954,	KIAA1797 NM_017794
chr9:20026116-20026116	chr9:23528896-23528896	uc003zoj.1	9	-	20996364	21021567	20997035	21019324	7	20996364,20998019,21001587,21005896,21016594,21019293,21021398,	20997118,20998145,21001694,21006009,21016722,21019397,21021567,	PTPLAD2 NM_001010915
chr9:20026116-20026116	chr9:23528896-23528896	uc003zok.1	9	-	21067103	21067943	21067304	21067868	1	21067103,	21067943,	IFNB1 NM_002176
chr9:20026116-20026116	chr9:23528896-23528896	uc003zol.1	9	-	21130630	21132144	21130981	21131569	1	21130630,	21132144,	IFNW1 NM_002177
chr9:20026116-20026116	chr9:23528896-23528896	uc003zom.2	9	-	21155635	21156659	21156041	21156611	1	21155635,	21156659,	IFNA21 NM_002175
chr9:20026116-20026116	chr9:23528896-23528896	uc003zon.1	9	-	21176692	21177670	21176960	21177530	1	21176692,	21177670,	IFNA4 NM_021068
chr9:20026116-20026116	chr9:23528896-23528896	uc003zoo.1	9	-	21191233	21229990	21191233	21191233	2	21191233,21229304,	21191533,21229990,	IFNA14 NM_002172
chr9:20026116-20026116	chr9:23528896-23528896	uc003zop.1	9	-	21191467	21192204	21191594	21192164	1	21191467,	21192204,	IFNA7 NM_021057
chr9:20026116-20026116	chr9:23528896-23528896	uc003zoq.1	9	-	21196179	21197142	21196526	21197096	1	21196179,	21197142,	IFNA10 NM_002171
chr9:20026116-20026116	chr9:23528896-23528896	uc003zor.1	9	-	21206371	21207310	21206734	21207304	1	21206371,	21207310,	IFNA16 NM_002173
chr9:20026116-20026116	chr9:23528896-23528896	uc003zos.1	9	-	21217241	21218221	21217602	21218172	1	21217241,	21218221,	IFNA17 NM_021268
chr9:20026116-20026116	chr9:23528896-23528896	uc003zou.1	9	-	21267686	21268562	21267686	21267686	1	21267686,	21268562,	V00539
chr9:20026116-20026116	chr9:23528896-23528896	uc003zov.1	9	-	21294685	21295255	21294685	21295255	1	21294685,	21295255,	IFNA5 NM_002169
chr9:20026116-20026116	chr9:23528896-23528896	uc003zow.2	9	-	21314053	21325352	21314053	21314053	4	21314053,21319329,21320796,21325095,	21314320,21319418,21320912,21325352,	KIAA1354
chr9:20026116-20026116	chr9:23528896-23528896	uc003zox.2	9	-	21314053	21325388	21314053	21314053	2	21314053,21322904,	21314320,21325388,	KLHL9 NM_018847
chr9:20026116-20026116	chr9:23528896-23528896	uc003zoy.1	9	-	21321017	21325429	21323004	21324858	1	21321017,	21325429,	KLHL9 NM_018847
chr9:20026116-20026116	chr9:23528896-23528896	uc003zoz.1	9	-	21340316	21340886	21340316	21340886	1	21340316,	21340886,	IFNA6 NM_021002
chr9:20026116-20026116	chr9:23528896-23528896	uc003zpa.1	9	-	21357422	21358075	21357436	21358006	1	21357422,	21358075,	IFNA13 NM_006900
chr9:20026116-20026116	chr9:23528896-23528896	uc003zpb.1	9	-	21374253	21375396	21374761	21375328	1	21374253,	21375396,	IFNA2 NM_000605
chr9:20026116-20026116	chr9:23528896-23528896	uc003zpc.1	9	+	21399145	21400184	21399175	21399745	1	21399145,	21400184,	IFNA8 NM_002170
chr9:20026116-20026116	chr9:23528896-23528896	uc003zpd.1	9	+	21430439	21431315	21430506	21431076	1	21430439,	21431315,	IFNA1 NM_024013
chr9:20026116-20026116	chr9:23528896-23528896	uc003zpe.1	9	-	21444269	21549697	21444269	21444269	4	21444269,21466897,21467167,21549487,	21445943,21467034,21467291,21549697,	LOC554202
chr9:20026116-20026116	chr9:23528896-23528896	uc003zpf.1	9	-	21444269	21549832	21444269	21444269	4	21444269,21466897,21467167,21549746,	21445943,21467034,21467291,21549832,	LOC554202
chr9:20026116-20026116	chr9:23528896-23528896	uc003zpg.1	9	-	21470838	21472312	21471066	21471693	1	21470838,	21472312,	IFNE NM_176891
chr9:20026116-20026116	chr9:23528896-23528896	uc003zph.1	9	+	21792634	21855969	21792747	21852013	8	21792634,21805431,21806712,21808033,21827906,21844629,21849301,21851974,	21792780,21805518,21806771,21808201,21828009,21844869,21849424,21855969,	MTAP NM_002451
chr9:20026116-20026116	chr9:23528896-23528896	uc003zpi.1	9	+	21792634	22019593	21792747	22019516	5	21792634,21805431,21806712,21808033,22019431,	21792780,21805518,21806771,21808201,22019593,	MTAP NM_002451
chr9:20026116-20026116	chr9:23528896-23528896	uc003zpj.1	9	-	21957750	21965038	21964475	21964826	3	21957750,21960900,21964402,	21958241,21961207,21965038,	CDKN2A NM_058197
chr9:20026116-20026116	chr9:23528896-23528896	uc003zpk.1	9	-	21957750	21965038	21958227	21964826	3	21957750,21960900,21964676,	21958241,21961207,21965038,	CDKN2A NM_000077
chr9:20026116-20026116	chr9:23528896-23528896	uc003zpl.1	9	-	21957750	21984490	21961001	21984453	3	21957750,21960900,21984137,	21958241,21961207,21984490,	CDKN2A NM_058195
chr9:20026116-20026116	chr9:23528896-23528896	uc003zpm.1	9	+	21984789	22111093	21984789	21984789	19	21984789,22019431,22022672,22036315,22036749,22039104,22046250,22048357,22051951,22053942,22055660,22056233,22086370,22087256,22102318,22103664,22108642,22110198,22110502,	21985160,22019593,22022985,22036448,22036899,22039227,22046386,22049053,22052025,22054017,22055756,22056352,22086513,22087363,22102394,22103798,22108766,22110409,22111093,	CDKN2BAS NR_003529
chr9:20026116-20026116	chr9:23528896-23528896	uc003zpn.1	9	-	21992901	21999312	21998715	21998952	2	21992901,21998673,	21996246,21999312,	CDKN2B NM_078487
chr9:20026116-20026116	chr9:23528896-23528896	uc003zpo.1	9	-	21992901	21999312	21995985	21998952	2	21992901,21998796,	21996246,21999312,	CDKN2B NM_004936
chr9:20026116-20026116	chr9:23528896-23528896	uc003zpp.1	9	+	22436839	22442472	22437064	22441910	2	22436839,22441062,	22437731,22442472,	DMRTA1 NM_022160
chr9:20026116-20026116	chr9:23528896-23528896	uc003zpq.1	9	+	22636198	22814212	22636198	22636198	6	22636198,22664441,22672608,22713307,22810736,22813250,	22636295,22664642,22672712,22713429,22811597,22814212,	AX747623
chr9:20026116-20026116	chr9:23528896-23528896	uc003zpr.2	9	-	23490689	23662385	23490689	23490689	28	23490689,23499602,23501593,23503097,23503317,23504626,23512012,23512670,23513424,23514655,23515625,23528360,23530576,23531534,23540739,23542537,23544492,23592682,23594779,23638341,23638686,23639196,23640994,23649416,23652823,23656262,23661726,23662286,	23491392,23499755,23501766,23503190,23503429,23504813,23512080,23512849,23513479,23514811,23515713,23528425,23530722,23531648,23540903,23542928,23544615,23592782,23595099,23638457,23638895,23639334,23641062,23649675,23653015,23656506,23661815,23662385,	CR627240
chr9:78107601-78109700	chr9:78111801-78113600	uc004akc.1	9	+	78113381	78164623	78115528	78163658	10	78113381,78115391,78126157,78127787,78132744,78137168,78142965,78155563,78158768,78163248,	78113464,78115587,78126375,78128024,78132975,78137346,78143183,78155664,78158955,78164623,	AK122718
chr9:109071501-109073500	chr9:109075201-109077000	uc004bdd.1	9	-	109074577	109075059	109074577	109074577	1	109074577,	109075059,	FKSG56
chr9:128285001-128286900	chr9:128287501-128289000	uc004bqh.1	9	+	128128948	128309140	128129029	128305363	10	128128948,128142607,128183163,128188661,128194165,128197674,128223953,128283468,128286072,128305276,	128129110,128142730,128183271,128188758,128194295,128197797,128224048,128283524,128286132,128309140,	FAM125B NM_033446
chr9:137617001-137619200	chr9:137619601-137621800	uc004cgh.1	9	+	137606591	137618779	137606591	137606591	6	137606591,137609016,137609300,137613289,137614602,137616715,	137606761,137609147,137609441,137613347,137614676,137618779,	CR619051
chr9:137617001-137619200	chr9:137619601-137621800	uc004cgi.1	9	+	137606591	137618779	137606591	137606591	5	137606591,137609016,137613289,137614602,137616715,	137606761,137609147,137613347,137614676,137618779,	AK098241
chr9:139831101-139833200	chr9:139833801-139835300	uc004coc.1	9	+	139725239	139850399	139730906	139849226	26	139725239,139730898,139742621,139757643,139758174,139766603,139768443,139772152,139776947,139789381,139790890,139792154,139793907,139796563,139805120,139813085,139815152,139825733,139827278,139827658,139828703,139830219,139831711,139832332,139848621,139849045,	139725303,139731455,139742802,139757801,139758363,139766681,139768564,139772284,139777093,139789525,139791117,139792328,139793990,139796670,139805243,139813187,139815257,139825888,139827446,139827803,139828781,139830335,139831798,139832411,139848797,139850399,	EHMT1 NM_024757
chr9:139831101-139833200	chr9:139833801-139835300	uc004coe.1	9	+	139829608	139850399	139830246	139849226	5	139829608,139831711,139832332,139848621,139849045,	139830335,139831798,139832411,139848797,139850399,	FP13812
chr1:50994201-50996100	chr1:51228801-51230200	uc009vyw.1	1	-	50679522	51198113	50679522	50679522	16	50679522,50713723,50728847,50729980,50773628,50777851,50805336,50820877,50821911,50944139,50977122,50982943,51026259,51039890,51096188,51198026,	50679783,50713939,50728925,50730061,50773717,50777988,50805491,50820959,50821922,50944151,50977214,50983035,51026465,51039937,51096257,51198113,	FAF1
chr1:51013201-51015600	chr1:51236001-51238200	uc009vyw.1	1	-	50679522	51198113	50679522	50679522	16	50679522,50713723,50728847,50729980,50773628,50777851,50805336,50820877,50821911,50944139,50977122,50982943,51026259,51039890,51096188,51198026,	50679783,50713939,50728925,50730061,50773717,50777988,50805491,50820959,50821922,50944151,50977214,50983035,51026465,51039937,51096257,51198113,	FAF1
chr1:50994201-50996100	chr1:51228801-51230200	uc009vyx.1	1	-	50679522	51198421	50679699	51198071	20	50679522,50713723,50728847,50729980,50773628,50777851,50805336,50820877,50821911,50822944,50834380,50893701,50944045,50977122,50982943,51026259,51039890,51096188,51198026,51198400,	50679783,50713939,50728925,50730061,50773717,50777988,50805491,50820959,50821975,50823071,50834476,50893788,50944151,50977214,50983035,51026465,51039937,51096257,51198113,51198421,	FAF1 NM_007051
chr1:51013201-51015600	chr1:51236001-51238200	uc009vyx.1	1	-	50679522	51198421	50679699	51198071	20	50679522,50713723,50728847,50729980,50773628,50777851,50805336,50820877,50821911,50822944,50834380,50893701,50944045,50977122,50982943,51026259,51039890,51096188,51198026,51198400,	50679783,50713939,50728925,50730061,50773717,50777988,50805491,50820959,50821975,50823071,50834476,50893788,50944151,50977214,50983035,51026465,51039937,51096257,51198113,51198421,	FAF1 NM_007051
chr1:154791301-154793700	chr1:154795201-154797500	uc009wsb.1	1	-	154788120	154809020	154788120	154802958	14	154788120,154788389,154790650,154792948,154797349,154798253,154799002,154799549,154799968,154800172,154801030,154802442,154802805,154808908,	154788284,154788511,154790808,154793109,154797437,154798417,154799081,154799728,154800082,154800240,154801107,154802520,154802962,154809020,	IQGAP3
chr1:234984301-234986000	chr1:234986801-234988400	uc009xgi.1	1	+	234916392	234994181	234916596	234992542	21	234916392,234947780,234948816,234950027,234955855,234957600,234961155,234964355,234967044,234969224,234972818,234974548,234977589,234979046,234981392,234983869,234984941,234987408,234989646,234990937,234992383,	234916722,234947895,234948936,234950114,234955943,234957679,234961237,234964441,234967137,234969455,234972966,234974699,234977698,234979187,234981575,234984004,234985121,234987555,234989712,234991096,234994181,	ACTN2 NM_001103
chr10:134953001-134955100	chr10:134955601-134957500	uc009ybk.1	10	-	134943127	134972634	134943259	134966435	17	134943127,134944766,134945716,134946571,134947375,134948578,134951622,134952333,134953317,134955992,134956532,134957055,134961445,134962920,134963478,134966285,134972316,	134943395,134944930,134945836,134946715,134947496,134948949,134951803,134952514,134953463,134956182,134956732,134957263,134961605,134963097,134963607,134966474,134972634,	TUBGCP2 NM_006659
chr12:25559501-25561200	chr12:25561801-25563300	uc009zjc.1	12	-	25544052	25597445	25547960	25597160	9	25544052,25547938,25562995,25564058,25570969,25590574,25593526,25597071,25597269,	25544197,25548001,25563168,25564276,25571156,25590755,25593747,25597190,25597445,	IFLTD1
chr12:64812001-64814100	chr12:64816001-64817800	uc009zqr.1	12	-	64816983	64850074	64818006	64849998	8	64816983,64818770,64825887,64827954,64832317,64833386,64840211,64849901,	64818213,64818816,64826005,64827988,64832423,64833495,64840352,64850074,	TMBIM4 NM_016056
chr12:64812001-64814100	chr12:64816001-64817800	uc009zqs.1	12	-	64816983	64850074	64818191	64849998	6	64816983,64825887,64827954,64832317,64833386,64849901,	64818213,64826005,64827988,64832423,64833495,64850074,	S1R
chr13:48847801-48849500	chr13:48851801-48853400	uc010adf.1	13	-	48780786	48916222	48782950	48855038	12	48780786,48804083,48811813,48816315,48822880,48831850,48849103,48854936,48873269,48905454,48906222,48916122,	48783130,48804227,48811879,48816375,48823049,48831969,48849268,48855078,48873407,48905530,48906360,48916222,	CAB39L NM_030925
chr13:112837401-112839100	chr13:112839401-112841200	uc010agq.1	13	+	112825113	112849801	112825113	112825113	7	112825113,112831766,112840771,112841671,112842881,112846165,112849693,	112825240,112831927,112840796,112841785,112843365,112846410,112849801,	F10
chr14:73050601-73052100	chr14:73053001-73054300	uc010art.1	14	-	73014944	73095404	73015063	73059468	17	73014944,73029522,73031684,73033057,73034611,73035527,73037006,73039351,73042923,73044590,73045768,73048462,73050487,73055479,73057308,73058728,73095207,	73015300,73029581,73031844,73033136,73034801,73035597,73037187,73039470,73043028,73044751,73045930,73048606,73050691,73055620,73057496,73059681,73095404,	HEATR4 NM_203309
chr14:76755401-76757200	chr14:76757401-76759200	uc010asq.1	14	+	76717854	76795591	76754909	76792822	24	76717854,76749544,76754896,76755593,76756101,76761519,76767683,76769547,76772719,76774789,76775507,76775698,76776570,76778442,76778998,76780444,76782035,76782704,76784442,76784862,76785386,76787884,76789400,76792621,	76717990,76749604,76755059,76755673,76756183,76761557,76767826,76769596,76772828,76774863,76775588,76775822,76776704,76778565,76779152,76780551,76782122,76782770,76784605,76784968,76785554,76787994,76789472,76795591,	TMEM63C NM_020431
chr15:91315001-91316800	chr15:91317101-91318900	uc010bog.1	15	+	91315998	91323517	91316074	91323372	5	91315998,91316498,91319112,91322381,91323368,	91316161,91316651,91319184,91322617,91323517,	CHD2
chr15:91315001-91316800	chr15:91317101-91318900	uc010boh.1	15	+	91315998	91323517	91316074	91323515	4	91315998,91319112,91322467,91323368,	91316161,91319184,91322617,91323517,	CHD2
chr16:18738101-18740400	chr16:18745701-18747700	uc010bwa.1	16	-	18723675	18779599	18728391	18778524	39	18723675,18730583,18730770,18733997,18734262,18735124,18736113,18738324,18746853,18748108,18748748,18749041,18751762,18753026,18753714,18754755,18755182,18756075,18756836,18757179,18757373,18758520,18760387,18761030,18764251,18766275,18766638,18768039,18768771,18769059,18770889,18771140,18772405,18773478,18776992,18777844,18778378,18778895,18779489,	18728469,18730690,18730950,18734104,18734474,18735352,18736293,18738477,18746991,18748578,18748938,18749192,18751989,18753261,18753987,18755035,18755355,18756266,18757055,18757289,18757512,18758769,18760617,18761277,18764474,18766430,18766856,18768201,18768949,18769290,18771028,18771285,18772690,18773727,18777113,18778004,18778526,18779033,18779599,	SMG1 NM_015092
chr16:18738101-18740400	chr16:18745701-18747700	uc010bwb.1	16	-	18723675	18815779	18728391	18811169	61	18723675,18730583,18730770,18733997,18734262,18735124,18736113,18738324,18746853,18748108,18748748,18749041,18751762,18753026,18753714,18754755,18755182,18756075,18756836,18757179,18757373,18758520,18760387,18761030,18764251,18766275,18766638,18768039,18768771,18769059,18770889,18771140,18772405,18773478,18776992,18777844,18778378,18779489,18782472,18782824,18785443,18787012,18787345,18787926,187…	18728469,18730690,18730950,18734104,18734474,18735352,18736293,18738477,18746991,18748578,18748938,18749192,18751989,18753261,18753987,18755035,18755355,18756266,18757055,18757289,18757512,18758769,18760617,18761277,18764474,18766430,18766856,18768201,18768949,18769290,18771028,18771285,18772690,18773727,18777113,18778004,18778526,18779599,18782674,18782967,18785598,18787177,18787542,18788126,187…	SMG1 NM_015092
chr18:41513101-41515000	chr18:41515101-41517000	uc010dnj.1	18	+	41046957	41517058	41458627	41516482	21	41046957,41317195,41458593,41459645,41460920,41466312,41470952,41473708,41475171,41477094,41477948,41497747,41500099,41500897,41501795,41502311,41503268,41506862,41507645,41512937,41516281,	41047154,41317285,41458777,41459826,41461110,41466441,41471145,41473856,41475306,41477144,41478123,41497870,41500182,41501057,41501985,41502440,41503461,41507010,41507780,41512987,41517058,	SLC14A2 NM_007163
chr19:45843201-45845200	chr19:45847601-45849800	uc010ehc.1	19	-	45845208	46163008	45845208	45845208	2	45845208,46162654,	45845509,46163008,	FKSG58
chr2:1298001-1299700	chr2:1300401-1301900	uc010ewi.1	2	+	936554	1350391	936682	1350253	11	936554,1069203,1194788,1224210,1226060,1233649,1245741,1253717,1291272,1299043,1350121,	936754,1069341,1194916,1224340,1226099,1233766,1245813,1253924,1291365,1299154,1350391,	SNTG2 NM_018968
chr2:201852801-201855300	chr2:201857201-201859700	uc010fte.1	2	+	201844483	201854883	201844487	201849907	4	201844483,201845605,201849794,201854800,	201844589,201845744,201849936,201854883,	CASP8
chr2:201852801-201855300	chr2:201857201-201859700	uc010ftf.1	2	+	201844483	201860679	201844487	201859562	4	201844483,201845605,201857783,201859426,	201844589,201845744,201858285,201860679,	CASP8 NM_033356
chr2:208181401-208183100	chr2:208185001-208186900	uc010fuk.1	2	-	208182083	208198218	208186014	208197344	4	208182083,208194774,208197197,208198030,	208186412,208194886,208197373,208198218,	FAM119A NM_001127395
chr20:1507201-1509200	chr20:1541801-1543700	uc010gai.1	20	-	1493028	1548689	1494800	1548590	6	1493028,1494798,1499450,1500365,1506983,1548514,	1494143,1494913,1499783,1500683,1507340,1548689,	SIRPB1 NM_006065
chr20:41703601-41705500	chr20:41707901-41709600	uc010ggn.1	20	+	41652997	41709276	41656752	41709037	13	41652997,41656746,41658488,41665813,41666236,41675903,41680993,41682910,41685944,41697979,41699198,41704532,41708989,	41653083,41656871,41658576,41665943,41666312,41676030,41681080,41682979,41686099,41698067,41699307,41704678,41709276,	IFT52 NM_016004
chr3:32779801-32781900	chr3:32782801-32784900	uc010hfv.1	3	+	32701701	32790358	32701701	32701701	17	32701701,32720363,32725165,32729722,32732720,32733649,32736609,32741945,32744163,32749918,32751295,32775953,32779228,32780950,32781177,32781545,32789952,	32701978,32720458,32725316,32729865,32732807,32733733,32736727,32742095,32744366,32750040,32751472,32776067,32779359,32780986,32781305,32781673,32790358,	DKFZp434K115
chr3:32779801-32781900	chr3:32782801-32784900	uc010hfw.1	3	+	32721306	32790358	32741998	32790107	16	32721306,32725165,32729722,32732720,32733649,32741945,32744163,32749918,32751295,32753905,32775953,32779228,32780950,32781177,32786382,32789952,	32721468,32725316,32729865,32732807,32733733,32742095,32744366,32750040,32751472,32753986,32776067,32779359,32780986,32781305,32786458,32790358,	CNOT10
chr3:131244601-131246400	chr3:131289301-131291300	uc010hth.1	3	+	131283493	131299923	131283493	131283493	8	131283493,131292771,131293633,131294633,131295935,131297581,131298707,131299755,	131283569,131292904,131293755,131294693,131296000,131297696,131298783,131299923,	BC127756
chr3:131828301-131830600	chr3:131835701-131837700	uc010htl.1	3	+	131761867	131878578	131761898	131876931	36	131761867,131764601,131766527,131768235,131769580,131772351,131775489,131783094,131783523,131788039,131790623,131792574,131794074,131794229,131794594,131794732,131795814,131799898,131801290,131808464,131810435,131812182,131823354,131828018,131828852,131836123,131837232,131843185,131844365,131844520,131846524,131850602,131860209,131863170,131866536,131876735,	131761962,131765198,131767148,131768796,131770138,131772927,131776059,131783438,131783602,131788194,131790716,131792628,131794146,131794256,131794639,131794786,131795877,131799964,131801344,131808500,131810498,131812245,131823417,131828081,131828903,131836159,131837295,131843248,131844401,131844557,131846536,131851096,131860306,131863842,131866630,131878578,	COL6A6 NM_001102608
chr4:1077601-1079200	chr4:1080101-1081600	uc010ibp.1	4	-	1055268	1097350	1055268	1055268	8	1055268,1057386,1069683,1074569,1080552,1083503,1092130,1097143,	1056928,1057450,1069742,1074626,1080627,1083715,1092192,1097350,	RNF212
chr4:1077601-1079200	chr4:1080101-1081600	uc010ibq.1	4	-	1056543	1097350	1057440	1097252	7	1056543,1057386,1069683,1074569,1080552,1092130,1097143,	1056981,1057450,1069742,1074626,1080627,1092192,1097350,	RNF212
chr4:89898601-89900500	chr4:89900701-89902700	uc010ikr.1	4	-	89889125	89963425	89889126	89921361	10	89889125,89889944,89890597,89898927,89907726,89921338,89927926,89930759,89945184,89963149,	89889207,89890083,89890811,89899075,89907769,89921525,89928106,89930801,89945226,89963425,	KIAA0914
chr4:186676601-186679000	chr4:186681001-186683000	uc010isi.1	4	-	186659844	186693706	186659844	186659844	6	186659844,186662622,186664669,186681509,186683167,186693489,	186660631,186662734,186664800,186681594,186683319,186693706,	PDLIM3
chr7:1149701-1151600	chr7:1154101-1155700	uc010ksf.1	7	+	1151790	1152645	1151790	1151790	1	1151790,	1152645,	FKSG48
chr8:42307601-42309600	chr8:42313301-42315200	uc010lxi.1	8	+	42247985	42309122	42247985	42247985	21	42247985,42248757,42265308,42266830,42270117,42281861,42283017,42285575,42290996,42292884,42293384,42294331,42295226,42295944,42297409,42298570,42298728,42299021,42302644,42305798,42307588,	42248144,42248880,42265403,42266948,42270187,42281950,42283107,42285700,42291104,42293014,42293579,42294446,42295350,42296096,42297519,42298620,42298828,42299169,42302772,42305889,42309122,	IKK-beta
chr8:42307601-42309600	chr8:42313301-42315200	uc010lxj.1	8	+	42247985	42309122	42248857	42307654	16	42247985,42248757,42290996,42292884,42293384,42294331,42295226,42295944,42296259,42297409,42298570,42298728,42299021,42302644,42305798,42307588,	42248144,42248880,42291104,42293014,42293579,42294446,42295350,42296096,42296321,42297519,42298620,42298828,42299169,42302772,42305889,42309122,	IKK-beta
chr9:6877001-6878900	chr9:6879101-6881000	uc010mhu.1	9	+	6710862	7066853	6710948	7066451	18	6710862,6782971,6795598,6804630,6839506,6870011,6877959,6883094,6970924,6974165,6976343,6980415,7001697,7003787,7005852,7036861,7039091,7066433,	6710997,6783132,6795774,6804745,6839700,6870061,6878063,6883232,6971118,6974404,6976666,6980524,7001879,7004001,7005929,7036917,7039200,7066853,	JMJD2C NM_015061
chr9:6877001-6878900	chr9:6879101-6881000	uc010mhw.1	9	+	6747653	6883257	6782988	6883256	8	6747653,6782971,6795598,6804630,6839506,6870011,6877959,6883094,	6748203,6783132,6795774,6804745,6839700,6870061,6878063,6883257,	KIAA0780
chr9:20026116-20026116	chr9:23528896-23528896	uc010miq.1	9	-	20993624	21021635	20997035	21021589	7	20993624,20998019,21001587,21005896,21016594,21019293,21021551,	20997118,20998145,21001694,21006009,21016722,21019397,21021635,	PTPLAD2 NM_001010915
chr9:20026116-20026116	chr9:23528896-23528896	uc010mir.1	9	-	20996364	21021635	20997035	21021589	7	20996364,20998019,21001587,21005896,21016594,21019293,21021551,	20997118,20998145,21001694,21006009,21016722,21019397,21021635,	PTPLAD2 NM_001010915
chr9:20026116-20026116	chr9:23528896-23528896	uc010mis.1	9	-	21229200	21229978	21229364	21229934	1	21229200,	21229978,	IFNA14 NM_002172
chr9:20026116-20026116	chr9:23528896-23528896	uc010mit.1	9	+	21792634	21855969	21792634	21792634	8	21792634,21805431,21806712,21808033,21827906,21844629,21849284,21851974,	21792780,21805518,21806771,21808201,21828009,21844869,21849424,21855969,	OK/SW-cl.18
chr9:20026116-20026116	chr9:23528896-23528896	uc010miu.1	9	-	21957750	21965038	21957750	21957750	4	21957750,21958573,21960900,21964676,	21958241,21958770,21961207,21965038,	CDKN2A NM_000077
chr9:20026116-20026116	chr9:23528896-23528896	uc010miv.1	9	-	21964475	21964826	21964475	21964826	1	21964475,	21964826,	CDKN2A NM_058197
chr9:20026116-20026116	chr9:23528896-23528896	uc010miw.1	9	+	21984789	22067889	21984789	21984789	13	21984789,22019431,22022672,22036315,22036749,22039104,22046250,22048357,22051951,22053942,22055660,22056233,22067677,	21985160,22019593,22022985,22036448,22036899,22039227,22046386,22049053,22052025,22054017,22055756,22056352,22067889,	CDKN2BAS
chr9:20026116-20026116	chr9:23528896-23528896	uc010mix.1	9	+	21984789	22067889	21984789	21984789	5	21984789,22036749,22039104,22046250,22067677,	21985160,22036899,22039227,22046386,22067889,	CDKN2BAS
chr9:20026116-20026116	chr9:23528896-23528896	uc010miy.1	9	-	21998715	21998952	21998715	21998952	1	21998715,	21998952,	CDKN2B NM_078487
chr9:20026116-20026116	chr9:23528896-23528896	uc010miz.1	9	+	22103664	22111093	22103664	22103664	3	22103664,22110198,22110502,	22103798,22110409,22111093,	CDKN2BAS
chr9:128285001-128286900	chr9:128287501-128289000	uc010mxd.1	9	+	128178606	128309140	128188688	128305363	9	128178606,128183163,128188661,128194165,128197674,128223953,128283468,128286072,128305276,	128178728,128183271,128188758,128194295,128197797,128224048,128283524,128286132,128309140,	FAM125B NM_033446

## Sheet: Heterozygous Deletion Genes
#del-start-range	del-end-range	name	chr	strand	txStart	txEnd	cdsStart	cdsEnd	exonCount	exonStarts	exonEnds	geneSymbol	refseq
chr1:28129101-28130900	chr1:28133301-28135200	uc001bpf.1	1	+	28134090	28155578	28134281	28155297	7	28134090,28144329,28148162,28152312,28153451,28154781,28155046,	28134342,28144543,28148260,28152456,28153624,28154962,28155578,	SMPDL3B NM_001009568
chr1:28129101-28130900	chr1:28133301-28135200	uc001bpg.1	1	+	28134090	28158250	28134281	28157936	8	28134090,28144329,28148162,28152312,28153451,28154781,28155046,28157573,	28134342,28144543,28148260,28152456,28153624,28154962,28155180,28158250,	SMPDL3B NM_014474
chr1:54863301-54865000	chr1:54868601-54870000	uc001cxm.1	1	+	54786488	54873005	54786570	54872990	17	54786488,54822915,54824095,54830806,54832201,54832816,54835519,54837556,54839529,54840929,54842131,54842606,54843336,54845394,54846202,54868994,54872948,	54786603,54823123,54824165,54830867,54832300,54832952,54835676,54837676,54839674,54840985,54842198,54842690,54843470,54845526,54846329,54869147,54873005,	ACOT11 NM_015547
chr1:66971601-66973700	chr1:66973801-66975900	uc001dcr.1	1	+	66772412	66983356	66772629	66981366	25	66772412,66864117,66871340,66874214,66878047,66881080,66881814,66898783,66905800,66909265,66910214,66911551,66915274,66917948,66920139,66927418,66928460,66933704,66957564,66967534,66972018,66977605,66978928,66979542,66981343,	66772639,66864181,66871365,66874286,66878104,66881135,66881990,66898795,66905812,66909290,66910266,66911637,66915367,66918023,66920640,66927546,66928587,66933764,66957676,66967690,66972151,66977808,66978993,66979707,66983356,	SGIP1 NM_032291
chr1:66971601-66973700	chr1:66973801-66975900	uc001dcs.1	1	+	66881814	66983356	66915327	66981366	16	66881814,66909265,66910214,66911551,66915274,66917948,66927418,66928460,66933704,66957564,66967534,66972018,66977605,66978928,66979542,66981343,	66881990,66909290,66910266,66911637,66915367,66918023,66927546,66928587,66933764,66957676,66967690,66972151,66977808,66978993,66979707,66983356,	SGIP1 NM_032291
chr1:66971601-66973700	chr1:66973801-66975900	uc001dct.1	1	+	66881814	66983356	66915327	66981366	16	66881814,66909265,66910214,66911551,66915274,66917948,66927418,66928460,66932709,66957564,66967534,66972018,66977605,66978928,66979542,66981343,	66881990,66909290,66910266,66911637,66915367,66918023,66927546,66928587,66932775,66957676,66967690,66972151,66977808,66978993,66979707,66983356,	SGIP1 NM_032291
chr1:66971601-66973700	chr1:66973801-66975900	uc001dcu.1	1	+	66932964	66983356	66933619	66981366	8	66932964,66957564,66967534,66972018,66977605,66978928,66979542,66981343,	66933764,66957676,66967690,66972151,66977808,66978993,66979707,66983356,	SGIP1 NM_032291
chr10:114146201-114148100	chr10:114148301-114150100	uc001kzs.1	10	+	114123905	114178128	114144694	114177106	21	114123905,114144665,114148648,114154258,114154452,114158169,114159254,114160210,114160331,114161203,114161649,114162920,114166635,114167593,114171340,114171694,114172072,114175085,114176005,114176535,114176965,	114124017,114144850,114148757,114154323,114154554,114158269,114159433,114160243,114160383,114161277,114161727,114163055,114166770,114167689,114171413,114171783,114172189,114175229,114176107,114176607,114178128,	ACSL5 NM_203379
chr10:114146201-114148100	chr10:114148301-114150100	uc001kzt.1	10	+	114125012	114178128	114144694	114177106	21	114125012,114144665,114148648,114154258,114154452,114158169,114159254,114160210,114160331,114161203,114161649,114162920,114166635,114167593,114171340,114171694,114172072,114175085,114176005,114176535,114176965,	114125290,114144850,114148757,114154323,114154554,114158269,114159433,114160243,114160383,114161277,114161727,114163055,114166770,114167689,114171413,114171783,114172189,114175229,114176107,114176607,114178128,	ACSL5 NM_203380
chr10:114146201-114148100	chr10:114148301-114150100	uc001kzu.1	10	+	114125945	114178128	114126057	114177106	21	114125945,114144665,114148648,114154258,114154452,114158169,114159254,114160210,114160331,114161203,114161649,114162920,114166635,114167593,114171340,114171694,114172072,114175085,114176005,114176535,114176965,	114126196,114144850,114148757,114154323,114154554,114158269,114159433,114160243,114160383,114161277,114161727,114163055,114166770,114167689,114171413,114171783,114172189,114175229,114176107,114176607,114178128,	ACSL5 NM_016234
chr11:5714701-5717000	chr11:5718501-5720800	uc001mbs.1	11	+	5685978	5714895	5714322	5714895	4	5685978,5686382,5711987,5713801,	5686079,5686409,5712041,5714895,	OR56B1 NM_001005180
chr11:5714701-5717000	chr11:5718501-5720800	uc001mbt.1	11	+	5714322	5715297	5714322	5715297	1	5714322,	5715297,	OR56B1 NM_001005180
chr11:31348401-31350700	chr11:31353901-31356200	uc001msw.1	11	+	31347952	31395461	31348874	31393089	3	31347952,31348838,31392933,	31348035,31348982,31395461,	DNAJC24 NM_181706
chr11:31348401-31350700	chr11:31353901-31356200	uc001msx.1	11	+	31347952	31410958	31348871	31408524	5	31347952,31348838,31392933,31404409,31408393,	31348035,31348982,31393072,31404478,31410958,	DNAJC24 NM_181706
chr12:12142101-12144400	chr12:12145501-12147600	uc001rac.1	12	+	12115144	12143894	12123506	12143189	6	12115144,12123499,12131413,12134979,12138864,12143150,	12115338,12123939,12131587,12135050,12139131,12143894,	BCL2L14 NM_138723
chr12:12142101-12144400	chr12:12145501-12147600	uc001rad.1	12	+	12115668	12143894	12123506	12143189	6	12115668,12123499,12131413,12134979,12138864,12143150,	12115856,12123939,12131587,12135050,12139131,12143894,	BCL2L14 NM_138722
chr12:12142101-12144400	chr12:12145501-12147600	uc001rae.1	12	+	12115668	12143894	12123506	12138792	6	12115668,12123499,12131413,12134979,12138711,12143150,	12115856,12123939,12131587,12135050,12139131,12143894,	BCL2L14 NM_030766
chr12:56312801-56314500	chr12:56315401-56317200	uc001spg.1	12	-	56305817	56313252	56306793	56312182	11	56305817,56307667,56308171,56308762,56309097,56310201,56310527,56311029,56311249,56311964,56312821,	56307011,56307908,56308312,56308953,56309196,56310382,56310568,56311136,56311414,56312183,56313252,	B4GALNT1 NM_001478
chr12:56312801-56314500	chr12:56315401-56317200	uc001spi.1	12	-	56309380	56313252	56309926	56312182	6	56309380,56310527,56311029,56311249,56311964,56312821,	56310382,56310568,56311136,56311414,56312183,56313252,	B4GALNT1 NM_001478
chr15:22874501-22876700	chr15:22877301-22879400	uc001yxh.1	15	+	22850106	22911896	22850106	22850106	32	22850106,22852722,22855394,22855696,22858189,22860954,22863651,22866359,22868964,22870131,22871974,22873096,22875101,22878828,22879635,22881429,22883706,22887829,22890073,22891866,22893560,22894956,22895384,22900098,22902403,22903711,22904149,22905237,22905437,22905794,22908004,22911538,	22850207,22852862,22855534,22855958,22858328,22861095,22863771,22866499,22869103,22870291,22872106,22873230,22875235,22878945,22879767,22881562,22883839,22887959,22890214,22892068,22893679,22895068,22895518,22900210,22902534,22903828,22904278,22905343,22905643,22905955,22908134,22911896,	DKFZp686M12165
chr15:22874501-22876700	chr15:22877301-22879400	uc001yxm.1	15	+	22855696	22911896	22855696	22855696	30	22855696,22857545,22858189,22860954,22866359,22868964,22870131,22871974,22873096,22875101,22877330,22878828,22879606,22881429,22883706,22887829,22890073,22891888,22893560,22894956,22895384,22900098,22902403,22903711,22904149,22905237,22905437,22905794,22908004,22911538,	22855958,22857653,22858328,22861095,22866499,22869103,22870291,22872106,22873230,22875235,22877464,22878945,22879767,22881562,22883839,22887959,22890214,22892068,22893679,22895068,22895518,22900210,22902534,22903828,22904278,22905339,22905643,22905955,22908134,22911896,	DKFZp686M12165
chr15:22874501-22876700	chr15:22877301-22879400	uc001yxn.2	15	+	22855696	22918716	22855696	22855696	32	22855696,22858189,22860954,22866359,22868964,22870131,22871974,22873096,22875101,22877330,22878828,22879635,22881429,22883706,22886151,22887829,22890073,22893560,22894956,22895384,22900098,22902403,22903711,22904149,22905237,22905437,22905794,22908004,22911538,22913649,22914507,22915304,	22855958,22858328,22861095,22866499,22869103,22870291,22872106,22873230,22875235,22877464,22878945,22879767,22881562,22883839,22886250,22887959,22890214,22893679,22895068,22895518,22900210,22902534,22903828,22904278,22905343,22905643,22905955,22908134,22911896,22913755,22914622,22918716,	DKFZp686M12165
chr15:22874501-22876700	chr15:22877301-22879400	uc001yxw.1	15	+	22875296	22875390	22875296	22875296	1	22875296,	22875390,	SNORD116-13 NR_003328
chr15:22874501-22876700	chr15:22877301-22879400	uc001yxx.1	15	+	22876380	22876474	22876380	22876380	1	22876380,	22876474,	SNORD116-14 NR_003329
chr15:22874501-22876700	chr15:22877301-22879400	uc001yxy.2	15	+	22877330	22910161	22877330	22877330	16	22877330,22878828,22879635,22881429,22883706,22885853,22887829,22890073,22893560,22894956,22895384,22900098,22903711,22904149,22905237,22905794,	22877464,22878945,22879767,22881562,22883839,22886106,22887959,22890214,22893679,22895068,22895518,22902534,22903828,22904278,22905643,22910161,	DKFZp686M12165
chr15:22874501-22876700	chr15:22877301-22879400	uc001yxz.1	15	+	22877525	22877619	22877525	22877525	1	22877525,	22877619,	SNORD116-15 NR_003330
chr15:22874501-22876700	chr15:22877301-22879400	uc001yya.1	15	+	22879006	22879100	22879006	22879006	1	22879006,	22879100,	SNORD116-16 NR_003331
chr15:30890301-30892500	chr15:31087301-31089500	uc001zhf.2	15	-	30853636	31147377	30853802	31147377	17	30853636,30856327,30878296,30883773,30936507,30967664,30978326,30979471,30981403,30987982,30989966,31005666,31043599,31048206,31087506,31144449,31146003,	30853847,30856412,30878446,30883825,30936600,30967785,30978386,30979618,30981533,30988071,30990028,31005754,31043750,31048970,31087568,31144567,31147377,	FMN1 NM_001103184
chr15:82330401-82332800	chr15:82334401-82336700	uc002bjz.2	15	+	82113841	82499597	82115517	82497562	30	82113841,82115484,82164144,82233278,82264405,82279566,82297844,82318521,82330557,82344856,82349864,82351084,82352439,82357613,82359402,82372847,82383659,82402351,82402658,82430239,82442028,82448446,82450841,82474297,82476138,82481165,82484993,82491090,82496528,82497455,	82114032,82115586,82164264,82233406,82264451,82279803,82297971,82318596,82330715,82344968,82350003,82351135,82352644,82357761,82359487,82373134,82383789,82402544,82402838,82430393,82443100,82448574,82450970,82474480,82476255,82481349,82485192,82491188,82496743,82499597,	ADAMTSL3 NM_207517
chr16:23560301-23562400	chr16:23564001-23565700	uc002dly.1	16	+	23560307	23588683	23560364	23585966	6	23560307,23561776,23577328,23579991,23584447,23585868,	23560412,23561845,23577447,23580103,23584550,23588683,	DCTN5 NM_032486
chr16:27273001-27275100	chr16:27577401-27579400	uc002dom.1	16	+	27232751	27274033	27259025	27273855	8	27232751,27248887,27259007,27260942,27263690,27265288,27271361,27273841,	27232842,27249020,27259095,27261081,27263842,27265440,27271518,27274033,	IL4R NM_001008699
chr16:27273001-27275100	chr16:27577401-27579400	uc002don.1	16	+	27232751	27283600	27259025	27282652	11	27232751,27248887,27259007,27260942,27263690,27265288,27271361,27274629,27277737,27279587,27281073,	27232842,27249020,27259095,27261081,27263842,27265440,27271518,27274729,27277816,27279637,27283600,	IL4R NM_000418
chr16:27273001-27275100	chr16:27577401-27579400	uc002doo.1	16	+	27232751	27283600	27265402	27282652	10	27232751,27259007,27260942,27263690,27265288,27271366,27274629,27277737,27279587,27281073,	27232842,27259095,27261081,27263842,27265440,27271518,27274729,27277816,27279637,27283600,	IL4R
chr16:27273001-27275100	chr16:27577401-27579400	uc002doq.1	16	+	27321223	27369616	27348893	27368105	9	27321223,27348877,27353168,27356309,27361783,27363363,27363998,27364828,27367355,	27321440,27348942,27353271,27356509,27361938,27363541,27364098,27364910,27369616,	IL21R NM_181078
chr16:27273001-27275100	chr16:27577401-27579400	uc002dor.1	16	+	27321923	27369616	27348893	27368105	9	27321923,27348877,27353168,27356309,27361783,27363363,27363998,27364828,27367355,	27322042,27348942,27353271,27356509,27361938,27363541,27364098,27364910,27369616,	IL21R NM_181079
chr16:27273001-27275100	chr16:27577401-27579400	uc002dos.1	16	+	27346079	27369616	27348893	27368105	9	27346079,27348877,27353168,27356309,27361783,27363363,27363998,27364828,27367355,	27346183,27348942,27353271,27356509,27361938,27363541,27364098,27364910,27369616,	IL21R NM_021798
chr16:27273001-27275100	chr16:27577401-27579400	uc002dot.2	16	-	27366493	27372215	27366493	27366493	3	27366493,27371564,27371918,	27368628,27371744,27372215,	AX748082
chr16:27273001-27275100	chr16:27577401-27579400	uc002dou.2	16	-	27379435	27468752	27380171	27468712	37	27379435,27381115,27382362,27383216,27384081,27388112,27388929,27390569,27395272,27397290,27399900,27401865,27403032,27404818,27407048,27407375,27407864,27408423,27411159,27411438,27412020,27413584,27414032,27416458,27417451,27420012,27421680,27424720,27425668,27427361,27430570,27447419,27452112,27456605,27457001,27464135,27468491,	27380384,27381308,27382414,27383658,27384362,27388372,27389217,27390742,27395366,27397353,27400013,27401947,27403175,27404976,27407237,27407457,27408000,27408565,27411337,27411535,27412118,27413730,27414314,27416643,27417555,27420166,27421817,27424938,27425978,27427477,27430723,27447543,27452209,27456749,27457178,27464345,27468752,	GTF3C1 NM_001520
chr16:27273001-27275100	chr16:27577401-27579400	uc002dov.1	16	-	27379435	27468752	27380171	27468712	37	27379435,27381115,27382362,27383141,27384081,27388112,27388929,27390569,27395272,27397290,27399900,27401865,27403032,27404818,27407048,27407375,27407864,27408423,27411159,27411438,27412020,27413584,27414032,27416458,27417451,27420012,27421680,27424720,27425668,27427361,27430570,27447419,27452112,27456605,27457001,27464135,27468491,	27380384,27381308,27382414,27383658,27384362,27388372,27389217,27390742,27395366,27397353,27400013,27401947,27403175,27404976,27407237,27407457,27408000,27408565,27411337,27411535,27412118,27413730,27414314,27416643,27417555,27420166,27421817,27424938,27425978,27427477,27430723,27447543,27452209,27456749,27457178,27464345,27468752,	GTF3C1 NM_001520
chr16:27273001-27275100	chr16:27577401-27579400	uc002dow.1	16	+	27468970	27699190	27468992	27697451	28	27468970,27492722,27537246,27547482,27549886,27567425,27596550,27600220,27617149,27618355,27620410,27622717,27627526,27640379,27658862,27668405,27670540,27672994,27680234,27685130,27688682,27690409,27691920,27693766,27695749,27696431,27696702,27697395,	27468999,27492778,27537323,27547652,27549984,27567557,27596818,27600352,27617322,27618421,27620517,27622820,27627742,27640517,27659742,27669128,27670746,27673073,27680412,27685296,27688840,27690474,27692031,27693906,27695851,27696592,27696791,27699190,	KIAA0556 NM_015202
chr16:27273001-27275100	chr16:27577401-27579400	uc002dox.1	16	+	27551285	27646695	27551422	27646091	12	27551285,27567425,27573429,27596550,27600220,27617149,27618355,27620410,27622717,27627526,27640379,27646037,	27551425,27567557,27573558,27596818,27600352,27617322,27618421,27620517,27622820,27627742,27640517,27646695,	KIAA0556
chr16:56281001-56283100	chr16:56285001-56287200	uc002emi.1	16	+	56286226	56322868	56289362	56322671	18	56286226,56289325,56290262,56291557,56293348,56296288,56298872,56309759,56313079,56314125,56314414,56316027,56317480,56318244,56318711,56319802,56322343,56322577,	56286265,56289565,56290437,56291683,56293543,56296447,56299091,56309888,56313152,56314254,56314543,56316248,56317696,56318355,56318822,56319997,56322483,56322868,	CCDC135 NM_032269
chr16:56281001-56283100	chr16:56285001-56287200	uc002emj.1	16	+	56286226	56322868	56289362	56322671	19	56286226,56287876,56289325,56290262,56291557,56293348,56296288,56298872,56309759,56313079,56314125,56314414,56316027,56317480,56318244,56318711,56319802,56322343,56322577,	56286265,56288007,56289565,56290437,56291683,56293543,56296447,56299091,56309888,56313152,56314254,56314543,56316248,56317696,56318355,56318822,56319997,56322483,56322868,	CCDC135 NM_032269
chr16:56281001-56283100	chr16:56285001-56287200	uc002emk.1	16	+	56286226	56322868	56289362	56322671	17	56286226,56289325,56290262,56291557,56296288,56298872,56309759,56313079,56314125,56314414,56316027,56317480,56318244,56318711,56319802,56322343,56322577,	56286265,56289565,56290437,56291683,56296447,56299091,56309888,56313152,56314254,56314543,56316248,56317696,56318355,56318822,56319997,56322483,56322868,	CCDC135 NM_032269
chr16:69533301-69535300	chr16:69536901-69538700	uc002ezr.1	16	-	69398789	69822070	69398983	69778299	86	69398789,69401186,69409745,69418664,69419669,69421021,69424251,69425290,69427079,69429093,69431467,69441129,69441851,69446531,69449108,69451471,69452092,69453451,69454488,69457572,69459973,69463440,69465708,69466220,69470700,69471008,69474063,69475323,69480990,69483049,69483764,69485852,69487384,69492407,69495028,69495308,69498775,69499655,69500056,69509614,69511994,69527355,69530017,69533039,695…	69399466,69401411,69409976,69418815,69419833,69421234,69424471,69425568,69427238,69429292,69431637,69441351,69442059,69446679,69449274,69451610,69452305,69453659,69454586,69457733,69460192,69463583,69465996,69466323,69470890,69471160,69474299,69475528,69481108,69483288,69483933,69485952,69487484,69492606,69495201,69495468,69498895,69499838,69500265,69509833,69512621,69527518,69530159,69533223,695…	HYDIN NM_032821
chr17:24041601-24043100	chr17:24043801-24045300	uc002hby.1	17	+	24013428	24053376	24024546	24052770	37	24013428,24024515,24025427,24025681,24026114,24026545,24027301,24028859,24029220,24029689,24029965,24032400,24033026,24033871,24034086,24034412,24034765,24035730,24035988,24037483,24037798,24038232,24038448,24039235,24040498,24041226,24042065,24044840,24046496,24047988,24048764,24049050,24050925,24051317,24051490,24052085,24052583,	24013487,24024655,24025586,24025758,24026307,24026630,24027575,24028961,24029337,24029779,24030108,24032549,24033125,24034001,24034237,24034567,24034961,24035870,24036106,24037560,24037934,24038370,24038616,24039363,24040706,24041374,24042208,24044981,24046692,24048227,24048878,24049175,24051038,24051395,24051657,24052273,24053376,	SUPT6H NM_003170
chr17:24041601-24043100	chr17:24043801-24045300	uc002hbz.1	17	+	24039814	24042994	24040568	24042253	3	24039814,24041226,24042065,	24040706,24041374,24042994,	SUPT6H
chr19:15454401-15455700	chr19:15483901-15485200	uc002nbh.2	19	+	15480335	15524128	15497147	15523282	14	15480335,15495503,15497146,15501519,15509171,15509345,15509682,15512260,15515781,15515960,15519918,15520948,15522484,15523104,	15480394,15495610,15497369,15501664,15509225,15509473,15509804,15512528,15515848,15516090,15520052,15521013,15522567,15524128,	CYP4F22 NM_173483
chr19:49301301-49303400	chr19:49466801-49468900	uc002oyh.1	19	+	49290336	49304317	49293866	49304277	6	49290336,49292335,49293798,49296793,49297125,49302388,	49290481,49292424,49293881,49296920,49297218,49304317,	ZNF224 NM_013398
chr19:49301301-49303400	chr19:49466801-49468900	uc002oyi.2	19	-	49301456	49309138	49301456	49301456	2	49301456,49308814,	49304330,49309138,	CR593740
chr19:49301301-49303400	chr19:49466801-49468900	uc002oyj.1	19	+	49309387	49329095	49311820	49328728	5	49309387,49311752,49314180,49314474,49326842,	49309562,49311835,49314307,49314567,49329095,	ZNF225 NM_013362
chr19:49301301-49303400	chr19:49466801-49468900	uc002oyk.1	19	+	49324446	49326693	49324446	49324446	1	49324446,	49326693,	AX748287
chr19:49301301-49303400	chr19:49466801-49468900	uc002oyl.2	19	+	49337549	49354116	49340625	49354112	6	49337549,49338306,49340549,49344763,49346405,49352244,	49337608,49338360,49340640,49344890,49346498,49354116,	ZNF234 NM_006630
chr19:49301301-49303400	chr19:49466801-49468900	uc002oym.1	19	+	49337617	49354116	49340625	49354112	6	49337617,49338306,49340549,49344763,49346405,49352244,	49337726,49338360,49340640,49344890,49346498,49354116,	ZNF234 NM_006630
chr19:49301301-49303400	chr19:49466801-49468900	uc002oyn.1	19	+	49361088	49371422	49366073	49371026	6	49361088,49361749,49366027,49368080,49368852,49370976,	49361135,49361800,49366088,49368207,49368945,49371422,	ZNF226 NM_015919
chr19:49301301-49303400	chr19:49466801-49468900	uc002oyo.1	19	+	49361088	49371422	49366073	49371026	6	49361088,49361580,49366027,49368080,49368852,49370976,	49361135,49361800,49366088,49368207,49368945,49371422,	ZNF226 NM_001032374
chr19:49301301-49303400	chr19:49466801-49468900	uc002oyp.1	19	+	49361088	49373678	49366073	49373667	6	49361088,49361749,49366027,49368080,49368852,49371490,	49361135,49361800,49366088,49368207,49368945,49373678,	ZNF226 NM_001032373
chr19:49301301-49303400	chr19:49466801-49468900	uc002oyq.2	19	+	49361088	49373676	49371606	49373667	5	49361088,49361749,49366027,49368080,49368852,	49361135,49361800,49366088,49368207,49373676,	ZNF226
chr19:49301301-49303400	chr19:49466801-49468900	uc002oyr.2	19	+	49361088	49373676	49371606	49373667	5	49361088,49361580,49366027,49368080,49368852,	49361135,49361800,49366088,49368207,49373676,	ZNF226
chr19:49301301-49303400	chr19:49466801-49468900	uc002oys.1	19	+	49361156	49373678	49366073	49373667	6	49361156,49361749,49366027,49368080,49368852,49371490,	49361239,49361800,49366088,49368207,49368945,49373678,	ZNF226 NM_001032372
chr19:49301301-49303400	chr19:49466801-49468900	uc002oyt.1	19	+	49361156	49373678	49366073	49373667	7	49361156,49361749,49362697,49366027,49368080,49368852,49371490,	49361239,49361800,49362875,49366088,49368207,49368945,49373678,	ZNF226 NM_001032373
chr19:49301301-49303400	chr19:49466801-49468900	uc002oyu.1	19	+	49408530	49433261	49413785	49432823	6	49408530,49409082,49413783,49424438,49425725,49430694,	49408578,49409237,49413845,49424565,49425809,49433261,	ZNF227 NM_182490
chr19:49301301-49303400	chr19:49466801-49468900	uc002oyv.1	19	+	49408530	49433261	49413785	49432823	6	49408530,49409079,49413783,49424438,49425725,49430694,	49408578,49409237,49413845,49424565,49425809,49433261,	ZNF227 NM_182490
chr19:49301301-49303400	chr19:49466801-49468900	uc002oyw.1	19	+	49409082	49433261	49413785	49432823	4	49409082,49413783,49424438,49430694,	49409237,49413845,49424565,49433261,	ZNF227 NM_182490
chr19:49301301-49303400	chr19:49466801-49468900	uc002oyx.1	19	-	49424196	49499445	49424196	49424196	5	49424196,49430747,49494800,49495598,49499382,	49424956,49430862,49494896,49495725,49499445,	HZF6
chr19:49301301-49303400	chr19:49466801-49468900	uc002oyy.1	19	+	49455872	49471308	49469208	49470666	5	49455872,49460306,49462190,49462858,49468891,	49455931,49460368,49462317,49463137,49471308,	ZNF233 NM_181756
chr19:49301301-49303400	chr19:49466801-49468900	uc002oyz.1	19	+	49455915	49471308	49460353	49470666	5	49455915,49460306,49462190,49462858,49468891,	49455995,49460368,49462317,49462954,49471308,	ZNF233 NM_181756
chr19:50969201-50970500	chr19:50971501-50972900	uc002pdd.1	19	-	50964815	50975701	50965585	50975157	14	50964815,50966068,50966447,50966665,50966868,50967738,50970046,50972424,50972764,50973224,50973590,50974361,50974536,50974875,	50965738,50966158,50966494,50966763,50967026,50967850,50970132,50972688,50972971,50973318,50973739,50974457,50974620,50975701,	DMPK NM_001081563
chr19:50969201-50970500	chr19:50971501-50972900	uc002pde.1	19	-	50964815	50975701	50965578	50975157	14	50964815,50966068,50966447,50966665,50966868,50967738,50970046,50972439,50972764,50973224,50973590,50974361,50974536,50974875,	50965738,50966154,50966494,50966763,50967026,50967850,50970132,50972688,50972971,50973318,50973739,50974457,50974620,50975701,	DMPK NM_001081562
chr19:50969201-50970500	chr19:50971501-50972900	uc002pdf.1	19	-	50964815	50977655	50965585	50977450	15	50964815,50966068,50966447,50966665,50966868,50967738,50970046,50972424,50972764,50973224,50973590,50974361,50974536,50974875,50977290,	50965738,50966158,50966494,50966763,50967026,50967850,50970132,50972688,50972971,50973318,50973739,50974457,50974620,50974967,50977655,	DMPK NM_004409
chr19:50969201-50970500	chr19:50971501-50972900	uc002pdg.1	19	-	50964815	50977655	50965578	50977450	15	50964815,50966068,50966447,50966665,50966868,50967738,50970046,50972439,50972764,50973224,50973590,50974361,50974536,50974875,50977290,	50965738,50966154,50966494,50966763,50967026,50967850,50970132,50972688,50972971,50973318,50973739,50974457,50974620,50974967,50977655,	DMPK NM_001081562
chr19:50969201-50970500	chr19:50971501-50972900	uc002pdh.1	19	-	50964815	50977655	50965585	50977450	15	50964815,50966068,50966447,50966665,50966868,50967738,50970046,50972439,50972764,50973224,50973590,50974361,50974536,50974875,50977290,	50965738,50966158,50966494,50966763,50967026,50967850,50970132,50972688,50972971,50973318,50973739,50974457,50974620,50974967,50977655,	DMPK NM_001081560
chr19:50969201-50970500	chr19:50971501-50972900	uc002pdi.1	19	-	50964815	50977655	50965585	50977469	16	50964815,50966068,50966447,50966665,50966868,50967738,50970046,50972424,50972764,50973224,50973590,50974361,50974536,50974875,50975420,50977290,	50965738,50966158,50966494,50966763,50967026,50967850,50970132,50972688,50972971,50973318,50973739,50974457,50974620,50974967,50975479,50977655,	DMPK NM_001081563
chr2:24904201-24906100	chr2:24906401-24908200	uc002rfr.2	2	-	24895541	24918040	24896304	24917660	19	24895541,24897096,24897889,24898883,24899581,24900750,24902417,24903918,24904274,24907081,24908034,24910857,24911166,24913289,24914817,24915219,24916245,24917631,24917928,	24896487,24897221,24898013,24899003,24899728,24900909,24902499,24903981,24904396,24907198,24908122,24911019,24911309,24913418,24914995,24915285,24916404,24917759,24918040,	ADCY3 NM_004036
chr2:24904201-24906100	chr2:24906401-24908200	uc002rfs.2	2	-	24895541	24995559	24896304	24995360	21	24895541,24897096,24897889,24898883,24899581,24900750,24902417,24903918,24904274,24907081,24908034,24910857,24911166,24913289,24914817,24916245,24917631,24917928,24918626,24948942,24994685,	24896487,24897221,24898013,24899003,24899728,24900909,24902499,24903981,24904534,24907198,24908122,24911019,24911309,24913418,24914995,24916404,24917759,24918040,24918757,24949092,24995559,	ADCY3 NM_004036
chr2:33617401-33619000	chr2:33621401-33622800	uc002rox.1	2	+	33514919	33643162	33593707	33641308	19	33514919,33526390,33590280,33593580,33595112,33598522,33599123,33600525,33602449,33603002,33605707,33612893,33617664,33622082,33628174,33634101,33636781,33637242,33641299,	33515162,33526514,33590413,33593777,33595215,33598585,33599255,33600673,33602623,33603119,33605983,33612971,33617781,33622198,33628322,33634138,33636907,33637601,33643162,	RASGRP3 NM_170672
chr2:33617401-33619000	chr2:33621401-33622800	uc002roy.1	2	+	33598522	33643162	33598580	33641308	14	33598522,33599123,33600525,33602449,33603002,33605707,33612893,33617667,33622082,33628174,33634101,33636781,33637242,33641299,	33598585,33599255,33600673,33602623,33603119,33605983,33612971,33617781,33622198,33628322,33634138,33636907,33637601,33643162,	RASGRP3 NM_170672
chr2:38923201-38924700	chr2:38925301-38926800	uc002rrd.2	2	-	38878378	38935898	38878944	38934881	15	38878378,38883360,38894466,38896166,38899522,38899694,38903638,38906492,38907161,38908985,38918476,38923650,38927664,38928914,38934699,	38879088,38883561,38894541,38896301,38899606,38899790,38903915,38906693,38907335,38909082,38918593,38923856,38927719,38929048,38935898,	DHX57
chr2:38923201-38924700	chr2:38925301-38926800	uc002rre.1	2	-	38878378	38947884	38878944	38935906	23	38878378,38883360,38887204,38894466,38896166,38899522,38899694,38903638,38906492,38907161,38908985,38918476,38923650,38927664,38928914,38934699,38935702,38936985,38939306,38941644,38942790,38944006,38947754,	38879088,38883561,38887339,38894541,38896301,38899606,38899790,38903915,38906693,38907335,38909082,38918593,38923856,38927719,38929048,38934824,38935921,38937107,38939482,38942483,38942979,38944165,38947884,	DHX57
chr2:38923201-38924700	chr2:38925301-38926800	uc002rrf.1	2	-	38878378	38956525	38878944	38949051	24	38878378,38883360,38887204,38894466,38896166,38899522,38899694,38903638,38906492,38907161,38908985,38918476,38923650,38927664,38928914,38934699,38935702,38936985,38939306,38941644,38942790,38944006,38948827,38956432,	38879088,38883561,38887339,38894541,38896301,38899606,38899790,38903915,38906693,38907335,38909082,38918593,38923856,38927719,38929048,38934824,38935898,38937107,38939482,38942483,38942979,38944165,38949057,38956525,	DHX57 NM_198963
chr2:101422501-101424200	chr2:101454101-101455800	uc002tbb.1	2	-	101380254	101457597	101380441	101400475	14	101380254,101385329,101388836,101393512,101395808,101400427,101401744,101404593,101405255,101411849,101433487,101435278,101449670,101457529,	101380618,101385646,101388951,101393607,101395965,101400578,101401858,101404671,101405366,101411913,101433574,101435340,101449794,101457597,	AK131289
chr2:102332601-102333900	chr2:102335801-102337400	uc002tbu.1	2	+	102294393	102334929	102321156	102334813	11	102294393,102321007,102321728,102322989,102323557,102325114,102325927,102326161,102330836,102331970,102334427,	102294515,102321217,102321939,102323164,102323720,102325186,102326069,102326307,102330983,102332138,102334929,	IL1RL1 NM_016232
chr2:202427801-202429900	chr2:202429901-202432100	uc002uys.2	2	+	202363421	202466508	202380491	202463862	15	202363421,202379396,202380461,202380825,202385450,202395776,202396632,202406815,202408610,202420348,202427841,202445245,202452995,202463752,202466268,	202363628,202379515,202380611,202380920,202385530,202395871,202396695,202406939,202408731,202420442,202427905,202445294,202453135,202463895,202466508,	PFTK2 NM_139158
chr2:202427801-202429900	chr2:202429901-202432100	uc002uyt.2	2	+	202379583	202466508	202379632	202463862	14	202379583,202380461,202380825,202385450,202395776,202396632,202406815,202408610,202420348,202427841,202445245,202452995,202463770,202466268,	202379755,202380611,202380920,202385530,202395871,202396695,202406939,202408731,202420442,202427905,202445294,202453135,202463895,202466508,	PFTK2 NM_139158
chr2:202427801-202429900	chr2:202429901-202432100	uc002uyu.1	2	+	202427757	202466508	202427757	202427757	4	202427757,202452995,202463752,202466268,	202427905,202453135,202463895,202466508,	ALS2CR7
chr20:30361301-30363200	chr20:30363301-30365200	uc002wxq.1	20	+	30329127	30386472	30361241	30382783	9	30329127,30361176,30367681,30367990,30368219,30378234,30379019,30381604,30382686,	30329229,30362645,30367783,30368113,30368338,30378348,30379125,30381783,30386472,	KIF3B NM_004798
chr21:37706601-37708800	chr21:37798701-37800900	uc002ywg.1	21	+	37661728	37767052	37661728	37661728	3	37661728,37714470,37766855,	37661800,37714556,37767052,	MNB/DYRK
chr21:37706601-37708800	chr21:37798701-37800900	uc002ywh.1	21	+	37661728	37780786	37766932	37780785	5	37661728,37766855,37772379,37774809,37780638,	37661800,37767052,37772472,37774998,37780786,	DYRK1A NM_130438
chr21:37706601-37708800	chr21:37798701-37800900	uc002ywi.1	21	+	37661728	37809549	37714546	37800480	13	37661728,37704741,37714470,37766855,37772352,37774809,37780638,37784346,37787188,37790289,37799455,37800271,37806083,	37661800,37704842,37714556,37767052,37772472,37774998,37780786,37784633,37787335,37790430,37799762,37800527,37809549,	DYRK1A NM_101395
chr21:37706601-37708800	chr21:37798701-37800900	uc002ywj.1	21	+	37713076	37809549	37714546	37806704	11	37713076,37766855,37772379,37774809,37780638,37784346,37787188,37790289,37799455,37800271,37806083,	37714556,37767052,37772472,37774998,37780786,37784633,37787335,37790430,37799762,37800396,37809549,	DYRK1A NM_130436
chr21:37706601-37708800	chr21:37798701-37800900	uc002ywk.1	21	+	37714470	37809549	37714546	37806704	11	37714470,37766855,37772352,37774809,37780638,37784346,37787188,37790289,37799455,37800271,37806083,	37714556,37767052,37772472,37774998,37780786,37784633,37787335,37790430,37799762,37800396,37809549,	DYRK1A NM_001396
chr21:37706601-37708800	chr21:37798701-37800900	uc002ywl.1	21	+	37714470	37809549	37714546	37800521	11	37714470,37766855,37772352,37774809,37780638,37784346,37787188,37790289,37799455,37800443,37806083,	37714556,37767052,37772472,37774998,37780786,37784633,37787335,37790430,37799761,37800527,37809549,	DYRK1A NM_130437
chr21:37706601-37708800	chr21:37798701-37800900	uc002ywm.1	21	+	37714470	37809549	37714546	37806127	10	37714470,37766855,37772352,37774809,37780638,37784346,37787188,37790289,37799455,37806083,	37714556,37767052,37772472,37774998,37780786,37784633,37787335,37790430,37799762,37809549,	DYRK1A NM_130438
chr22:36072401-36074700	chr22:36079701-36081600	uc003arg.1	22	-	36078176	36080825	36078176	36078176	2	36078176,36079111,	36078426,36080825,	AK097787
chr3:3575601-3577600	chr3:4017501-4019800	uc003bps.1	3	-	3798035	4483954	3798035	3798035	13	3798035,3805597,3839417,3843925,4085252,4393013,4427548,4433811,4434693,4436747,4465949,4469559,4483659,	3799385,3805758,3839581,3844193,4085429,4393073,4427662,4433926,4434816,4436830,4466024,4469733,4483954,	SUMF1 NM_182760
chr3:3575601-3577600	chr3:4017501-4019800	uc003bpt.2	3	+	3816120	3864387	3861325	3863476	2	3816120,3861047,	3816603,3864387,	LRRN1 NM_020873
chr3:3575601-3577600	chr3:4017501-4019800	uc003bpu.1	3	-	3817004	3817676	3817004	3817004	2	3817004,3817308,	3817232,3817676,	BC141932
chr3:3575601-3577600	chr3:4017501-4019800	uc003bpv.2	3	+	3861325	3863476	3861325	3863476	1	3861325,	3863476,	LRRN1 NM_020873
chr3:16212601-16214800	chr3:16215901-16218000	uc003caq.2	3	+	15910572	16246257	16217224	16244011	13	15910572,15956020,15959136,15963294,16212270,16217129,16225013,16227634,16229079,16235913,16236420,16239125,16243864,	15910796,15956109,15959333,15963366,16212437,16217334,16225181,16227752,16229274,16236045,16236525,16239269,16246257,	GALNTL2 NM_054110
chr3:16212601-16214800	chr3:16215901-16218000	uc003car.2	3	+	16191187	16246257	16191662	16244011	10	16191187,16212270,16217129,16225013,16227634,16229079,16235913,16236420,16239125,16243864,	16192201,16212437,16217334,16225181,16227752,16229274,16236045,16236525,16239269,16246257,	GALNTL2 NM_054110
chr3:102002601-102004600	chr3:102004801-102007000	uc003duj.1	3	-	101950868	102019029	101952028	102015213	26	101950868,101953085,101954320,101955352,101956145,101967374,101972276,101976138,101976740,101979817,101981665,101989261,101990987,101994224,101996456,101997942,102006325,102009694,102011945,102012763,102013261,102014000,102015194,102017445,102018221,102018969,	101952144,101953208,101954482,101955382,101956225,101967483,101972486,101976207,101976869,101979910,101981743,101989336,101991050,101994302,101996537,101998002,102006400,102009769,102012011,102012811,102013333,102014057,102015269,102017505,102018302,102019029,	ABI3BP NM_015429
chr3:102002601-102004600	chr3:102004801-102007000	uc003duk.1	3	-	101950868	102038727	101952028	102038667	28	101950868,101953085,101954320,101955352,101956145,101967374,101972276,101976138,101976740,101979817,101981665,101989261,101990987,101994224,101996456,101997942,102006325,102009694,102024122,102024991,102026391,102027318,102031114,102033797,102034658,102036217,102037134,102038657,	101952144,101953208,101954482,101955382,101956225,101967483,101972486,101976207,101976869,101979910,101981743,101989336,101991050,101994302,101996537,101998002,102006400,102009769,102024206,102025048,102026475,102027378,102031198,102033884,102034691,102036307,102037194,102038727,	ABI3BP NM_015429
chr3:102002601-102004600	chr3:102004801-102007000	uc003dul.1	3	-	101950868	102041698	101952028	102038667	37	101950868,101953085,101954320,101955352,101956145,101967374,101972276,101976138,101976740,101979817,101981665,101989261,101990987,101994224,101996456,101997942,102006325,102009694,102011945,102012763,102013261,102014000,102021753,102022587,102024122,102024991,102026391,102027318,102029926,102033797,102034658,102036217,102037134,102038657,102039935,102041102,102041605,	101952144,101953208,101954482,101955382,101956225,101967483,101972486,101976207,101976869,101979910,101981743,101989336,101991050,101994302,101996537,101998002,102006400,102009769,102012011,102012811,102013333,102014057,102021837,102022647,102024206,102025048,102026475,102027378,102029986,102033884,102034691,102036307,102037194,102038705,102039998,102041150,102041698,	ABI3BP NM_015429
chr3:102002601-102004600	chr3:102004801-102007000	uc003dum.1	3	-	101950868	102048083	101952028	101996502	18	101950868,101953085,101954320,101955352,101956145,101967374,101972276,101976138,101976740,101979817,101981665,101989261,101990987,101994224,101996456,102006325,102009694,102047905,	101952144,101953208,101954482,101955382,101956225,101967483,101972486,101976207,101976869,101979910,101981743,101989336,101991050,101994302,101996537,102006400,102009769,102048083,	ABI3BP NM_015429
chr3:102002601-102004600	chr3:102004801-102007000	uc003dun.1	3	-	101950868	102195004	101952028	102194939	35	101950868,101953085,101954320,101955352,101956145,101967374,101972276,101976138,101976740,101979817,101981665,101990987,101994224,101996456,101997942,102006325,102009694,102047905,102049135,102050334,102051578,102052193,102053408,102063844,102066366,102068412,102076374,102077041,102078045,102087069,102087675,102100295,102104151,102127835,102194839,	101952144,101953208,101954482,101955382,101956225,101967483,101972486,101976207,101976869,101979910,101981743,101991050,101994302,101996537,101998002,102006400,102009769,102047980,102049207,102050409,102051653,102052268,102053474,102063919,102066441,102068490,102076467,102077113,102078094,102087122,102087857,102100428,102104220,102128015,102195004,	ABI3BP NM_015429
chr3:120900901-120902400	chr3:120903001-120904600	uc003edc.2	3	+	120904558	120917470	120904635	120917315	6	120904558,120908345,120908940,120910127,120911375,120917098,	120904759,120908422,120909098,120910211,120911432,120917470,	AAT1
chr3:120900901-120902400	chr3:120903001-120904600	uc003ede.2	3	+	120904558	120968639	120904635	120952634	18	120904558,120908345,120908940,120910127,120911375,120917098,120927707,120931756,120933830,120934900,120938902,120940791,120942085,120945511,120948651,120949347,120952473,120966588,	120904759,120908422,120909098,120910211,120911432,120917280,120927885,120931914,120934013,120935043,120939019,120940863,120942232,120945733,120948800,120949439,120952635,120968639,	C3orf15 NM_033364
chr4:17314401-17316600	chr4:17368601-17370900	uc003gpm.2	4	-	17242793	17392233	17243252	17392020	18	17242793,17244409,17245729,17247248,17249970,17252776,17258357,17263550,17269070,17270678,17275282,17299144,17304022,17315720,17316472,17318369,17319612,17391879,	17243346,17244609,17245834,17247366,17250117,17252949,17258512,17263704,17269283,17270808,17275380,17299252,17304133,17315927,17316612,17318505,17320365,17392233,	KIAA1276
chr4:94371801-94373800	chr4:94921401-94923500	uc003hsz.2	4	+	93444572	94912672	93444830	94912672	16	93444572,93730304,94225168,94250921,94347577,94356911,94364787,94378544,94535780,94562944,94595835,94630812,94655389,94766442,94909383,94912249,	93444918,93730460,94225453,94251127,94347631,94357085,94364949,94378664,94535882,94563142,94596148,94630951,94655585,94766609,94909624,94912672,	GRID2 NM_001510
chr4:187328801-187330800	chr4:187334901-187336800	uc003iyt.2	4	+	187302988	187330811	187310107	187330135	14	187302988,187307320,187307713,187310050,187311792,187312615,187314147,187315712,187320992,187321571,187323491,187325115,187325328,187330061,	187303260,187307431,187307852,187310193,187311918,187312786,187314338,187315867,187321096,187321781,187323612,187325244,187325410,187330811,	FAM149A NM_015398
chr4:187328801-187330800	chr4:187334901-187336800	uc003iyu.2	4	+	187302988	187330811	187310107	187330135	13	187302988,187307320,187310050,187311792,187312615,187314147,187315712,187320992,187321571,187323491,187325115,187325328,187330061,	187303260,187307431,187310193,187311918,187312786,187314338,187315867,187321096,187321781,187323612,187325244,187325410,187330811,	FAM149A NM_015398
chr4:187328801-187330800	chr4:187334901-187336800	uc003iyv.2	4	+	187314147	187330811	187314283	187330135	8	187314147,187315712,187320992,187321571,187323491,187325115,187325331,187330061,	187314338,187315867,187321096,187321781,187323612,187325244,187325410,187330811,	FAM149A NM_015398
chr5:42662201-42664500	chr5:42666501-42668500	uc003jmt.1	5	+	42459782	42757683	42601733	42755283	10	42459782,42601722,42664896,42724748,42730775,42735682,42747065,42749287,42753910,42754311,	42459814,42601803,42664962,42724878,42730948,42735861,42747231,42749378,42753980,42757683,	GHR NM_000163
chr5:93940401-93942300	chr5:93942401-93944400	uc003kkp.1	5	-	93880918	93980040	93881703	93898587	5	93880918,93885390,93898456,93943893,93979960,	93882378,93885559,93898588,93944044,93980040,	C5orf36 NM_173665
chr5:147531401-147533600	chr5:147534001-147536500	uc003loz.1	5	+	147529488	147535154	147529488	147535154	4	147529488,147530685,147533989,147535108,	147529555,147530729,147534126,147535154,	SPINK5L2 NM_001001325
chr5:179343601-179345800	chr5:179420601-179422900	uc003mll.1	5	-	179315079	179431715	179315259	179431308	9	179315079,179323076,179326411,179330015,179337808,179339734,179372666,179400058,179431061,	179315275,179323170,179326616,179330112,179337891,179339806,179372917,179400253,179431715,	RNF130 NM_018434
chr5:179343601-179345800	chr5:179420601-179422900	uc003mlm.1	5	-	179315079	179431715	179315270	179431308	8	179315079,179326411,179330015,179337808,179339734,179372666,179400058,179431061,	179315275,179326616,179330112,179337891,179339806,179372917,179400253,179431715,	RNF130 NM_018434
chr5:179343601-179345800	chr5:179420601-179422900	uc003mln.1	5	-	179374908	179375003	179374908	179374908	1	179374908,	179375003,	CS266695
chr6:47671001-47673000	chr6:47674601-47676700	uc003oyw.1	6	+	47553483	47702955	47553939	47699922	18	47553483,47578974,47609296,47620300,47630340,47649758,47652218,47652703,47655079,47656558,47657697,47671555,47674995,47681859,47683621,47684817,47688167,47699880,	47553943,47579135,47609450,47620401,47630461,47649946,47652297,47652798,47655184,47656595,47657760,47671721,47675138,47681972,47683723,47684999,47688231,47702955,	CD2AP NM_012120
chr6:160036501-160038600	chr6:160112301-160114800	uc003qsk.1	6	+	160068141	160090443	160077287	160089395	6	160068141,160077279,160080011,160083109,160084686,160089212,	160068355,160077317,160080067,160083168,160084814,160090443,	WTAP NM_152858
chr6:160036501-160038600	chr6:160112301-160114800	uc003qsl.1	6	+	160068141	160097341	160077287	160096633	8	160068141,160077279,160080011,160083109,160084686,160089212,160094481,160096049,	160068355,160077317,160080067,160083168,160084814,160089391,160094636,160097341,	WTAP NM_004906
chr6:160036501-160038600	chr6:160112301-160114800	uc003qsm.1	6	+	160068609	160090414	160068609	160068609	7	160068609,160077279,160080011,160083109,160084686,160089212,160089956,	160068725,160077317,160080067,160083168,160084814,160089926,160090414,	WTAP NM_152858
chr6:160036501-160038600	chr6:160112301-160114800	uc003qsn.1	6	+	160068609	160090443	160077287	160089395	6	160068609,160077279,160080011,160083109,160084686,160089212,	160068725,160077317,160080067,160083168,160084814,160090443,	WTAP NM_152857
chr6:160036501-160038600	chr6:160112301-160114800	uc003qso.1	6	+	160092223	160097341	160094386	160096633	2	160092223,160096049,	160094636,160097341,	WTAP NM_004906
chr6:160036501-160038600	chr6:160112301-160114800	uc003qsp.2	6	-	160101282	160103354	160102511	160103159	2	160101282,160103015,	160102658,160103354,	BC067868
chr7:69205801-69208000	chr7:69492201-69494500	uc003tvv.2	7	+	68701840	69393543	68702575	69393430	5	68701840,69002207,69221053,69237457,69393289,	68702884,69002420,69221155,69237493,69393543,	AUTS2 NM_001127232
chr7:69205801-69208000	chr7:69492201-69494500	uc003tvw.2	7	+	68701840	69895821	68702575	69893918	19	68701840,69002207,69221053,69237457,69538673,69801490,69865791,69867673,69869035,69870945,69874470,69876949,69878278,69880024,69884536,69887863,69888876,69890130,69892669,	68702884,69002420,69221155,69237493,69538703,69801542,69866263,69867927,69869256,69870990,69874566,69877021,69878308,69880096,69884678,69887941,69888960,69890353,69895821,	AUTS2 NM_015570
chr7:69205801-69208000	chr7:69492201-69494500	uc003tvx.2	7	+	68701840	69895821	68702575	69893918	18	68701840,69002207,69221053,69237457,69538673,69801490,69865791,69867673,69869035,69870945,69874470,69878278,69880024,69884536,69887863,69888876,69890130,69892669,	68702884,69002420,69221155,69237493,69538703,69801542,69866263,69867927,69869256,69870990,69874566,69878308,69880096,69884678,69887941,69888960,69890353,69895821,	AUTS2 NM_001127231
chr7:77577601-77580100	chr7:77876401-77878700	uc003ugx.1	7	-	77484309	78920826	77486567	78920572	22	77484309,77546199,77592946,77594449,77600141,77602273,77627277,77635168,77645263,77652881,77662126,77668414,77723195,77811030,77813174,77836408,77957013,77968829,77988682,78094371,78474341,78920271,	77487229,77546338,77593090,77594669,77600313,77602459,77627526,77635361,77645355,77652923,77662316,77668446,77723834,77811213,77813296,77836466,77957093,77969040,77988898,78094491,78474458,78920826,	MAGI2 NM_012301
chr7:77577601-77580100	chr7:77876401-77878700	uc003ugy.1	7	-	77484309	78920826	77486567	78920572	21	77484309,77546199,77592946,77594449,77600141,77602273,77627277,77635168,77645263,77662126,77668414,77723195,77811030,77813174,77836408,77957013,77968829,77988682,78094371,78474341,78920271,	77487229,77546338,77593090,77594669,77600313,77602459,77627526,77635361,77645355,77662316,77668446,77723834,77811213,77813296,77836466,77957093,77969040,77988898,78094491,78474458,78920826,	MAGI2 NM_012301
chr7:100164201-100165700	chr7:100178601-100180200	uc003uwj.1	7	+	100169184	100233355	100169727	100233290	49	100169184,100169585,100171278,100172041,100172367,100172820,100174019,100182096,100183108,100183695,100183882,100186183,100186740,100187270,100190784,100193760,100194089,100195279,100195949,100197773,100199364,100199585,100200910,100202083,100202568,100203389,100204168,100205438,100207402,100208843,100209279,100209413,100210885,100211226,100211997,100215003,100220180,100221554,100223446,100224775…	100169207,100169780,100171331,100172188,100172639,100172908,100174172,100182261,100183200,100183774,100184029,100186455,100186825,100188788,100190969,100193902,100194209,100195404,100196095,100197917,100199475,100199755,100201113,100202225,100202816,100203570,100204280,100205533,100207579,100209052,100209411,100209423,100211133,100211391,100212122,100215308,100220392,100221699,100223694,100224905…	ZAN NM_003386
chr7:100164201-100165700	chr7:100178601-100180200	uc003uwk.1	7	+	100169184	100233355	100169727	100233290	47	100169184,100169585,100171278,100172041,100172367,100172820,100174019,100182096,100183108,100183695,100183882,100186183,100186740,100187270,100190784,100193760,100194089,100195279,100195949,100197773,100199364,100199585,100200910,100202083,100202568,100203389,100204168,100205438,100207402,100208843,100209279,100209413,100210885,100211226,100211997,100215003,100220180,100221554,100223446,100224775…	100169207,100169780,100171331,100172188,100172639,100172908,100174172,100182261,100183200,100183774,100184029,100186455,100186825,100188788,100190969,100193902,100194209,100195404,100196095,100197917,100199475,100199755,100201113,100202225,100202816,100203570,100204280,100205533,100207579,100209052,100209411,100209423,100211133,100211391,100212122,100215308,100220392,100221699,100223694,100224905…	ZAN NM_173059
chr7:100164201-100165700	chr7:100178601-100180200	uc003uwl.1	7	+	100169184	100233355	100169184	100169184	48	100169184,100169585,100171278,100172041,100172367,100172820,100174019,100182096,100183108,100183695,100183882,100186183,100186740,100187270,100190784,100193760,100194089,100195279,100195949,100197773,100199364,100199585,100200910,100202083,100202568,100203389,100204168,100205438,100207402,100208843,100209279,100210885,100211226,100211997,100215003,100220180,100221554,100223446,100224775,100226499…	100169207,100169780,100171331,100172188,100172639,100172908,100174172,100182261,100183200,100183774,100184029,100186455,100186825,100188788,100190969,100193902,100194209,100195404,100196095,100197917,100199475,100199755,100201113,100202225,100202816,100203570,100204280,100205533,100207579,100209052,100209423,100211133,100211391,100212122,100215308,100220392,100221699,100223694,100224905,100226671…	ZAN
chr7:111530801-111533000	chr7:111659601-111661700	uc003vfx.1	7	-	111153399	111633698	111155565	111633429	52	111153399,111159517,111162345,111164208,111166425,111166687,111168385,111168831,111169304,111173625,111174558,111182806,111185915,111187472,111192409,111194323,111196820,111205567,111210155,111211148,111215953,111217748,111236112,111236592,111239165,111249653,111261879,111272054,111274290,111290663,111295275,111296865,111299281,111299560,111299758,111304321,111322903,111327665,111328968,111343069…	111156012,111159579,111162459,111164281,111166535,111166769,111168506,111168953,111169424,111173709,111174735,111182893,111186082,111187614,111192514,111194410,111196969,111205661,111210216,111211244,111216039,111217897,111236171,111236693,111239241,111249748,111261978,111272189,111274418,111290856,111295446,111296947,111299382,111299644,111299856,111304478,111323010,111327828,111329093,111343195…	DOCK4 NM_014705
chr7:111530801-111533000	chr7:111659601-111661700	uc003vfy.1	7	-	111153399	111633698	111155565	111633429	54	111153399,111159517,111162345,111164208,111166425,111166687,111168385,111168831,111169304,111173625,111174558,111182806,111185915,111187472,111192409,111194323,111196820,111205567,111210155,111211148,111211388,111215953,111217748,111236112,111236592,111239165,111249653,111261879,111268054,111272054,111274290,111290663,111295275,111296865,111299281,111299560,111299758,111304321,111322903,111327665…	111156012,111159579,111162459,111164281,111166535,111166769,111168506,111168953,111169424,111173709,111174735,111182893,111186082,111187614,111192514,111194410,111196969,111205661,111210216,111211244,111211415,111216039,111217897,111236171,111236693,111239241,111249748,111261978,111268162,111272189,111274418,111290856,111295446,111296947,111299382,111299644,111299856,111304478,111323010,111327828…	DOCK4 NM_014705
chr7:111530801-111533000	chr7:111659601-111661700	uc003vga.1	7	-	111290174	111633698	111290565	111343076	23	111290174,111295275,111296865,111299281,111299560,111299758,111304321,111322903,111327665,111328968,111343069,111362830,111367408,111372101,111373007,111404422,111411596,111416305,111421425,111425738,111427784,111431338,111633392,	111290856,111295446,111296947,111299382,111299644,111299856,111304478,111323010,111327828,111329093,111343195,111362919,111367533,111372162,111373089,111404574,111411681,111416454,111421522,111425794,111427825,111431422,111633698,	KIAA0716
chr7:111530801-111533000	chr7:111659601-111661700	uc003vgc.2	7	+	111633878	111716242	111634007	111714369	2	111633878,111714163,	111634098,111716242,	ZNF277
chr7:111530801-111533000	chr7:111659601-111661700	uc003vgd.2	7	+	111633878	111757751	111634007	111757579	7	111633878,111714163,111723159,111723519,111745472,111755007,111757374,	111634098,111714365,111723248,111723602,111745564,111755118,111757751,	ZNF277 NM_021994
chr7:111530801-111533000	chr7:111659601-111661700	uc003vge.2	7	+	111633878	111771225	111634007	111770020	12	111633878,111714163,111723159,111723519,111745472,111755007,111757374,111763394,111765020,111767133,111768162,111769851,	111634098,111714365,111723248,111723602,111745564,111755118,111757507,111763462,111765117,111767176,111768337,111771225,	ZNF277 NM_021994
chr7:111530801-111533000	chr7:111659601-111661700	uc003vgf.2	7	+	111633878	111771225	111714306	111770020	12	111633878,111714167,111723159,111723519,111745472,111755007,111757374,111763394,111765020,111767133,111768162,111769851,	111634098,111714365,111723248,111723602,111745564,111755118,111757507,111763462,111765117,111767176,111768337,111771225,	ZNF277
chr7:146382401-146384500	chr7:146540701-146542900	uc003weu.1	7	+	145444385	147749019	145444901	147743641	24	145444385,146102295,146167735,146371931,146436171,146449003,146456717,146460269,146628165,146723633,146813959,146890162,146967130,147231589,147305886,147446142,147475515,147500266,147545312,147557670,147595057,147711673,147737415,147743441,	145444998,146102406,146167929,146372079,146436375,146449188,146456861,146460534,146628315,146723805,146814066,146890282,146967331,147231746,147306014,147446313,147475734,147500503,147545549,147557804,147595151,147711913,147737496,147749019,	CNTNAP2 NM_014141
chr7:146763601-146765900	chr7:146828801-146831000	uc003weu.1	7	+	145444385	147749019	145444901	147743641	24	145444385,146102295,146167735,146371931,146436171,146449003,146456717,146460269,146628165,146723633,146813959,146890162,146967130,147231589,147305886,147446142,147475515,147500266,147545312,147557670,147595057,147711673,147737415,147743441,	145444998,146102406,146167929,146372079,146436375,146449188,146456861,146460534,146628315,146723805,146814066,146890282,146967331,147231746,147306014,147446313,147475734,147500503,147545549,147557804,147595151,147711913,147737496,147749019,	CNTNAP2 NM_014141
chr7:150348501-150349700	chr7:150350501-150351900	uc003wig.2	7	-	150340236	150351529	150340236	150340236	15	150340236,150341750,150342102,150342966,150343380,150343902,150344129,150344451,150344708,150345055,150345890,150346313,150349207,150351064,150351464,	150341429,150341933,150342310,150343144,150343734,150344044,150344256,150344548,150344841,150345292,150346070,150346467,150349349,150351226,150351529,	SONE
chr8:39349501-39351500	chr8:39506201-39508100	uc003xmx.1	8	+	39291338	39379532	39291338	39291338	15	39291338,39292130,39296127,39299236,39299645,39300843,39301888,39322536,39352354,39357464,39358179,39369249,39369947,39378008,39379481,	39291393,39292210,39296181,39299315,39299722,39301015,39301954,39322720,39352553,39357555,39358411,39369336,39370062,39378171,39379532,	ADAM5P NR_001448
chr8:39349501-39351500	chr8:39506201-39508100	uc003xmy.1	8	+	39291338	39379532	39291338	39291338	14	39291338,39292130,39296127,39299236,39299645,39300843,39322536,39352354,39357464,39358179,39369249,39369947,39378008,39379481,	39291393,39292210,39296181,39299315,39299722,39301015,39322720,39352553,39357555,39358411,39369336,39370062,39378171,39379532,	ADAM5P
chr8:39349501-39351500	chr8:39506201-39508100	uc003xmz.1	8	+	39291338	39379532	39291338	39291338	14	39291338,39292130,39296127,39299236,39299645,39300843,39301888,39352354,39357464,39358179,39369249,39369947,39378008,39379481,	39291393,39292210,39296181,39299315,39299722,39301015,39301954,39352553,39357555,39358411,39369336,39370062,39378171,39379532,	ADAM5P
chr8:39349501-39351500	chr8:39506201-39508100	uc003xna.2	8	+	39291338	39394052	39291338	39291338	16	39291338,39292130,39296127,39299236,39299645,39300843,39301888,39322536,39352354,39357464,39358179,39369249,39369947,39378008,39379481,39393889,	39291393,39292210,39296181,39299315,39299722,39301015,39301954,39322720,39352553,39357555,39358411,39369336,39370062,39378171,39379532,39394052,	ADAM5P
chr8:39349501-39351500	chr8:39506201-39508100	uc003xnb.2	8	+	39291338	39394052	39291338	39291338	16	39291338,39292130,39299236,39299645,39300843,39301888,39320739,39322536,39352354,39357464,39358179,39369249,39369947,39378008,39379481,39393889,	39291393,39292210,39299315,39299722,39301015,39301954,39320862,39322720,39352553,39357555,39358411,39369336,39370062,39378171,39379532,39394052,	ADAM5P
chr8:39349501-39351500	chr8:39506201-39508100	uc003xnc.2	8	+	39291338	39394052	39291338	39291338	14	39291338,39292130,39299236,39299645,39300843,39301888,39352354,39357464,39358179,39369249,39369947,39378008,39379481,39393889,	39291393,39292210,39299315,39299722,39301015,39301954,39352553,39357555,39358411,39369336,39370062,39378171,39379532,39394052,	ADAM5P
chr8:39349501-39351500	chr8:39506201-39508100	uc003xnd.1	8	-	39427720	39499524	39427720	39427720	21	39427720,39430725,39432014,39442520,39444298,39450157,39450608,39451185,39452098,39466938,39468500,39469786,39476009,39477167,39477590,39480649,39482016,39482471,39489253,39490776,39499428,	39427837,39430776,39432180,39442635,39444376,39450338,39450696,39451381,39452197,39467033,39468684,39469923,39476091,39477334,39477662,39480715,39482194,39482548,39489332,39490831,39499524,	tMDC NR_001569
chr8:39349501-39351500	chr8:39506201-39508100	uc003xne.1	8	-	39427720	39499524	39430727	39454395	22	39427720,39430725,39432014,39442520,39444298,39450157,39450608,39451185,39452098,39454371,39466938,39468500,39469786,39476009,39477167,39477590,39480649,39482016,39482471,39489253,39490776,39499428,	39427837,39430776,39432180,39442635,39444376,39450338,39450696,39451381,39452197,39454522,39467033,39468684,39469923,39476091,39477334,39477662,39480715,39482194,39482548,39489332,39490831,39499524,	tMDC
chr8:39349501-39351500	chr8:39506201-39508100	uc003xnf.1	8	-	39427720	39499524	39430727	39468671	20	39427720,39430725,39432014,39442520,39444298,39450157,39450608,39451185,39452098,39468500,39469786,39476009,39477167,39477590,39480649,39482016,39482471,39489253,39490776,39499428,	39427837,39430776,39432180,39442635,39444376,39450338,39450696,39451381,39452197,39468684,39469923,39476091,39477334,39477662,39480715,39482194,39482548,39489332,39490831,39499524,	tMDC
chr8:39349501-39351500	chr8:39506201-39508100	uc003xng.2	8	-	39465565	39499524	39465565	39465565	9	39465565,39466938,39468500,39469786,39476009,39477167,39482471,39490776,39499428,	39465847,39467033,39468684,39469923,39476091,39477334,39482548,39490831,39499524,	tMDC
chr8:89151501-89153800	chr8:89338201-89340400	uc003yeb.2	8	-	89118575	89408833	89122804	89408551	10	89118575,89128012,89137471,89155948,89197851,89200044,89249013,89267820,89278502,89408419,	89123139,89128128,89137622,89156087,89198063,89200206,89249318,89267943,89278651,89408833,	MMP16 NM_005941
chr8:89151501-89153800	chr8:89338201-89340400	uc003yec.2	8	-	89150576	89408833	89150714	89408551	8	89150576,89155948,89197851,89200044,89249013,89267820,89278502,89408419,	89150866,89156087,89198063,89200206,89249318,89267943,89278651,89408833,	MMP16 NM_022564
chr8:126178201-126180400	chr8:126379201-126381600	uc003yrv.1	8	+	126173276	126263695	126183754	126263694	5	126173276,126183474,126183740,126232594,126263526,	126173382,126183570,126183911,126232701,126263695,	NSMCE2 NM_173685
chr8:126178201-126180400	chr8:126379201-126381600	uc003yrw.1	8	+	126173276	126448544	126183754	126448309	8	126173276,126183474,126183740,126232594,126263526,126438642,126439135,126448191,	126173382,126183570,126183911,126232701,126263680,126438743,126439242,126448544,	NSMCE2 NM_173685
chr9:72346301-72348600	chr9:72354101-72356300	uc004ahu.1	9	-	72339785	72651327	72340688	72651279	22	72339785,72354277,72357579,72357895,72395730,72403154,72408077,72415344,72420643,72423602,72424811,72425979,72429926,72439946,72443795,72445295,72486241,72566336,72588840,72632582,72647738,72651113,	72342141,72354410,72357779,72358046,72395941,72403406,72408206,72415485,72420811,72423831,72425101,72426009,72430067,72439997,72443930,72445396,72486314,72566460,72589015,72632754,72647863,72651327,	TRPM3 NM_024971
chr9:72346301-72348600	chr9:72354101-72356300	uc004ahv.1	9	-	72339785	72651327	72340688	72651279	21	72339785,72354277,72357579,72357895,72395766,72403154,72408077,72415344,72420643,72423602,72424811,72429926,72439946,72443849,72445295,72486241,72566336,72588840,72632582,72647738,72651113,	72342141,72354410,72357779,72358046,72395941,72403406,72408206,72415485,72420811,72423831,72425101,72430067,72439997,72443930,72445396,72486314,72566460,72589015,72632754,72647863,72651327,	TRPM3 NM_206944
chr9:72346301-72348600	chr9:72354101-72356300	uc004ahw.1	9	-	72339785	72673794	72340688	72667646	26	72339785,72354277,72357579,72357895,72395766,72403154,72408077,72415344,72420643,72423602,72424811,72425979,72429926,72439946,72443795,72445295,72486241,72566336,72588840,72615905,72632582,72647738,72651113,72667643,72669167,72673721,	72342141,72354410,72357779,72358046,72395941,72403406,72408206,72415485,72420811,72423831,72425101,72426009,72430067,72439997,72443930,72445396,72486314,72566460,72589015,72615980,72632754,72647863,72651327,72667848,72669247,72673794,	TRPM3 NM_206946
chr9:72346301-72348600	chr9:72354101-72356300	uc004ahx.1	9	-	72339785	72673794	72340688	72667646	26	72339785,72354277,72357579,72357895,72395766,72403154,72408077,72415344,72420643,72423602,72424811,72425979,72429926,72430217,72439946,72443795,72445295,72486241,72566336,72588840,72632582,72647738,72651113,72667643,72669167,72673721,	72342141,72354410,72357779,72358046,72395941,72403406,72408206,72415485,72420811,72423831,72425101,72426009,72430067,72430253,72439997,72443930,72445396,72486314,72566460,72589015,72632754,72647863,72651327,72667848,72669247,72673794,	TRPM3 NM_024971
chr9:72346301-72348600	chr9:72354101-72356300	uc004ahy.1	9	-	72339785	72673794	72340688	72667646	25	72339785,72354277,72357579,72357895,72395766,72403154,72408077,72415344,72420643,72423602,72424811,72429926,72439946,72443795,72445295,72486241,72566336,72588840,72615905,72632582,72647738,72651113,72667643,72669167,72673721,	72342141,72354410,72357779,72358046,72395941,72403406,72408206,72415485,72420811,72423831,72425101,72430067,72439997,72443930,72445396,72486314,72566460,72589015,72615980,72632754,72647863,72651327,72667848,72669247,72673794,	TRPM3 NM_206947
chr9:72346301-72348600	chr9:72354101-72356300	uc004ahz.1	9	-	72339785	72673794	72340688	72667646	25	72339785,72354277,72357579,72357895,72395766,72403154,72408077,72415344,72420643,72423602,72424811,72429926,72430217,72439946,72443795,72445295,72486241,72566336,72588840,72632582,72647738,72651113,72667643,72669167,72673721,	72342141,72354410,72357779,72358046,72395941,72403406,72408206,72415485,72420811,72423831,72425101,72430067,72430253,72439997,72443930,72445396,72486314,72566460,72589015,72632754,72647863,72651327,72667848,72669247,72673794,	TRPM3 NM_206945
chr9:72346301-72348600	chr9:72354101-72356300	uc004aia.1	9	-	72339785	72673794	72340688	72667646	25	72339785,72354277,72357579,72357895,72395766,72403154,72408077,72415344,72420643,72423602,72424811,72425979,72429926,72439946,72443795,72445295,72486241,72566336,72588840,72632582,72647738,72651113,72667643,72669167,72673721,	72342141,72354410,72357779,72358046,72395941,72403406,72408206,72415485,72420811,72423831,72425101,72426009,72430067,72439997,72443930,72445396,72486314,72566460,72589015,72632754,72647863,72651327,72667848,72669247,72673794,	TRPM3 NM_020952
chr9:72346301-72348600	chr9:72354101-72356300	uc004aib.1	9	-	72339785	72673794	72340688	72667646	24	72339785,72354277,72357579,72357895,72395766,72403154,72408077,72415344,72420643,72423602,72424811,72429926,72439946,72443795,72445295,72486241,72566336,72588840,72632582,72647738,72651113,72667643,72669167,72673721,	72342141,72354410,72357779,72358046,72395941,72403406,72408206,72415485,72420811,72423831,72425101,72430067,72439997,72443930,72445396,72486314,72566460,72589015,72632754,72647863,72651327,72667848,72669247,72673794,	TRPM3 NM_206944
chr9:72346301-72348600	chr9:72354101-72356300	uc004aic.2	9	-	72339789	72926334	72340164	72926090	26	72339789,72341857,72354277,72357579,72357895,72395766,72403154,72408077,72415344,72420643,72423602,72424811,72425979,72429926,72439946,72443795,72445295,72486241,72566336,72588840,72632582,72647738,72651113,72667643,72669167,72925913,	72340187,72342141,72354410,72357779,72358046,72395941,72403406,72408206,72415485,72420811,72423831,72425101,72426009,72430067,72439997,72443930,72445396,72486314,72566460,72589015,72632754,72647863,72651327,72667848,72669247,72926334,	TRPM3 NM_001007471
chr9:72346301-72348600	chr9:72354101-72356300	uc004aid.1	9	-	72339785	72926334	72340688	72926090	25	72339785,72354277,72357579,72357895,72395766,72403154,72408077,72415344,72420643,72423602,72424811,72425979,72429926,72439946,72443795,72445295,72486241,72566336,72588840,72632582,72647738,72651113,72667643,72669167,72925913,	72342141,72354410,72357779,72358046,72395941,72403406,72408206,72415485,72420811,72423831,72425101,72426009,72430067,72439997,72443930,72445396,72486314,72566460,72589015,72632754,72647863,72651327,72667848,72669247,72926334,	TRPM3 NM_001007471
chr9:106634101-106636400	chr9:106636501-106638800	uc004bcl.1	9	-	106583104	106730257	106586416	106705781	50	106583104,106587497,106588399,106588974,106590021,106590527,106593023,106594037,106594887,106595272,106596488,106598154,106598410,106600522,106601920,106602611,106604155,106605385,106606727,106608342,106611567,106612901,106614675,106616219,106616528,106618244,106619433,106620764,106621687,106622028,106623476,106624597,106626566,106627784,106629049,106631017,106633026,106633723,106634675,106639081…	106586557,106587741,106588492,106589078,106590156,106590669,106593130,106594100,106595008,106595402,106596612,106598299,106598526,106600700,106602090,106602686,106604261,106605418,106606822,106608532,106611666,106613026,106614824,106616333,106616577,106618447,106619506,106620985,106621825,106622171,106623608,106624769,106626680,106627989,106629271,106631240,106633203,106633929,106634873,106639198…	ABCA1 NM_005502
chr9:127255801-127258000	chr9:127697401-127699700	uc004bpu.1	9	-	127239493	127274005	127239493	127239493	4	127239493,127246600,127270071,127273182,	127241112,127246698,127270209,127274005,	DKFZp666C019
chr9:127255801-127258000	chr9:127697401-127699700	uc004bpv.1	9	-	127239493	127509334	127240986	127474674	12	127239493,127246600,127270071,127286542,127308409,127345158,127361732,127387654,127459750,127471917,127474415,127509070,	127241112,127246698,127270209,127286683,127308517,127345268,127361909,127387827,127459899,127472007,127474743,127509334,	MAPKAP1 NM_001006617
chr9:127255801-127258000	chr9:127697401-127699700	uc004bpw.1	9	-	127239493	127509334	127240986	127387749	11	127239493,127246600,127270071,127286542,127308409,127345158,127361732,127387654,127459750,127471917,127509070,	127241112,127246698,127270209,127286683,127308517,127345268,127361909,127387827,127459899,127472007,127509334,	MAPKAP1 NM_001006620
chr9:127255801-127258000	chr9:127697401-127699700	uc004bpx.1	9	-	127239493	127509334	127240986	127387749	10	127239493,127246600,127270071,127286542,127308409,127345158,127361732,127387654,127459750,127509070,	127241112,127246698,127270209,127286683,127308517,127345268,127361909,127387827,127459899,127509334,	MAPKAP1 NM_001006621
chr9:127255801-127258000	chr9:127697401-127699700	uc004bpy.1	9	-	127239493	127509334	127240986	127474674	11	127239493,127246600,127270071,127286542,127345158,127361732,127387654,127459750,127471917,127474415,127509070,	127241112,127246698,127270209,127286683,127345268,127361909,127387827,127459899,127472007,127474743,127509334,	MAPKAP1 NM_024117
chr9:127255801-127258000	chr9:127697401-127699700	uc004bpz.1	9	-	127239493	127509334	127240986	127474674	11	127239493,127246600,127270071,127308409,127345158,127361732,127387654,127459750,127471917,127474415,127509070,	127241112,127246698,127270209,127308517,127345268,127361909,127387827,127459899,127472007,127474743,127509334,	MAPKAP1 NM_001006619
chr9:127255801-127258000	chr9:127697401-127699700	uc004bqa.1	9	-	127323569	127509334	127323851	127474674	8	127323569,127345158,127361732,127387654,127459750,127471917,127474415,127509070,	127323865,127345268,127361909,127387827,127459899,127472007,127474743,127509334,	MAPKAP1 NM_001006618
chr9:127255801-127258000	chr9:127697401-127699700	uc004bqb.1	9	+	127549486	127769476	127549553	127768023	9	127549486,127550649,127717785,127731754,127737571,127762783,127764201,127765111,127767930,	127549753,127550723,127718027,127731945,127737707,127762949,127764314,127765201,127769476,	PBX3 NM_006195
chr9:127255801-127258000	chr9:127697401-127699700	uc004bqc.1	9	+	127549486	127769476	127731781	127768023	8	127549486,127550649,127731754,127737571,127762783,127764201,127765111,127767930,	127549753,127550723,127731945,127737707,127762949,127764314,127765201,127769476,	PBX3
chr9:127255801-127258000	chr9:127697401-127699700	uc004bqd.1	9	+	127549486	127769476	127731781	127765158	7	127549486,127550649,127731754,127737571,127762783,127765111,127767930,	127549753,127550723,127731945,127737707,127762949,127765201,127769476,	PBX3
chr9:130739101-130740900	chr9:130741801-130743500	uc004bwm.2	9	+	130723285	130744141	130723285	130723285	14	130723285,130723581,130724029,130724382,130729137,130735881,130736110,130738547,130738682,130739856,130742468,130742698,130743544,130743767,	130723384,130723768,130724147,130724456,130729296,130735957,130736158,130738603,130738745,130740044,130742597,130742815,130743671,130744141,	PHYHD1
chr9:130739101-130740900	chr9:130741801-130743500	uc004bwn.2	9	+	130722994	130744141	130724423	130743853	12	130722994,130724029,130724382,130729137,130735881,130736110,130738547,130738682,130742468,130742698,130743544,130743767,	130723768,130724147,130724456,130729296,130735957,130736158,130738603,130738745,130742597,130742815,130743671,130744141,	PHYHD1 NM_174933
chr9:130739101-130740900	chr9:130741801-130743500	uc004bwo.2	9	+	130722994	130744141	130724423	130743813	13	130722994,130724029,130724382,130729137,130735881,130736110,130738547,130738682,130739856,130742468,130742698,130743544,130743767,	130723768,130724147,130724456,130729296,130735957,130736158,130738603,130738745,130739878,130742597,130742815,130743671,130744141,	PHYHD1 NM_001100876
chr9:130739101-130740900	chr9:130741801-130743500	uc004bwp.2	9	+	130724382	130744141	130724423	130743813	10	130724382,130729137,130735881,130736110,130738547,130739856,130742468,130742698,130743544,130743767,	130724456,130729296,130735957,130736158,130738603,130739878,130742597,130742815,130743671,130744141,	PHYHD1 NM_001100877
chr1:20368201-20369900	chr1:20370201-20372100	uc009vpq.1	1	-	20363070	20374274	20363070	20374274	3	20363070,20371873,20374086,	20363237,20371971,20374274,	PLA2G2C NM_001105572
chr1:66971601-66973700	chr1:66973801-66975900	uc009wat.1	1	+	66909265	66983356	66915327	66981366	17	66909265,66910214,66911551,66915274,66917948,66920139,66922377,66927418,66928460,66933704,66957564,66967534,66972018,66977605,66978928,66979542,66981343,	66909290,66910266,66911637,66915367,66918023,66920640,66922458,66927546,66928587,66933764,66957676,66967690,66972151,66977808,66978993,66979707,66983356,	SGIP1 NM_032291
chr10:114146201-114148100	chr10:114148301-114150100	uc009xxz.1	10	+	114144665	114178128	114144694	114177106	19	114144665,114148648,114154258,114154452,114158169,114159254,114160210,114160331,114161203,114161649,114162920,114166635,114167593,114171340,114171694,114172072,114175085,114176005,114176965,	114144850,114148757,114154323,114154554,114158269,114159433,114160243,114160383,114161277,114161727,114163055,114166770,114167689,114171413,114171783,114172189,114175229,114176107,114178128,	ACSL5 NM_203380
chr11:5714701-5717000	chr11:5718501-5720800	uc009yev.1	11	+	5685978	5714895	5714322	5714895	4	5685978,5686382,5711984,5713801,	5686079,5686409,5712041,5714895,	OR56B1 NM_001005180
chr11:31348401-31350700	chr11:31353901-31356200	uc009yjm.1	11	+	31347952	31410958	31348874	31408524	5	31347952,31348838,31392933,31404412,31408393,	31348035,31348982,31393072,31404478,31410958,	DNAJC24 NM_181706
chr11:48322001-48324500	chr11:48329901-48332100	uc009ylx.1	11	-	48323475	48330575	48323475	48330575	3	48323475,48323629,48330277,	48323628,48324096,48330575,	OR4C45 NM_001005513
chr15:82330401-82332800	chr15:82334401-82336700	uc010bmt.1	15	+	82113841	82485307	82115517	82485249	27	82113841,82115484,82164144,82233278,82264405,82279566,82297844,82318521,82330557,82344856,82349864,82351084,82352439,82357613,82359402,82372847,82383659,82402351,82402658,82430239,82442028,82448446,82450841,82474297,82476138,82481165,82484993,	82114032,82115586,82164264,82233406,82264451,82279803,82297971,82318596,82330715,82344968,82350003,82351135,82352644,82357761,82359487,82373134,82383789,82402544,82402838,82430393,82443100,82448574,82450970,82474480,82476255,82481349,82485307,	ADAMTSL3 NM_207517
chr15:82330401-82332800	chr15:82334401-82336700	uc010bmu.1	15	+	82113841	82499183	82115517	82497581	30	82113841,82115484,82164144,82233278,82264405,82279566,82297844,82318521,82330557,82344856,82349864,82351084,82352439,82357613,82359402,82372847,82383659,82402351,82402658,82430239,82442028,82448446,82450841,82474297,82476138,82481165,82484993,82491090,82496528,82497518,	82114032,82115586,82164264,82233406,82264451,82279803,82297971,82318596,82330715,82344968,82350003,82351135,82352644,82357761,82359487,82373134,82383789,82402544,82402838,82430393,82443100,82448574,82450970,82474480,82476255,82481349,82485192,82491188,82496760,82499183,	ADAMTSL3
chr16:27273001-27275100	chr16:27577401-27579400	uc010bxy.1	16	+	27232751	27283600	27259025	27282652	10	27232751,27259007,27260942,27263690,27265288,27271361,27274629,27277737,27279587,27281073,	27232842,27259095,27261081,27263842,27265440,27271518,27274729,27277816,27279637,27283600,	IL4R NM_000418
chr17:24041601-24043100	chr17:24043801-24045300	uc010crt.1	17	+	24013428	24053376	24024546	24052770	38	24013428,24023901,24024515,24025427,24025681,24026114,24026545,24027301,24028859,24029220,24029689,24029965,24032400,24033026,24033871,24034086,24034412,24034765,24035730,24035988,24037483,24037798,24038232,24038448,24039235,24040498,24041226,24042065,24044840,24046496,24047988,24048764,24049050,24050925,24051317,24051490,24052085,24052583,	24013487,24024003,24024655,24025586,24025758,24026307,24026630,24027575,24028961,24029337,24029779,24030108,24032549,24033125,24034001,24034237,24034567,24034961,24035870,24036106,24037560,24037934,24038370,24038616,24039363,24040706,24041374,24042208,24044981,24046692,24048227,24048878,24049175,24051038,24051395,24051657,24052273,24053376,	SUPT6H NM_003170
chr19:49301301-49303400	chr19:49466801-49468900	uc010eje.1	19	+	49309387	49329095	49326856	49328728	6	49309387,49311752,49314180,49314474,49325034,49326842,	49309562,49311835,49314307,49314567,49325091,49329095,	ZNF225 NM_013362
chr19:49301301-49303400	chr19:49466801-49468900	uc010ejf.1	19	+	49311537	49329095	49311820	49328728	4	49311537,49314180,49314474,49326842,	49311835,49314307,49314567,49329095,	ZNF225 NM_013362
chr19:49301301-49303400	chr19:49466801-49468900	uc010ejg.1	19	+	49361088	49371422	49366073	49371026	7	49361088,49361580,49361749,49366027,49368080,49368852,49370976,	49361135,49361606,49361800,49366088,49368207,49368945,49371422,	ZNF226 NM_015919
chr19:49301301-49303400	chr19:49466801-49468900	uc010ejh.1	19	+	49413783	49433261	49413785	49432823	4	49413783,49424438,49425746,49430694,	49413845,49424565,49425809,49433261,	ZNF227 NM_182490
chr19:49301301-49303400	chr19:49466801-49468900	uc010eji.1	19	-	49432102	49501018	49432708	49499397	5	49432102,49494800,49495598,49499382,49500963,	49432722,49494896,49495725,49499445,49501018,	HZF6
chr2:202427801-202429900	chr2:202429901-202432100	uc010ftm.1	2	+	202363421	202449551	202385487	202449528	14	202363421,202373751,202379396,202380461,202380820,202385450,202395776,202396632,202406815,202408610,202420348,202427841,202445245,202449491,	202363628,202373869,202379515,202380611,202380920,202385530,202395871,202396695,202406939,202408731,202420442,202427905,202445294,202449551,	ALS2CR7
chr2:202427801-202429900	chr2:202429901-202432100	uc010ftn.1	2	+	202379396	202466508	202380491	202463862	14	202379396,202380461,202380825,202385450,202395776,202396632,202406815,202408610,202420348,202427841,202445245,202452995,202463752,202466268,	202379515,202380611,202380920,202385530,202395871,202396695,202406939,202408731,202420442,202427905,202445294,202453135,202463895,202466508,	PFTK2 NM_139158
chr2:202427801-202429900	chr2:202429901-202432100	uc010fto.1	2	+	202379583	202434504	202379632	202433800	10	202379583,202380461,202380825,202385450,202395776,202406815,202408610,202420348,202427841,202433708,	202379755,202380611,202380920,202385530,202395871,202406939,202408731,202420442,202427905,202434504,	PFTK2 NM_139158
chr21:37706601-37708800	chr21:37798701-37800900	uc010gno.1	21	+	37661728	37767052	37661728	37661728	4	37661728,37709661,37714470,37766855,	37661800,37709737,37714556,37767052,	MNB/DYRK
chr3:120900901-120902400	chr3:120903001-120904600	uc010hqx.1	3	+	120904558	120911898	120904635	120911436	5	120904558,120908345,120908940,120910127,120911375,	120904759,120908422,120909098,120910211,120911898,	DKFZp434B1917
chr3:120900901-120902400	chr3:120903001-120904600	uc010hqy.1	3	+	120904558	120942331	120904635	120942331	13	120904558,120908345,120908940,120910127,120911375,120917098,120927707,120931756,120933830,120934900,120938902,120940791,120942085,	120904759,120908422,120909098,120910211,120911432,120917280,120927885,120931914,120934013,120935043,120939019,120940863,120942331,	C3orf15 NM_033364
chr3:120900901-120902400	chr3:120903001-120904600	uc010hqz.1	3	+	120904558	120968639	120904744	120952634	17	120904558,120908940,120910127,120911375,120917098,120927707,120931756,120933830,120934900,120938902,120940791,120942085,120945511,120948651,120949347,120952473,120966588,	120904759,120909098,120910211,120911432,120917280,120927885,120931914,120934013,120935043,120939019,120940863,120942232,120945733,120948800,120949439,120952635,120968639,	AAT1
chr4:94371801-94373800	chr4:94921401-94923500	uc010iky.1	4	+	93444572	94912672	93444830	94912672	15	93444572,93730304,94250921,94347577,94356911,94364787,94378544,94535780,94562944,94595835,94630812,94655389,94766442,94909383,94912249,	93444918,93730460,94251127,94347631,94357085,94364949,94378664,94535882,94563142,94596148,94630951,94655585,94766609,94909624,94912672,	GRID2 NM_001510
chr4:94371801-94373800	chr4:94921401-94923500	uc010ikz.1	4	+	94344122	94423271	94357079	94422556	7	94344122,94347577,94356911,94364787,94378544,94399069,94422550,	94344260,94347631,94357085,94364949,94378664,94399117,94423271,	GLURD2
chr4:187328801-187330800	chr4:187334901-187336800	uc010isl.1	4	+	187307320	187330811	187310107	187330135	13	187307320,187307740,187310050,187311792,187312615,187314147,187315712,187320992,187321571,187323491,187325115,187325328,187330061,	187307431,187307852,187310193,187311918,187312786,187314338,187315867,187321096,187321781,187323612,187325244,187325410,187330811,	FAM149A NM_001006655
chr6:160036501-160038600	chr6:160112301-160114800	uc010kjx.1	6	+	160068118	160090443	160077287	160089395	7	160068118,160068344,160077279,160080011,160083109,160084686,160089212,	160068264,160068355,160077317,160080067,160083168,160084814,160090443,	WTAP NM_152858
chr6:160036501-160038600	chr6:160112301-160114800	uc010kjy.1	6	+	160102978	160120077	160103109	160119851	9	160102978,160103940,160108026,160109532,160116191,160117171,160118323,160119191,160119680,	160103164,160104075,160108208,160109650,160116335,160117294,160118478,160119302,160120077,	ACAT2 NM_005891
chr7:77577601-77580100	chr7:77876401-77878700	uc010ldx.1	7	-	77545635	77957273	77546098	77813226	16	77545635,77592946,77594449,77600141,77602273,77627277,77635168,77645263,77662132,77668414,77723195,77811030,77813174,77836408,77957013,77957214,	77546338,77593090,77594669,77600313,77602459,77627526,77635361,77645355,77662316,77668446,77723834,77811213,77813296,77836466,77957093,77957273,	MAGI2 NM_012301
chr7:77577601-77580100	chr7:77876401-77878700	uc010ldy.1	7	-	77652757	77957273	77652849	77813226	9	77652757,77662126,77668414,77723195,77811030,77813174,77836408,77957013,77957214,	77652923,77662316,77668446,77723834,77811213,77813296,77836466,77957093,77957273,	MAGI2 NM_012301
chr7:77577601-77580100	chr7:77876401-77878700	uc010ldz.1	7	+	77814494	77826706	77814494	77814494	6	77814494,77815629,77817379,77819006,77820107,77825528,	77814579,77815678,77817534,77819210,77820226,77826706,	RPL13A_6_816 NR_003680
chr7:100164201-100165700	chr7:100178601-100180200	uc010lhh.1	7	+	100169184	100233355	100169184	100169184	47	100169184,100169585,100171278,100172041,100172367,100172820,100174019,100182096,100183108,100183695,100183882,100186183,100186740,100187270,100190784,100193760,100194089,100195279,100195949,100197773,100199364,100199585,100200910,100202083,100202568,100203389,100204168,100205438,100207402,100208843,100209279,100210885,100211226,100211997,100215003,100220180,100221554,100223446,100224775,100226499…	100169207,100169780,100171331,100172188,100172639,100172908,100174172,100182261,100183200,100183774,100184029,100186455,100186825,100188788,100190969,100193902,100194209,100195404,100196095,100197917,100199475,100199755,100201113,100202225,100202816,100203570,100204280,100205533,100207579,100209052,100209423,100211133,100211391,100212122,100215308,100220392,100221699,100223694,100224905,100226671…	ZAN
chr7:100164201-100165700	chr7:100178601-100180200	uc010lhi.1	7	+	100169184	100233355	100169184	100169184	47	100169184,100169585,100171278,100172041,100172367,100172820,100174019,100182096,100183108,100183695,100183882,100186183,100186740,100187270,100190784,100193760,100194089,100195279,100195949,100197773,100199364,100199585,100200910,100202083,100202568,100203389,100204168,100205438,100207402,100208843,100209279,100210885,100211226,100211997,100215003,100220180,100221554,100223446,100224775,100226499…	100169207,100169780,100171331,100172188,100172639,100172908,100174172,100182261,100183200,100183774,100184029,100186455,100186825,100188788,100190969,100193902,100194209,100195404,100196095,100197917,100199475,100199755,100201113,100202225,100202816,100203570,100204280,100205533,100207579,100209052,100209423,100211133,100211391,100212122,100215308,100220392,100221699,100223694,100224905,100226671…	ZAN
chr7:111530801-111533000	chr7:111659601-111661700	uc010ljt.1	7	-	111362398	111633698	111362648	111633429	12	111362398,111367400,111372101,111373007,111404422,111411596,111416305,111421425,111425738,111427784,111431338,111633392,	111362919,111367533,111372162,111373089,111404574,111411681,111416454,111421522,111425794,111427825,111431422,111633698,	DOCK4
chr7:150348501-150349700	chr7:150350501-150351900	uc010lpv.1	7	-	150340236	150352519	150344784	150352443	17	150340236,150341750,150342102,150343023,150343902,150344129,150344451,150344708,150345055,150345890,150346313,150346639,150349207,150351064,150351464,150351706,150351893,	150341429,150341933,150342310,150343144,150344044,150344256,150344548,150344841,150345292,150346070,150346467,150347394,150349349,150351226,150351529,150351750,150352519,	ATG9B NM_173681
chr8:39349501-39351500	chr8:39506201-39508100	uc010lwt.1	8	+	39291338	39379532	39291338	39291338	13	39291338,39292130,39296127,39299236,39299645,39300843,39352354,39357464,39358179,39369249,39369947,39378008,39379481,	39291393,39292210,39296181,39299315,39299722,39301015,39352553,39357555,39358411,39369336,39370062,39378171,39379532,	ADAM5P
chr8:39349501-39351500	chr8:39506201-39508100	uc010lwu.1	8	+	39358179	39379532	39358179	39358179	4	39358179,39369947,39378008,39379481,	39358411,39370062,39378171,39379532,	ADAM5P
chr8:39349501-39351500	chr8:39506201-39508100	uc010lwv.1	8	-	39427720	39452197	39427720	39427720	9	39427720,39430725,39432014,39442524,39444298,39450157,39450608,39451185,39452098,	39427837,39430776,39432180,39442635,39444376,39450338,39450696,39451381,39452197,	tMDC
chr8:144703501-144705400	chr8:144707001-144709000	uc010mfe.1	8	+	144706699	144716374	144712648	144716217	14	144706699,144708371,144709246,144711674,144712644,144713089,144713915,144714314,144714682,144715054,144715271,144715521,144715760,144715974,	144707073,144708509,144709343,144711764,144712865,144713282,144714084,144714417,144714736,144715141,144715444,144715663,144715834,144716374,	GSDMD NM_024736
chr9:127255801-127258000	chr9:127697401-127699700	uc010mwz.1	9	-	127239493	127397746	127239493	127239493	9	127239493,127246600,127249424,127270071,127286542,127345158,127361732,127387654,127397609,	127241112,127246698,127249587,127270209,127286683,127345268,127361909,127387827,127397746,	MAPKAP1 NM_001006618
chr9:127255801-127258000	chr9:127697401-127699700	uc010mxa.1	9	-	127239493	127509334	127239493	127239493	13	127239493,127246600,127270071,127286542,127308263,127308337,127345158,127361732,127387654,127459750,127471917,127474415,127509070,	127241112,127246698,127270209,127286683,127308314,127308517,127345268,127361909,127387827,127459899,127472007,127474743,127509334,	MAPKAP1 NM_001006618
chr9:127255801-127258000	chr9:127697401-127699700	uc010mxb.1	9	-	127308043	127452561	127308356	127387734	5	127308043,127345158,127361732,127387654,127452463,	127308517,127345268,127361909,127387827,127452561,	MAPKAP1 NM_001006621
chr9:127255801-127258000	chr9:127697401-127699700	uc010mxc.1	9	-	127361732	127459899	127361734	127454330	4	127361732,127387654,127454216,127459750,	127361909,127387827,127454357,127459899,	MAPKAP1 NM_001006618

## Sheet: Interchromosomal Tloc Genes
#tloc-start-range	tloc-end-range	name	chrom	strand	txStart	txEnd	cdsStart	cdsEnd	exonCount	exonStarts	exonEnds	geneSymbol	refseq
chr1:84317101-84319100	chr13:22787401-22789400	uc001djh.1	1	+	84316223	84318938	84316223	84316223	1	84316223,	84318938,	BC037304
chr1:84317101-84319100	chr13:22787401-22789400	uc001dji.1	1	+	84316332	84443567	84316596	84442761	9	84316332,84417447,84420470,84422307,84423370,84434886,84435999,84440953,84442752,	84316642,84417509,84420599,84422406,84423453,84435013,84436095,84441076,84443567,	PRKACB NM_207578
chr1:84331701-84334000	chr13:22903601-22905900	uc001dji.1	1	+	84316332	84443567	84316596	84442761	9	84316332,84417447,84420470,84422307,84423370,84434886,84435999,84440953,84442752,	84316642,84417509,84420599,84422406,84423453,84435013,84436095,84441076,84443567,	PRKACB NM_207578
chr1:84317101-84319100	chr13:22787401-22789400	uc001djj.1	1	+	84316332	84476769	84316596	84473576	10	84316332,84417447,84420470,84422307,84423370,84434886,84435999,84440953,84452423,84473450,	84316642,84417509,84420599,84422406,84423453,84435013,84436095,84441076,84452588,84476769,	PRKACB NM_002731
chr1:84331701-84334000	chr13:22903601-22905900	uc001djj.1	1	+	84316332	84476769	84316596	84473576	10	84316332,84417447,84420470,84422307,84423370,84434886,84435999,84440953,84452423,84473450,	84316642,84417509,84420599,84422406,84423453,84435013,84436095,84441076,84452588,84476769,	PRKACB NM_002731
chr1:98006101-98008500	chr13:22807501-22809700	uc001drv.1	1	-	97315887	98159203	97317119	98159066	23	97315887,97320473,97336632,97431212,97472995,97543402,97544320,97611704,97620536,97688202,97753869,97787703,97811903,97831361,97833202,97917238,97929860,97937494,97959653,97978535,98066257,98121407,98159027,	97317290,97320614,97336776,97431392,97473138,97543522,97544441,97611788,97620605,97688367,97754085,97787888,97812114,97831531,97833310,97917326,97929942,97937691,97959815,97978623,98066340,98121518,98159203,	DPYD NM_000110
chr1:98076801-98078900	chr13:22872801-22874200	uc001drv.1	1	-	97315887	98159203	97317119	98159066	23	97315887,97320473,97336632,97431212,97472995,97543402,97544320,97611704,97620536,97688202,97753869,97787703,97811903,97831361,97833202,97917238,97929860,97937494,97959653,97978535,98066257,98121407,98159027,	97317290,97320614,97336776,97431392,97473138,97543522,97544441,97611788,97620605,97688367,97754085,97787888,97812114,97831531,97833310,97917326,97929942,97937691,97959815,97978623,98066340,98121518,98159203,	DPYD NM_000110
chr1:98006101-98008500	chr13:22807501-22809700	uc001drw.1	1	-	97957911	98159203	97959031	98159066	6	97957911,97959653,97978535,98066257,98121407,98159027,	97959070,97959815,97978623,98066340,98121518,98159203,	DPYD
chr1:98076801-98078900	chr13:22872801-22874200	uc001drw.1	1	-	97957911	98159203	97959031	98159066	6	97957911,97959653,97978535,98066257,98121407,98159027,	97959070,97959815,97978623,98066340,98121518,98159203,	DPYD
chr6:43876201-43878400	chr10:50332101-50334400	uc001jhr.2	10	-	50334496	50384532	50336866	50366230	15	50334496,50338424,50339403,50348233,50349026,50350427,50350960,50351528,50352078,50356405,50360738,50361397,50366209,50371168,50378589,	50337286,50338503,50339608,50348941,50349172,50350522,50351080,50351639,50352294,50356522,50360915,50361568,50366431,50371304,50384532,	ERCC6 NM_000124
chr6:43876201-43878400	chr10:50332101-50334400	uc001jhs.2	10	-	50334496	50417153	50336866	50411016	21	50334496,50338424,50339403,50348233,50349026,50350427,50350960,50351528,50352078,50354266,50356405,50360738,50361397,50371168,50378589,50383935,50402084,50406468,50408771,50410594,50417013,	50337286,50338503,50339608,50348941,50349172,50350522,50351080,50351639,50352294,50354362,50356522,50360915,50361568,50371304,50378748,50384064,50402829,50406577,50408892,50411030,50417153,	ERCC6 NM_000124
chr2:59272401-59273900	chr10:127570801-127572500	uc001ljg.1	10	-	127514898	127575017	127515245	127559383	12	127514898,127516764,127517559,127519405,127520301,127530851,127531101,127532519,127538161,127545548,127559101,127574776,	127515414,127516946,127517747,127519555,127520493,127531010,127531201,127532762,127538534,127545742,127559630,127575017,	DHX32 NM_018180
chr10:127564001-127566300	chr13:19268101-19270000	uc001ljg.1	10	-	127514898	127575017	127515245	127559383	12	127514898,127516764,127517559,127519405,127520301,127530851,127531101,127532519,127538161,127545548,127559101,127574776,	127515414,127516946,127517747,127519555,127520493,127531010,127531201,127532762,127538534,127545742,127559630,127575017,	DHX32 NM_018180
chr7:100724901-100726500	chr11:113924701-113926400	uc001ppa.1	11	-	113897646	113935790	113897899	113906513	6	113897646,113898810,113903771,113906106,113928783,113935729,	113898435,113899023,113903833,113906840,113928812,113935790,	FAM55A NM_152315
chr7:100724901-100726500	chr11:113924701-113926400	uc001ppb.1	11	-	113904727	113930302	113904727	113927133	7	113904727,113906106,113927034,113927314,113927905,113928783,113929619,	113904764,113906840,113927143,113927373,113928017,113928812,113930302,	FAM55A
chr6:143384801-143387300	chr12:69810001-69812400	uc001swj.1	12	-	69805143	69838046	69805380	69837725	9	69805143,69809377,69812739,69817999,69818202,69819757,69824197,69837665,69837976,	69805434,69809461,69812871,69818107,69818277,69819895,69824260,69837834,69838046,	TSPAN8 NM_004616
chr6:143384801-143387300	chr12:69810001-69812400	uc001swk.1	12	-	69805143	70121945	69805380	69837725	12	69805143,69809377,69812739,69817999,69818202,69819757,69824197,69837665,69957397,69962762,70121514,70121787,	69805434,69809461,69812871,69818107,69818277,69819895,69824260,69837834,69957459,69962866,70121634,70121945,	TSPAN8 NM_004616
chr6:100546501-100548700	chr12:99712001-99714000	uc001thw.1	12	+	99712715	100046539	99819694	100044979	27	99712715,99819554,99857223,99860285,99889214,99892753,99905447,99937942,99955003,99957863,99960242,99961447,99966249,99997101,100001586,100004568,100012164,100014444,100015559,100015756,100017486,100028312,100029471,100034587,100038428,100044787,100045769,	99712936,99819749,99857360,99860444,99889315,99892798,99905579,99938049,99955059,99957985,99960377,99961544,99966310,99997184,100001727,100004733,100012201,100014556,100015617,100015854,100017629,100028465,100029619,100034707,100038534,100044983,100046539,	ANO4 NM_178826
chr1:84317101-84319100	chr13:22787401-22789400	uc001uom.1	13	+	22653090	22797304	22675833	22796680	8	22653090,22675833,22706749,22722768,22751497,22767553,22792775,22796506,	22653214,22676028,22706851,22722856,22751617,22767626,22792899,22797304,	SGCG NM_000231
chr1:84300301-84302200	chr13:22833901-22835600	uc001uon.2	13	-	22800964	22905841	22802274	22883378	10	22800964,22825923,22826657,22830473,22837304,22840540,22843216,22847257,22883358,22905753,	22813829,22826015,22828146,22830620,22837416,22840626,22843304,22847408,22883879,22905841,	SACS NM_014363
chr1:84331701-84334000	chr13:22903601-22905900	uc001uon.2	13	-	22800964	22905841	22802274	22883378	10	22800964,22825923,22826657,22830473,22837304,22840540,22843216,22847257,22883358,22905753,	22813829,22826015,22828146,22830620,22837416,22840626,22843304,22847408,22883879,22905841,	SACS NM_014363
chr1:98006101-98008500	chr13:22807501-22809700	uc001uon.2	13	-	22800964	22905841	22802274	22883378	10	22800964,22825923,22826657,22830473,22837304,22840540,22843216,22847257,22883358,22905753,	22813829,22826015,22828146,22830620,22837416,22840626,22843304,22847408,22883879,22905841,	SACS NM_014363
chr1:98076801-98078900	chr13:22872801-22874200	uc001uon.2	13	-	22800964	22905841	22802274	22883378	10	22800964,22825923,22826657,22830473,22837304,22840540,22843216,22847257,22883358,22905753,	22813829,22826015,22828146,22830620,22837416,22840626,22843304,22847408,22883879,22905841,	SACS NM_014363
chr9:23528901-23530900	chr13:22809901-22812100	uc001uon.2	13	-	22800964	22905841	22802274	22883378	10	22800964,22825923,22826657,22830473,22837304,22840540,22843216,22847257,22883358,22905753,	22813829,22826015,22828146,22830620,22837416,22840626,22843304,22847408,22883879,22905841,	SACS NM_014363
chr1:84300301-84302200	chr13:22833901-22835600	uc001uoo.2	13	-	22800964	22847682	22802274	22837320	8	22800964,22825923,22826657,22830473,22837304,22840540,22847257,22847490,	22813829,22826015,22828146,22830620,22837416,22840626,22847408,22847682,	SACS
chr1:98006101-98008500	chr13:22807501-22809700	uc001uoo.2	13	-	22800964	22847682	22802274	22837320	8	22800964,22825923,22826657,22830473,22837304,22840540,22847257,22847490,	22813829,22826015,22828146,22830620,22837416,22840626,22847408,22847682,	SACS
chr9:23528901-23530900	chr13:22809901-22812100	uc001uoo.2	13	-	22800964	22847682	22802274	22837320	8	22800964,22825923,22826657,22830473,22837304,22840540,22847257,22847490,	22813829,22826015,22828146,22830620,22837416,22840626,22847408,22847682,	SACS
chr1:98006101-98008500	chr13:22807501-22809700	uc001uop.1	13	-	22800971	22828146	22801555	22828111	3	22800971,22825923,22826657,	22801623,22826015,22828146,	SACS
chr9:23528901-23530900	chr13:22809901-22812100	uc001uop.1	13	-	22800971	22828146	22801555	22828111	3	22800971,22825923,22826657,	22801623,22826015,22828146,	SACS
chr1:84300301-84302200	chr13:22833901-22835600	uc001uoq.1	13	-	22800971	22840626	22801555	22837320	7	22800971,22813583,22825923,22826657,22830473,22837304,22840540,	22801623,22813829,22826015,22828146,22830620,22837416,22840626,	SACS
chr1:98006101-98008500	chr13:22807501-22809700	uc001uoq.1	13	-	22800971	22840626	22801555	22837320	7	22800971,22813583,22825923,22826657,22830473,22837304,22840540,	22801623,22813829,22826015,22828146,22830620,22837416,22840626,	SACS
chr9:23528901-23530900	chr13:22809901-22812100	uc001uoq.1	13	-	22800971	22840626	22801555	22837320	7	22800971,22813583,22825923,22826657,22830473,22837304,22840540,	22801623,22813829,22826015,22828146,22830620,22837416,22840626,	SACS
chr3:156509901-156511500	chr13:24568601-24570100	uc001upy.1	13	+	24568275	24570704	24568336	24570232	1	24568275,	24570704,	PABPC3 NM_030979
chr9:34554401-34555700	chr13:32676201-32677700	uc001uuv.1	13	-	32575306	32678143	32577729	32614479	14	32575306,32578894,32582009,32582822,32583914,32584857,32590201,32598217,32599509,32601065,32614446,32637473,32639687,32677955,	32577847,32579071,32582227,32583044,32584029,32585068,32590400,32598377,32599683,32602426,32614510,32637555,32639759,32678143,	STARD13 NM_052851
chr9:34554401-34555700	chr13:32676201-32677700	uc001uuw.1	13	-	32575306	32757878	32577729	32757775	14	32575306,32578894,32582009,32582822,32583914,32584857,32590201,32598217,32599509,32601065,32614446,32637473,32639687,32757606,	32577847,32579071,32582227,32583044,32584029,32585068,32590400,32598377,32599683,32602426,32614510,32637555,32639759,32757878,	STARD13 NM_178006
chr9:34554401-34555700	chr13:32676201-32677700	uc001uux.1	13	-	32575306	33148932	32577729	32996404	18	32575306,32578894,32582009,32582822,32583914,32584857,32590201,32598217,32599509,32601065,32614446,32637473,32639687,32911827,32996374,33133413,33136026,33148814,	32577847,32579071,32582227,32583044,32584029,32585068,32590400,32598377,32599683,32602426,32614510,32637555,32639759,32911861,32996509,33133480,33136274,33148932,	STARD13 NM_052851
chr9:34552701-34554800	chr13:35777901-35780200	uc001uvm.1	13	-	35773774	35818453	35776501	35807967	9	35773774,35784281,35784455,35786363,35798711,35801498,35803535,35807157,35818361,	35776769,35784372,35784614,35786558,35798835,35801654,35803733,35807969,35818453,	SPG20 NM_015087
chr9:34552701-34554800	chr13:35777901-35780200	uc001uvn.1	13	-	35773774	35818630	35776501	35807967	10	35773774,35784281,35784455,35786363,35798711,35801498,35803535,35807157,35808423,35818450,	35776769,35784372,35784614,35786558,35798835,35801654,35803733,35807969,35808495,35818630,	SPG20 NM_015087
chr9:34552701-34554800	chr13:35777901-35780200	uc001uvo.1	13	-	35773774	35818898	35776501	35807967	9	35773774,35784281,35784455,35786363,35798711,35801498,35803535,35807157,35818718,	35776769,35784372,35784614,35786558,35798835,35801654,35803733,35807969,35818898,	SPG20 NM_015087
chr7:26217801-26219900	chr15:38639501-38642800	uc001zly.2	15	-	38610831	38644544	38611789	38642500	4	38610831,38636706,38642262,38644281,	38611793,38636863,38642518,38644544,	C15orf57 NM_052849
chr7:26217801-26219900	chr15:38639501-38642800	uc001zma.1	15	-	38632589	38644544	38633461	38644271	4	38632589,38636706,38642262,38644256,	38633618,38636863,38642518,38644544,	C15orf57 NM_001080791
chr7:26217801-26219900	chr15:38639501-38642800	uc001zmb.1	15	-	38632589	38644544	38633461	38642506	4	38632589,38636706,38642262,38644281,	38633618,38636863,38642518,38644544,	C15orf57 NM_052849
chr7:26217801-26219900	chr15:38639501-38642800	uc001zmc.1	15	-	38632589	38644544	38633461	38642506	4	38632589,38636706,38642262,38644466,	38633618,38636863,38642518,38644544,	C15orf57 NM_001080792
chr12:71523801-71527500	chr15:92686901-92689900	uc002btg.2	15	+	92575806	92688290	92642498	92685232	8	92575806,92622386,92642433,92658514,92659761,92683522,92684431,92685045,	92575897,92622496,92642963,92658577,92659870,92683665,92684508,92688290,	MCTP2 NM_018349
chr12:71523801-71527500	chr15:92686901-92689900	uc002bth.2	15	+	92575806	92688290	92642498	92685232	7	92575806,92642433,92658514,92659761,92683522,92684431,92685045,	92575897,92642963,92658577,92659870,92683665,92684508,92688290,	MCTP2 NM_018349
chr12:71523801-71527500	chr15:92686901-92689900	uc002bti.1	15	+	92575806	92729793	92642498	92729776	14	92575806,92642433,92658514,92659761,92683522,92684431,92685045,92689361,92700369,92702714,92711837,92714319,92728254,92729655,	92575897,92642963,92658577,92659870,92683665,92684508,92685157,92689397,92700534,92702845,92712024,92714413,92728357,92729793,	MCTP2 NM_018349
chr12:71523801-71527500	chr15:92686901-92689900	uc002btj.1	15	+	92642433	92823267	92642498	92823267	22	92642433,92658514,92659761,92683522,92684431,92685045,92689361,92700369,92702714,92711837,92714319,92728254,92729655,92743193,92744153,92746132,92784408,92787151,92802369,92814565,92820928,92823198,	92642963,92658577,92659870,92683665,92684508,92685157,92689397,92700534,92702845,92712024,92714413,92728357,92729758,92743295,92744228,92746252,92784531,92787193,92802479,92814675,92821026,92823267,	MCTP2 NM_018349
chr2:57617801-57620200	chr16:8765101-8767500	uc002czc.2	16	+	8675944	8785933	8737097	8782788	16	8675944,8737056,8747358,8749465,8751779,8759114,8765426,8766095,8767565,8769550,8770182,8774137,8776247,8777701,8780836,8782666,	8676069,8737167,8747456,8749495,8751897,8759164,8765507,8766188,8767628,8769614,8770331,8774275,8776415,8777848,8780948,8785933,	ABAT NM_020686
chr2:57617801-57620200	chr16:8765101-8767500	uc002czd.2	16	+	8714326	8785933	8737097	8782788	16	8714326,8737056,8747358,8749465,8751779,8759114,8765426,8766095,8767565,8769550,8770182,8774137,8776247,8777701,8780836,8782666,	8715223,8737167,8747456,8749495,8751897,8759164,8765507,8766188,8767628,8769614,8770331,8774275,8776415,8777848,8780948,8785933,	ABAT NM_000663
chr2:56790401-56792400	chr16:8826401-8828400	uc002czf.2	16	+	8799170	8850695	8799240	8849183	8	8799170,8803156,8806124,8807673,8812436,8812995,8814348,8849081,	8799306,8803268,8806201,8807765,8812536,8813071,8814464,8850695,	PMM2 NM_000303
chr2:56952901-56955100	chr16:8824201-8826600	uc002czf.2	16	+	8799170	8850695	8799240	8849183	8	8799170,8803156,8806124,8807673,8812436,8812995,8814348,8849081,	8799306,8803268,8806201,8807765,8812536,8813071,8814464,8850695,	PMM2 NM_000303
chr1:88745901-88747300	chr17:29087501-29088800	uc002hhu.1	17	-	28364218	29507938	28365095	29507664	10	28364218,28367101,28368735,28372349,28374991,28377056,28379372,28439993,28463047,29507109,	28365197,28367170,28368815,28372441,28375145,28377113,28379523,28440121,28463198,29507938,	ACCN1 NM_001094
chr2:116091301-116094700	chr9:130496801-130498700	uc002tla.1	2	+	114916368	116318406	114916825	116316391	26	114916368,115783284,115817862,115973555,115999943,116163732,116163885,116201861,116213784,116220131,116227219,116236617,116242342,116251253,116251832,116254919,116256397,116265126,116265332,116288838,116289720,116310202,116310552,116310719,116314795,116316256,	114916885,115783399,115817958,115973650,116000018,116163785,116163967,116201982,116213939,116220229,116227343,116236656,116242450,116251345,116251880,116255041,116256445,116265225,116265402,116289033,116289775,116310302,116310611,116310792,116314869,116318406,	DPP10 NM_020868
chr2:116091301-116094700	chr9:130496801-130498700	uc002tlb.1	2	+	114935623	116318406	115783374	116316391	27	114935623,114937441,115783284,115817862,115973555,115999943,116163732,116163885,116201861,116213784,116220131,116227219,116236617,116242342,116251253,116251832,116254919,116256397,116265126,116265332,116288838,116289720,116310202,116310552,116310719,116314795,116316256,	114936187,114937473,115783399,115817958,115973650,116000018,116163785,116163967,116201982,116213939,116220229,116227343,116236656,116242450,116251345,116251880,116255041,116256445,116265225,116265402,116289033,116289775,116310302,116310611,116310792,116314869,116318406,	DPP10 NM_001004360
chr2:116091301-116094700	chr9:130496801-130498700	uc002tlc.1	2	+	115538804	116318406	115538804	116316391	26	115538804,115783284,115817862,115973555,115999943,116163732,116163885,116201861,116213784,116220131,116227219,116236617,116242342,116251253,116251832,116254919,116256397,116265126,116265332,116288838,116289720,116310202,116310552,116310719,116314795,116316256,	115538852,115783399,115817958,115973650,116000018,116163785,116163967,116201982,116213939,116220229,116227343,116236656,116242450,116251345,116251880,116255041,116256445,116265225,116265402,116289033,116289775,116310302,116310611,116310792,116314869,116318406,	DPP10 NM_001004360
chr2:116091301-116094700	chr9:130496801-130498700	uc002tle.1	2	+	115636014	116318406	115783374	116316391	26	115636014,115783284,115817862,115973555,115999943,116163732,116163885,116201861,116213784,116220131,116227219,116236617,116242342,116251253,116251832,116254919,116256397,116265126,116265332,116288838,116289720,116310202,116310552,116310719,116314795,116316256,	115636075,115783399,115817958,115973650,116000018,116163785,116163967,116201982,116213939,116220229,116227343,116236656,116242450,116251345,116251880,116255041,116256445,116265225,116265402,116289033,116289775,116310302,116310611,116310792,116314869,116318406,	DPP10 NM_001004360
chr2:116091301-116094700	chr9:130496801-130498700	uc002tlf.1	2	+	115636201	116318406	115636280	116316391	26	115636201,115783284,115817862,115973555,115999943,116163732,116163885,116201861,116213784,116220131,116227219,116236617,116242342,116251253,116251832,116254919,116256397,116265126,116265332,116288838,116289720,116310202,116310552,116310719,116314795,116316256,	115636319,115783399,115817958,115973650,116000018,116163785,116163967,116201982,116213939,116220229,116227343,116236656,116242450,116251345,116251880,116255041,116256445,116265225,116265402,116289033,116289775,116310302,116310611,116310792,116314869,116318406,	DPP10 NM_001004360
chr3:112756401-112758000	chr8:128601701-128604900	uc003dxv.2	3	+	112743615	112808614	112743785	112808358	8	112743615,112746582,112769059,112780563,112786859,112799656,112802262,112808236,	112743846,112746939,112769184,112780771,112786915,112799747,112802451,112808614,	CD96 NM_005816
chr3:112756401-112758000	chr8:128601701-128604900	uc003dxw.1	3	+	112743615	112853896	112743785	112851343	15	112743615,112746582,112769059,112779038,112780563,112786859,112799656,112802262,112808236,112825290,112825869,112838732,112839615,112849079,112851234,	112743846,112746939,112769184,112779086,112780771,112786915,112799747,112802451,112808329,112825359,112825941,112838798,112839705,112849203,112853896,	CD96 NM_198196
chr3:112756401-112758000	chr8:128601701-128604900	uc003dxx.1	3	+	112743615	112853896	112743785	112851343	14	112743615,112746582,112769059,112780563,112786859,112799656,112802262,112808236,112825290,112825869,112838732,112839615,112849079,112851234,	112743846,112746939,112769184,112780771,112786915,112799747,112802451,112808329,112825359,112825941,112838798,112839705,112849203,112853896,	CD96 NM_005816
chr2:41904501-41906400	chr4:66094701-66098500	uc003hcx.1	4	-	65872240	66217801	65872426	66191714	18	65872240,65880285,65884244,65896366,65899701,65901354,65913329,65914244,65915669,65925310,65952686,65962596,65968753,66038689,66043700,66149953,66191675,66217749,	65872532,65880441,65884438,65896516,65899911,65901416,65913515,65914370,65915737,65925376,65952792,65962756,65968878,66039025,66043856,66150617,66191740,66217801,	EPHA5 NM_004439
chr2:41904501-41906400	chr4:66094701-66098500	uc003hcy.1	4	-	65872240	66218104	65872426	66218055	18	65872240,65880285,65884244,65896366,65899701,65901354,65913329,65914244,65915669,65925310,65952686,65962596,65968753,66038689,66043700,66149953,66191675,66217874,	65872532,65880441,65884438,65896516,65899911,65901416,65913515,65914370,65915737,65925376,65952789,65962756,65968878,66039025,66043856,66150617,66191740,66218104,	EPHA5 NM_004439
chr2:41904501-41906400	chr4:66094701-66098500	uc003hcz.1	4	-	65872240	66218104	65872426	66218055	17	65872240,65880285,65884244,65896366,65899701,65901354,65913329,65914244,65915669,65952686,65962596,65968753,66038689,66043700,66149953,66191675,66217874,	65872532,65880441,65884438,65896516,65899911,65901416,65913515,65914370,65915737,65952789,65962756,65968878,66039025,66043856,66150617,66191740,66218104,	EPHA5 NM_182472
chr2:41904501-41906400	chr4:66094701-66098500	uc003hda.1	4	-	65878873	66218104	65880281	66218055	17	65878873,65884244,65896366,65899701,65901354,65913329,65914244,65915669,65925310,65952686,65962596,65968753,66038689,66043700,66149953,66191675,66217874,	65880441,65884438,65896516,65899911,65901416,65913515,65914370,65915737,65925376,65952792,65962756,65968878,66039025,66043856,66150617,66191740,66218104,	EPHA5 NM_004439
chr5:21607001-21609600	chr6:57681901-57684200	uc003jgh.2	5	+	21495390	21622674	21495390	21495390	5	21495390,21495543,21497648,21537557,21621395,	21495450,21495609,21497732,21537692,21622674,	LOC728411
chr5:159281901-159284100	chrX:66897701-66900600	uc003lxt.1	5	+	159276317	159332595	159276490	159332077	2	159276317,159331463,	159277439,159332595,	ADRA1B NM_000679
chr6:100546501-100548700	chr12:99712001-99714000	uc003pqh.1	6	-	100474506	100548820	100475536	100510744	6	100474506,100488994,100497545,100502358,100510562,100548532,	100475852,100489114,100497740,100502568,100510771,100548820,	MCHR2 NM_001040179
chr6:100548601-100550600	chr12:106994401-106996600	uc003pqh.1	6	-	100474506	100548820	100475536	100510744	6	100474506,100488994,100497545,100502358,100510562,100548532,	100475852,100489114,100497740,100502568,100510771,100548820,	MCHR2 NM_001040179
chr6:100546501-100548700	chr12:99712001-99714000	uc003pqi.1	6	-	100474506	100548835	100475536	100510744	6	100474506,100488994,100497545,100502358,100510562,100548771,	100475852,100489114,100497740,100502568,100510771,100548835,	MCHR2 NM_032503
chr6:100548601-100550600	chr12:106994401-106996600	uc003pqi.1	6	-	100474506	100548835	100475536	100510744	6	100474506,100488994,100497545,100502358,100510562,100548771,	100475852,100489114,100497740,100502568,100510771,100548835,	MCHR2 NM_032503
chr6:143384801-143387300	chr12:69810001-69812400	uc003qje.1	6	-	143329253	143400412	143329253	143329253	3	143329253,143384495,143399818,	143330271,143384783,143400412,	AK057490
chr7:26217801-26219900	chr15:38639501-38642800	uc003sxt.1	7	+	26207623	26219501	26209143	26218353	6	26207623,26209115,26212512,26214537,26217806,26218226,	26207706,26209167,26212655,26214700,26217901,26219501,	CBX3 NM_007276
chr7:26217801-26219900	chr15:38639501-38642800	uc003sxu.1	7	+	26207848	26219501	26209143	26218353	6	26207848,26209115,26212512,26214537,26217806,26218226,	26207971,26209167,26212655,26214700,26217901,26219501,	CBX3 NM_016587
chr7:26217801-26219900	chr15:38639501-38642800	uc003sxv.1	7	+	26207848	26219501	26209143	26217855	6	26207848,26209115,26212512,26214610,26217806,26218226,	26207971,26209167,26212655,26214700,26217901,26219501,	hp1-gamma
chr7:121533901-121536000	chr10:54113601-54115700	uc003vka.1	7	-	121503422	121561112	121503778	121561016	23	121503422,121505127,121506151,121506886,121508789,121513301,121518992,121520132,121520337,121525739,121526034,121528660,121528910,121540407,121540887,121542363,121543922,121544168,121545596,121545852,121553664,121556650,121560806,	121503897,121505304,121506240,121507002,121508885,121513469,121519133,121520241,121520448,121525866,121526156,121528728,121528970,121540519,121541010,121542512,121544050,121544247,121545743,121545920,121553749,121556827,121561112,	AASS NM_005763
chr7:121533901-121536000	chr10:54113601-54115700	uc003vkb.1	7	-	121503422	121571504	121503778	121561016	24	121503422,121505127,121506151,121506886,121508789,121513301,121518992,121520132,121520337,121525739,121526034,121528660,121528910,121540407,121540887,121542363,121543922,121544168,121545596,121545852,121553664,121556650,121560806,121571450,	121503897,121505304,121506240,121507002,121508885,121513469,121519133,121520241,121520448,121525866,121526156,121528728,121528970,121540519,121541010,121542512,121544050,121544247,121545743,121545920,121553749,121556827,121561031,121571504,	AASS NM_005763
chr8:52892301-52894400	chr11:38767101-38771300	uc003xqw.2	8	-	52892692	52974288	52895463	52936264	7	52892692,52906556,52908630,52920773,52935957,52945360,52974042,	52895831,52906680,52908802,52920876,52936359,52945503,52974288,	PCMTD1 NM_052937
chr8:52892301-52894400	chr11:38767101-38771300	uc003xqx.2	8	-	52892692	52974288	52895463	52936264	6	52892692,52906556,52908630,52920773,52935957,52974042,	52895831,52906680,52908802,52920876,52936359,52974288,	PCMTD1 NM_052937
chr6:167252801-167255700	chr8:98932401-98934300	uc003yia.1	8	+	98856984	98934006	98857140	98932878	7	98856984,98886756,98896731,98897461,98900543,98906461,98932800,	98857512,98886868,98896805,98897584,98900642,98906557,98934006,	LAPTM4B NM_018407
chr9:23528901-23530900	chr13:22809901-22812100	uc003zpr.2	9	-	23490689	23662385	23490689	23490689	28	23490689,23499602,23501593,23503097,23503317,23504626,23512012,23512670,23513424,23514655,23515625,23528360,23530576,23531534,23540739,23542537,23544492,23592682,23594779,23638341,23638686,23639196,23640994,23649416,23652823,23656262,23661726,23662286,	23491392,23499755,23501766,23503190,23503429,23504813,23512080,23512849,23513479,23514811,23515713,23528425,23530722,23531648,23540903,23542928,23544615,23592782,23595099,23638457,23638895,23639334,23641062,23649675,23653015,23656506,23661815,23662385,	CR627240
chr2:56474901-56477300	chr9:23812301-23814700	uc003zps.1	9	-	23680102	23811478	23682554	23752232	6	23680102,23691376,23694915,23721019,23752003,23811224,	23682882,23691602,23695069,23721123,23752247,23811478,	ELAVL2 NM_004432
chr2:56474901-56477300	chr9:23812301-23814700	uc003zpt.1	9	-	23680102	23811843	23682554	23752232	6	23680102,23691376,23694915,23721019,23752003,23811602,	23682882,23691602,23695069,23721123,23752247,23811843,	ELAVL2 NM_004432
chr2:56474901-56477300	chr9:23812301-23814700	uc003zpu.1	9	-	23680102	23816063	23682554	23752232	7	23680102,23683445,23691376,23694915,23721019,23752003,23815803,	23682882,23683484,23691602,23695069,23721123,23752247,23816063,	ELAVL2 NM_004432
chr2:57088501-57090800	chr9:23814301-23816700	uc003zpu.1	9	-	23680102	23816063	23682554	23752232	7	23680102,23683445,23691376,23694915,23721019,23752003,23815803,	23682882,23683484,23691602,23695069,23721123,23752247,23816063,	ELAVL2 NM_004432
chr2:56474901-56477300	chr9:23812301-23814700	uc003zpv.1	9	-	23680102	23816063	23682554	23752232	7	23680102,23683445,23691376,23694915,23721019,23752003,23815803,	23682882,23683484,23691602,23695069,23721123,23752244,23816063,	ELAVL2 NM_004432
chr2:57088501-57090800	chr9:23814301-23816700	uc003zpv.1	9	-	23680102	23816063	23682554	23752232	7	23680102,23683445,23691376,23694915,23721019,23752003,23815803,	23682882,23683484,23691602,23695069,23721123,23752244,23816063,	ELAVL2 NM_004432
chr2:56474901-56477300	chr9:23812301-23814700	uc003zpw.1	9	-	23680102	23816063	23682554	23752232	6	23680102,23691376,23694915,23721019,23752003,23815803,	23682882,23691602,23695069,23721123,23752244,23816063,	ELAVL2 NM_004432
chr2:57088501-57090800	chr9:23814301-23816700	uc003zpw.1	9	-	23680102	23816063	23682554	23752232	6	23680102,23691376,23694915,23721019,23752003,23815803,	23682882,23691602,23695069,23721123,23752244,23816063,	ELAVL2 NM_004432
chr9:34552701-34554800	chr13:35777901-35780200	uc003zup.1	9	-	34541430	34579722	34542068	34558979	10	34541430,34542158,34542671,34546252,34547523,34547864,34554596,34558894,34571092,34579552,	34542069,34542327,34542852,34546416,34547690,34547982,34554830,34558979,34571203,34579722,	CNTFR NM_147164
chr9:34554401-34555700	chr13:32676201-32677700	uc003zup.1	9	-	34541430	34579722	34542068	34558979	10	34541430,34542158,34542671,34546252,34547523,34547864,34554596,34558894,34571092,34579552,	34542069,34542327,34542852,34546416,34547690,34547982,34554830,34558979,34571203,34579722,	CNTFR NM_147164
chr9:34552701-34554800	chr13:35777901-35780200	uc003zuq.1	9	-	34541430	34579722	34542068	34558979	9	34541430,34542158,34542671,34546252,34547523,34547864,34554596,34558894,34579552,	34542069,34542327,34542852,34546416,34547690,34547982,34554830,34558979,34579722,	CNTFR NM_001842
chr9:34554401-34555700	chr13:32676201-32677700	uc003zuq.1	9	-	34541430	34579722	34542068	34558979	9	34541430,34542158,34542671,34546252,34547523,34547864,34554596,34558894,34579552,	34542069,34542327,34542852,34546416,34547690,34547982,34554830,34558979,34579722,	CNTFR NM_001842
chr2:116091301-116094700	chr9:130496801-130498700	uc004bvt.2	9	+	130485754	130498496	130485995	130496764	8	130485754,130493269,130493957,130494761,130494967,130495737,130495995,130496740,	130486107,130493327,130494100,130494865,130495081,130495908,130496142,130498496,	SET NM_001122821
chr2:116091301-116094700	chr9:130496801-130498700	uc004bvu.2	9	+	130491329	130498496	130491682	130496764	8	130491329,130493269,130493957,130494761,130494967,130495737,130495995,130496740,	130491755,130493327,130494100,130494865,130495081,130495908,130496142,130498496,	SET NM_003011
chr2:116091301-116094700	chr9:130496801-130498700	uc004bvv.1	9	-	130497088	130497242	130497088	130497088	1	130497088,	130497242,	Y16709
chr6:43876201-43878400	chr10:50332101-50334400	uc009xod.1	10	-	50334496	50354362	50336866	50352156	11	50334496,50338424,50339403,50348233,50349026,50350427,50350960,50351528,50352078,50353378,50354266,	50337286,50338503,50339608,50348941,50349172,50350522,50351080,50351639,50352294,50353548,50354362,	ERCC6
chr6:143384801-143387300	chr12:69810001-69812400	uc009zrt.1	12	-	69805143	69837887	69805380	69837725	8	69805143,69809377,69812739,69817999,69818202,69819757,69824197,69837665,	69805434,69809461,69812871,69818107,69818277,69819895,69824260,69837887,	TSPAN8 NM_004616
chr1:84317101-84319100	chr13:22787401-22789400	uc009zzv.1	13	+	22653090	22797304	22675833	22796680	9	22653090,22663385,22675833,22706749,22722768,22751497,22767553,22792775,22796506,	22653214,22663536,22676028,22706851,22722856,22751617,22767626,22792899,22797304,	SGCG NM_000231
chr1:84317101-84319100	chr13:22787401-22789400	uc009zzw.1	13	+	22653090	22797304	22675833	22796680	9	22653090,22669286,22675833,22706749,22722768,22751497,22767553,22792775,22796506,	22653214,22669315,22676028,22706851,22722856,22751617,22767626,22792899,22797304,	SGCG NM_000231
chr9:34554401-34555700	chr13:32676201-32677700	uc010abh.1	13	-	32599509	32822767	32599511	32822550	6	32599509,32601065,32614446,32637473,32639687,32822426,	32599683,32602426,32614510,32637555,32639759,32822767,	STARD13 NM_178007
chr7:26217801-26219900	chr15:38639501-38642800	uc010bbr.1	15	-	38636111	38644544	38636702	38642500	3	38636111,38642262,38644466,	38636863,38642518,38644544,	C15orf57 NM_052849
chr12:71523801-71527500	chr15:92686901-92689900	uc010boj.1	15	+	92575958	92823267	92684464	92823267	24	92575958,92642433,92658514,92658959,92659761,92683522,92684431,92685045,92689361,92700369,92702714,92711837,92714319,92728254,92729655,92743193,92744153,92746132,92784408,92787151,92802369,92814565,92820928,92823198,	92576238,92642963,92658577,92659097,92659870,92683665,92684508,92685157,92689397,92700534,92702845,92712024,92714413,92728357,92729758,92743295,92744228,92746252,92784531,92787193,92802479,92814675,92821026,92823267,	MCTP2 NM_018349
chr12:71523801-71527500	chr15:92686901-92689900	uc010bok.1	15	+	92642433	92823267	92642498	92823267	20	92642433,92658514,92659761,92683522,92684431,92685045,92689361,92700369,92702714,92711837,92714319,92728254,92729655,92743193,92744153,92746132,92802369,92814565,92820928,92823198,	92642963,92658577,92659870,92683665,92684508,92685157,92689397,92700534,92702845,92712024,92714413,92728357,92729758,92743295,92744228,92746252,92802479,92814675,92821026,92823267,	MCTP2 NM_018349
chr2:57617801-57620200	chr16:8765101-8767500	uc010buh.1	16	+	8714326	8785933	8749471	8782788	15	8714326,8737056,8749465,8751779,8759114,8765426,8766095,8767565,8769550,8770182,8774137,8776247,8777701,8780836,8782666,	8715223,8737167,8749495,8751897,8759164,8765507,8766188,8767628,8769614,8770331,8774275,8776415,8777848,8780948,8785933,	ABAT
chr2:57617801-57620200	chr16:8765101-8767500	uc010bui.1	16	+	8722073	8785933	8737097	8782788	16	8722073,8737056,8747358,8749465,8751779,8759114,8765426,8766095,8767565,8769550,8770182,8774137,8776247,8777701,8780836,8782666,	8722292,8737167,8747456,8749495,8751897,8759164,8765507,8766188,8767628,8769614,8770331,8774275,8776415,8777848,8780948,8785933,	ABAT NM_001127448
chr2:56790401-56792400	chr16:8826401-8828400	uc010buj.1	16	+	8799170	8850695	8799170	8799170	6	8799170,8803156,8807673,8812995,8814348,8849081,	8799306,8803268,8807765,8813071,8814464,8850695,	PMM2
chr2:56952901-56955100	chr16:8824201-8826600	uc010buj.1	16	+	8799170	8850695	8799170	8799170	6	8799170,8803156,8807673,8812995,8814348,8849081,	8799306,8803268,8807765,8813071,8814464,8850695,	PMM2
chr3:112756401-112758000	chr8:128601701-128604900	uc010hpy.1	3	+	112743615	112867287	112743785	112851343	15	112743615,112746582,112769059,112780563,112786859,112799656,112802262,112808236,112825290,112825869,112838735,112839615,112849079,112851234,112867063,	112743846,112746939,112769184,112780771,112786915,112799747,112802451,112808329,112825359,112825941,112838798,112839705,112849203,112851395,112867287,	CD96 NM_005816
chr8:52892301-52894400	chr11:38767101-38771300	uc010lya.1	8	-	52892692	52974288	52895463	52974224	4	52892692,52906556,52908630,52974042,	52895831,52906680,52908802,52974288,	PCMTD1 NM_052937
chr6:167252801-167255700	chr8:98932401-98934300	uc010mbg.1	8	+	98856984	98934006	98857140	98932878	2	98856984,98932800,	98857512,98934006,	LAPTM4B
chr2:116091301-116094700	chr9:130496801-130498700	uc010myg.1	9	+	130491329	130498496	130491329	130491329	7	130491329,130493957,130494761,130494967,130495737,130495995,130496740,	130491755,130494100,130494865,130495081,130495908,130496157,130498496,	SET

## Sheet: Intrachromosomal Genes
#tloc-start-range	tloc-end-range	name	chrom	strand	txStart	txEnd	cdsStart	cdsEnd	exonCount	exonStarts	exonEnds	geneSymbol	refseq
chr1:50219101-50221100	chr1:51437801-51439800	uc001cru.2	1	-	48771113	50262213	48772431	50262055	14	48771113,48773148,48777900,48825262,48829091,48872751,48891595,48901410,49105449,49283842,49484028,49935571,50089654,50262021,	48772552,48773175,48777997,48825425,48829244,48872863,48891710,48901500,49105489,49284059,49484123,49935696,50089777,50262213,	AGBL4 NM_032785
chr1:57013201-57014900	chr1:57015301-57016900	uc001cym.2	1	-	56957064	57057957	56957931	57057551	20	56957064,56958282,56958433,56961848,56964757,56975347,56976885,56978957,56980421,56982286,56982412,56989304,56992099,56994156,56996976,57006089,57025435,57027233,57030316,57057542,	56957953,56958316,56958590,56961942,56964844,56975408,56976914,56979056,56980482,56982327,56982527,56989464,56992196,56994188,56997011,57006199,57025469,57027395,57031064,57057957,	C1orf168 NM_001004303
chr1:62161201-62163400	chr1:62163101-62165500	uc001daa.2	1	+	61980736	62353170	62001152	62352510	34	61980736,62001117,62001272,62004538,62007542,62009690,62013465,62026013,62029607,62033726,62035546,62039882,62043707,62046733,62061204,62065681,62071913,62094289,62099810,62102497,62113502,62122496,62137842,62139541,62146631,62152846,62165989,62228427,62256115,62276236,62289225,62317709,62322774,62352312,	61980815,62001174,62001439,62004733,62007682,62009886,62013594,62026232,62029707,62033818,62035688,62040029,62043784,62046790,62061339,62065843,62072045,62094499,62099927,62102893,62113626,62122668,62137914,62139719,62146742,62152924,62166089,62228624,62256207,62276309,62289318,62317827,62322908,62353170,	INADL NM_176877
chr1:62161201-62163400	chr1:62163101-62165500	uc001dab.1	1	+	61980736	62402179	62001152	62399195	43	61980736,62001117,62001272,62004538,62007542,62009690,62013465,62026013,62029607,62033726,62035546,62039882,62043707,62046733,62061204,62065681,62071913,62094289,62099810,62102497,62113502,62122496,62137842,62139541,62146631,62152846,62165989,62228427,62256115,62276236,62289225,62317709,62322774,62346696,62352312,62354791,62355391,62359440,62361280,62366231,62367100,62386543,62399167,	61980815,62001174,62001439,62004733,62007682,62009886,62013594,62026232,62029707,62033818,62035688,62040029,62043784,62046790,62061339,62065843,62072045,62094499,62099927,62102893,62113626,62122668,62137914,62139719,62146742,62152924,62166089,62228624,62256207,62276309,62289318,62317827,62322908,62346780,62352506,62354939,62355478,62359555,62361318,62366354,62367205,62386650,62402179,	INADL NM_176877
chr1:62161201-62163400	chr1:62163101-62165500	uc001dac.2	1	+	62043707	62401762	62043707	62043707	33	62043707,62046733,62061204,62065681,62071913,62094289,62099810,62102497,62113502,62122496,62137842,62139541,62146631,62152846,62165989,62228427,62256115,62276236,62289225,62317709,62322774,62346696,62352312,62354791,62355391,62359445,62361280,62366231,62367100,62386543,62391617,62399167,62401142,	62043784,62046790,62061339,62065843,62072045,62094499,62099927,62102893,62113626,62122668,62137914,62139719,62146742,62152924,62166089,62228624,62256207,62276309,62289318,62317827,62322908,62346780,62352506,62354939,62355478,62359555,62361318,62366354,62367205,62386650,62391741,62399649,62401762,	hINADL
chr1:62161201-62163400	chr1:62163101-62165500	uc001dad.2	1	+	62113502	62353170	62113520	62352510	15	62113502,62122496,62137842,62139541,62146631,62152846,62165989,62228427,62256115,62276236,62289225,62317709,62322774,62346696,62352312,	62113626,62122668,62137914,62139719,62146742,62152924,62166089,62228624,62256207,62276309,62289318,62317827,62322908,62346780,62353170,	INADL NM_176877
chr1:98155801-98158100	chr1:98167501-98170000	uc001drv.1	1	-	97315887	98159203	97317119	98159066	23	97315887,97320473,97336632,97431212,97472995,97543402,97544320,97611704,97620536,97688202,97753869,97787703,97811903,97831361,97833202,97917238,97929860,97937494,97959653,97978535,98066257,98121407,98159027,	97317290,97320614,97336776,97431392,97473138,97543522,97544441,97611788,97620605,97688367,97754085,97787888,97812114,97831531,97833310,97917326,97929942,97937691,97959815,97978623,98066340,98121518,98159203,	DPYD NM_000110
chr1:98155801-98158100	chr1:98167501-98170000	uc001drw.1	1	-	97957911	98159203	97959031	98159066	6	97957911,97959653,97978535,98066257,98121407,98159027,	97959070,97959815,97978623,98066340,98121518,98159203,	DPYD
chr1:143735901-143738400	chr1:143738001-143740500	uc001ekm.1	1	+	142913061	144046149	142916447	144046147	22	142913061,142913943,142914655,142915542,142916281,142917173,142917833,142918715,142919417,142934622,142935359,143536061,144024690,144025572,144026260,144027147,144042039,144042931,144043579,144044461,144045153,144046040,	142913234,142913995,142914828,142915651,142916454,142917225,142918006,142918767,142919590,142934731,142935532,143536113,144024863,144025624,144026433,144027256,144042212,144042983,144043752,144044513,144045326,144046149,	NBPF14 NM_015383
chr1:143802201-143804700	chr1:143808001-143810600	uc001ekm.1	1	+	142913061	144046149	142916447	144046147	22	142913061,142913943,142914655,142915542,142916281,142917173,142917833,142918715,142919417,142934622,142935359,143536061,144024690,144025572,144026260,144027147,144042039,144042931,144043579,144044461,144045153,144046040,	142913234,142913995,142914828,142915651,142916454,142917225,142918006,142918767,142919590,142934731,142935532,143536113,144024863,144025624,144026433,144027256,144042212,144042983,144043752,144044513,144045326,144046149,	NBPF14 NM_015383
chr1:143735901-143738400	chr1:143738001-143740500	uc001eld.2	1	+	143305760	144081552	143328538	144080041	27	143305760,143307191,143309868,143317725,143318194,143326452,143328506,143329438,143330703,143331239,143332803,143525098,143526036,143529322,143533277,143534484,143535169,143536061,143536709,143537591,143538289,143539176,144024690,144025572,144026260,144027147,144079797,	143305840,143307309,143310137,143317867,143318418,143326660,143328609,143329653,143330776,143331451,143333013,143525201,143526251,143529374,143533330,143534536,143535342,143536113,143536882,143537643,143538462,143539285,144024863,144025624,144026433,144027256,144081552,	NBPF8
chr1:143802201-143804700	chr1:143808001-143810600	uc001eld.2	1	+	143305760	144081552	143328538	144080041	27	143305760,143307191,143309868,143317725,143318194,143326452,143328506,143329438,143330703,143331239,143332803,143525098,143526036,143529322,143533277,143534484,143535169,143536061,143536709,143537591,143538289,143539176,144024690,144025572,144026260,144027147,144079797,	143305840,143307309,143310137,143317867,143318418,143326660,143328609,143329653,143330776,143331451,143333013,143525201,143526251,143529374,143533330,143534536,143535342,143536113,143536882,143537643,143538462,143539285,144024863,144025624,144026433,144027256,144081552,	NBPF8
chr1:143735901-143738400	chr1:143738001-143740500	uc001elj.2	1	+	143326196	144022511	143328538	144022509	19	143326196,143326452,143328506,143329438,143330703,143331239,143332803,143525098,143526036,144008975,144009511,144011086,144013076,144014010,144015266,144015803,144017301,144021256,144022459,	143326350,143326660,143328609,143329653,143330776,143331451,143333013,143525201,143526251,144009048,144009723,144011296,144013179,144014225,144015339,144016009,144017353,144021420,144022511,	NBPF10 NM_001039703
chr1:143802201-143804700	chr1:143808001-143810600	uc001elj.2	1	+	143326196	144022511	143328538	144022509	19	143326196,143326452,143328506,143329438,143330703,143331239,143332803,143525098,143526036,144008975,144009511,144011086,144013076,144014010,144015266,144015803,144017301,144021256,144022459,	143326350,143326660,143328609,143329653,143330776,143331451,143333013,143525201,143526251,144009048,144009723,144011296,144013179,144014225,144015339,144016009,144017353,144021420,144022511,	NBPF10 NM_001039703
chr1:143735901-143738400	chr1:143738001-143740500	uc001elm.2	1	-	143388229	143751299	143388229	143705992	8	143388229,143388595,143391249,143705947,143727216,143729264,143732468,143750946,	143388406,143388719,143391326,143706058,143727368,143729359,143732524,143751299,	PDE4DIP NM_001002810
chr1:143735901-143738400	chr1:143738001-143740500	uc001eln.2	1	-	143388229	143751299	143388229	143750966	7	143388229,143388595,143391249,143705947,143727216,143732468,143750946,	143388406,143388719,143391326,143706058,143727368,143732524,143751299,	PDE4DIP NM_001002810
chr1:143735901-143738400	chr1:143738001-143740500	uc001elo.2	1	-	143388229	143787436	143388229	143787219	7	143388229,143388595,143391249,143705947,143727216,143732468,143786986,	143388406,143388719,143391326,143706058,143727368,143732524,143787436,	PDE4DIP NM_022359
chr1:143735901-143738400	chr1:143738001-143740500	uc001elq.1	1	+	143527292	144027256	143527833	144027254	11	143527292,143527829,143529322,143533277,143534484,143535169,144024034,144024690,144025572,144026260,144027147,	143527365,143528035,143529374,143533441,143534536,143535342,144024086,144024863,144025624,144026433,144027256,	NBPF20 NM_001037675
chr1:143802201-143804700	chr1:143808001-143810600	uc001elq.1	1	+	143527292	144027256	143527833	144027254	11	143527292,143527829,143529322,143533277,143534484,143535169,144024034,144024690,144025572,144026260,144027147,	143527365,143528035,143529374,143533441,143534536,143535342,144024086,144024863,144025624,144026433,144027256,	NBPF20 NM_001037675
chr1:143735901-143738400	chr1:143738001-143740500	uc001elx.2	1	-	143562783	143751299	143563814	143750966	46	143562783,143565521,143565874,143567096,143568172,143568968,143571115,143574674,143575491,143577166,143577948,143579277,143585233,143586037,143587333,143588392,143590391,143592098,143592786,143594132,143597453,143603857,143614433,143615981,143617415,143617777,143621225,143623238,143623486,143626801,143627926,143628855,143629175,143630189,143633191,143633543,143633875,143635046,143657981,143663557…	143563856,143565568,143566013,143567240,143568399,143569085,143571355,143574799,143575681,143577286,143578080,143579529,143585386,143586261,143587385,143588628,143590920,143592218,143592979,143594238,143597686,143603946,143614561,143616094,143617553,143617894,143621317,143623320,143623651,143626996,143628106,143628993,143629289,143630348,143633404,143633636,143633995,143635178,143658099,143663733…	PDE4DIP NM_014644
chr1:143735901-143738400	chr1:143738001-143740500	uc001emh.2	1	-	143663117	143787436	143663553	143787219	7	143663117,143663922,143666572,143705947,143727216,143732468,143786986,	143663733,143664046,143666649,143706058,143727368,143732524,143787436,	PDE4DIP NM_022359
chr1:215818601-215820500	chr1:215820801-215822600	uc001hlf.1	1	-	215670456	215871032	215671109	215870936	10	215670456,215689213,215731644,215738320,215754786,215850285,215850853,215854105,215859747,215870880,	215671330,215689302,215731715,215738360,215754854,215850365,215851036,215854167,215860464,215871032,	GPATCH2 NM_018040
chr1:234659401-234661800	chr1:234661501-234663800	uc001hxu.1	1	+	234624302	234714631	234624367	234712572	6	234624302,234639138,234644182,234657314,234698153,234712189,	234624428,234639197,234644222,234657373,234698199,234714631,	EDARADD NM_145861
chr1:234659401-234661800	chr1:234661501-234663800	uc001hxv.1	1	+	234625338	234714631	234625552	234712572	6	234625338,234639138,234644182,234657314,234698153,234712189,	234625583,234639197,234644222,234657373,234698199,234714631,	EDARADD NM_080738
chr1:239214601-239216700	chr1:239216601-239218800	uc001hyu.2	1	-	239005439	239585749	239030569	239585699	17	239005439,239030563,239032826,239036062,239041840,239043540,239044638,239046239,239057020,239098509,239098698,239099977,239160639,239166522,239213001,239328588,239585621,	239006136,239030644,239032916,239036249,239041966,239043651,239044700,239046338,239057095,239098591,239098775,239100042,239160691,239166629,239213052,239328685,239585749,	RGS7 NM_002924
chr1:239214601-239216700	chr1:239216601-239218800	uc001hyv.2	1	-	239005439	239587101	239006085	239585699	18	239005439,239031377,239032826,239036062,239041840,239043540,239044638,239046239,239057020,239098509,239098698,239099977,239160639,239166522,239213001,239328588,239585621,239586821,	239006136,239031431,239032916,239036249,239041966,239043651,239044700,239046338,239057095,239098591,239098775,239100042,239160691,239166629,239213052,239328685,239585749,239587101,	RGS7 NM_002924
chr1:239214601-239216700	chr1:239216601-239218800	uc001hyw.2	1	-	239005439	239587101	239006085	239585699	17	239005439,239032826,239036062,239041840,239043540,239044638,239046239,239057020,239098509,239098698,239099977,239160639,239166522,239213001,239328588,239585621,239586821,	239006136,239032916,239036249,239041966,239043651,239044700,239046338,239057095,239098591,239098775,239100042,239160691,239166629,239213052,239328685,239585749,239587101,	RGS7 NM_002924
chr10:6135401-6137600	chr10:6137501-6139800	uc001iiz.1	10	-	6093511	6144278	6094840	6144120	8	6093511,6100021,6101396,6101838,6103446,6106212,6107802,6144056,	6094865,6100088,6101468,6101910,6103662,6106323,6107994,6144278,	IL2RA NM_000417
chr10:18541101-18543200	chr10:18543201-18545400	uc001ipr.2	10	+	18469611	18870694	18469671	18868659	14	18469611,18479817,18730858,18827289,18829746,18835405,18843170,18847270,18847844,18856522,18863010,18865035,18867114,18868164,	18469791,18479910,18730978,18827412,18829883,18835482,18843304,18847351,18847903,18856632,18863162,18865131,18867300,18870694,	CACNB2 NM_201596
chr10:18541101-18543200	chr10:18543201-18545400	uc001ips.2	10	+	18469611	18870694	18469671	18868659	14	18469611,18479817,18730858,18827289,18829746,18835405,18843914,18847270,18847844,18856522,18863010,18865035,18867114,18868164,	18469791,18479910,18730978,18827412,18829883,18835482,18843976,18847351,18847903,18856632,18863162,18865131,18867300,18870694,	CACNB2 NM_201597
chr10:18541101-18543200	chr10:18543201-18545400	uc001ipt.2	10	+	18469611	18870694	18469671	18868659	14	18469611,18479817,18730858,18827289,18829746,18835405,18843445,18847270,18847844,18856522,18863010,18865035,18867114,18868164,	18469791,18479910,18730978,18827412,18829883,18835482,18843465,18847351,18847903,18856632,18863162,18865131,18867300,18870694,	CACNB2 NM_201593
chr10:18541101-18543200	chr10:18543201-18545400	uc001ipu.2	10	+	18469815	18870694	18470114	18868659	14	18469815,18479817,18730858,18827289,18829746,18835405,18843170,18847270,18847844,18856522,18863010,18865035,18867114,18868164,	18470150,18479910,18730978,18827412,18829883,18835482,18843304,18847351,18847903,18856632,18863162,18865131,18867300,18870694,	CACNB2 NM_201571
chr10:18541101-18543200	chr10:18543201-18545400	uc001ipv.2	10	+	18469815	18870694	18470114	18868659	14	18469815,18479817,18730858,18827289,18829746,18835405,18843914,18847270,18847844,18856522,18863010,18865035,18867114,18868164,	18470150,18479910,18730978,18827412,18829883,18835482,18843976,18847351,18847903,18856632,18863162,18865131,18867300,18870694,	CACNB2 NM_201572
chr10:27262501-27266600	chr10:27267601-27269700	uc001itf.1	10	-	27260140	27268894	27260140	27260140	5	27260140,27263347,27264359,27265671,27268230,	27260497,27263451,27264562,27265921,27268894,	BC038408
chr10:46441601-46444800	chr10:46478401-46481400	uc001jed.2	10	-	46431763	46594128	46431763	46431763	4	46431763,46492862,46570971,46593903,	46433082,46492985,46571103,46594128,	ANXA8
chr10:49585201-49587400	chr10:49587201-49589500	uc001jgy.2	10	+	49562926	49614292	49587783	49614208	11	49562926,49587766,49598061,49599311,49601483,49603931,49605520,49607482,49609160,49611981,49613930,	49563052,49588017,49598176,49599418,49601618,49604121,49605710,49607640,49609613,49612086,49614292,	C10orf64
chr10:49585201-49587400	chr10:49587201-49589500	uc001jha.2	10	+	49563523	49861007	49587783	49860626	62	49563523,49587766,49598061,49599311,49601483,49603931,49605520,49607482,49609160,49611981,49613930,49621018,49638397,49652508,49653762,49654800,49655469,49656661,49657991,49664689,49666580,49667924,49668777,49674348,49681336,49683310,49684054,49685909,49688580,49689589,49692007,49695295,49698284,49699112,49700430,49704721,49706828,49708750,49710623,49745315,49751541,49753139,49755083,49768629,497…	49563583,49588017,49598176,49599418,49601618,49604121,49605710,49607640,49609613,49612086,49614121,49621599,49638491,49652723,49653857,49655035,49655546,49656883,49658170,49664921,49666726,49668036,49668968,49674501,49681410,49683472,49684146,49686009,49688786,49689759,49692133,49695460,49698488,49699227,49700588,49704960,49706947,49708936,49710760,49745393,49751748,49753191,49755250,49768778,497…	WDFY4 NM_020945
chr10:52724101-52726400	chr10:52958801-52961100	uc001jjm.2	10	+	52420950	53725280	52421144	53723666	18	52420950,52582929,52897488,53234350,53337272,53484249,53492302,53563605,53591654,53681335,53701115,53702157,53710554,53711918,53718491,53718696,53719989,53723567,	52421410,52583096,52897602,53234456,53337336,53484327,53492397,53563671,53591729,53681432,53701255,53702247,53710696,53712082,53718614,53718759,53720056,53725280,	PRKG1 NM_001098512
chr10:52724101-52726400	chr10:52958801-52961100	uc001jjn.2	10	+	52504239	53492622	52504356	53492401	7	52504239,52582929,52897488,53234350,53337272,53484249,53492302,	52504667,52583096,52897602,53234456,53337336,53484327,53492622,	PRKG1 NM_006258
chr10:52724101-52726400	chr10:52958801-52961100	uc001jjo.2	10	+	52504239	53725280	52504356	53723666	18	52504239,52582929,52897488,53234350,53337272,53484249,53492302,53563605,53591654,53681335,53701115,53702157,53710554,53711918,53718491,53718696,53719989,53723567,	52504667,52583096,52897602,53234456,53337336,53484327,53492397,53563671,53591729,53681432,53701255,53702247,53710696,53712082,53718614,53718759,53720056,53725280,	PRKG1 NM_006258
chr10:56184901-56187000	chr10:56187001-56189100	uc001jju.1	10	-	55250865	56231057	55251623	56094028	33	55250865,55257158,55258330,55261080,55270085,55286940,55296407,55333008,55368580,55370631,55389497,55391517,55425414,55449957,55452657,55496522,55509096,55519749,55562640,55582865,55613209,55614899,55625448,55643701,55666588,55747036,55759361,55776130,55798885,55808547,55957577,56093937,56230690,	55253124,55257314,55258339,55261299,55270262,55287029,55296623,55333136,55368721,55370741,55389610,55391658,55425531,55450182,55452963,55496651,55509190,55519829,55562773,55583059,55613359,55615034,55625655,55643814,55666697,55747207,55759472,55776250,55799041,55808708,55957643,56094056,56231057,	PCDH15 NM_033056
chr10:56184901-56187000	chr10:56187001-56189100	uc001jjv.1	10	-	55250944	57057708	55251623	56094028	21	55250944,55496522,55509096,55519749,55562640,55582865,55613209,55614899,55625448,55643701,55666588,55747036,55759361,55776130,55798885,55808547,56093937,56327215,56596341,57057390,57057630,	55251899,55496651,55509190,55519829,55562773,55583059,55613359,55615034,55625655,55643814,55666697,55747207,55759472,55776250,55799041,55808708,56094056,56327266,56596417,57057519,57057708,	PCDH15 NM_033056
chr10:56184901-56187000	chr10:56187001-56189100	uc001jjw.2	10	-	55424347	56231057	55425396	56094028	21	55424347,55449957,55452657,55496522,55509096,55519749,55562640,55582865,55613209,55614899,55625448,55643701,55666588,55747036,55759361,55776130,55798885,55808547,55957577,56093937,56230690,	55425531,55450182,55452963,55496651,55509190,55519829,55562773,55583059,55613359,55615034,55625655,55643814,55666697,55747207,55759472,55776250,55799041,55808708,55957643,56094056,56231057,	PCDH15 NM_033056
chr10:92957101-92959400	chr10:92959201-92961500	uc001khg.2	10	+	92912754	92977696	92912754	92912754	3	92912754,92972425,92977073,	92912818,92972720,92977696,	DKFZp686I1251
chr10:92957101-92959400	chr10:92959201-92961500	uc001khh.1	10	+	92912754	93034001	92972608	93028053	10	92912754,92972425,92990220,92998241,92998401,93001028,93011062,93014167,93021374,93028005,	92912818,92972720,92990317,92998297,92998461,93001177,93011161,93014257,93021434,93034001,	PCGF5 NM_032373
chr11:7671501-7673500	chr11:7673501-7675600	uc001mfo.1	11	-	7669019	7684517	7669019	7684517	15	7669019,7669708,7672864,7673376,7673795,7674587,7674831,7676872,7678418,7679446,7679838,7680279,7681820,7682687,7684429,	7669207,7669802,7672995,7673479,7673833,7674712,7674922,7676896,7678608,7679598,7679934,7680452,7681912,7682797,7684517,	OVCH2 NM_198185
chr11:16552101-16554300	chr11:16554301-16556400	uc001mmh.1	11	-	16242570	16716766	16242570	16242570	10	16242570,16248065,16261877,16296567,16319133,16454437,16590203,16692952,16714461,16716547,	16242968,16248190,16262040,16296775,16319374,16454511,16590383,16693028,16714595,16716766,	DKFZp434N1217
chr11:16552101-16554300	chr11:16554301-16556400	uc001mmi.2	11	-	16289384	16584879	16296071	16319370	5	16289384,16296567,16319133,16454437,16584663,	16296124,16296775,16319374,16454511,16584879,	DKFZp434N1217
chr11:16552101-16554300	chr11:16554301-16556400	uc001mmj.2	11	-	16296156	16584114	16296523	16319370	6	16296156,16319133,16443823,16454437,16545449,16584023,	16296775,16319374,16443939,16454511,16545501,16584114,	DKFZp434N1217
chr11:16950701-16953000	chr11:16952901-16955100	uc001mmo.1	11	-	16765785	16992535	16767209	16992524	23	16765785,16767897,16768920,16769133,16772610,16773032,16779096,16779790,16781094,16781349,16791235,16794300,16794922,16804242,16819669,16829313,16830405,16833011,16833925,16849221,16992111,16992247,16992438,	16767419,16768001,16769038,16769322,16772837,16773141,16779198,16779940,16781175,16781418,16791289,16794387,16795445,16804713,16819845,16829414,16830478,16833116,16834037,16849305,16992169,16992324,16992535,	PLEKHA7 NM_175058
chr11:31107501-31109200	chr11:31109501-31111300	uc001msu.1	11	-	30921324	31347897	30922433	31193370	22	30921324,30930567,31042591,31043141,31055987,31069515,31072172,31080299,31081766,31084919,31088382,31105591,31115814,31193292,31219572,31243629,31283737,31284354,31285761,31306239,31313569,31347819,	30922463,30930691,31042749,31043276,31056048,31069634,31072307,31080405,31081892,31085083,31088484,31105762,31115907,31193386,31219739,31243723,31283900,31284511,31286031,31306409,31313687,31347897,	DCDC5
chr11:31535701-31537800	chr11:31690701-31692800	uc001mta.1	11	+	31487872	31628345	31487872	31487872	9	31487872,31498178,31517784,31572892,31581890,31605232,31610339,31625864,31628238,	31488130,31498214,31517906,31573028,31582030,31605317,31610528,31625973,31628345,	DKFZp564P2272
chr11:31539601-31541900	chr11:31685201-31687500	uc001mta.1	11	+	31487872	31628345	31487872	31487872	9	31487872,31498178,31517784,31572892,31581890,31605232,31610339,31625864,31628238,	31488130,31498214,31517906,31573028,31582030,31605317,31610528,31625973,31628345,	DKFZp564P2272
chr11:31535701-31537800	chr11:31690701-31692800	uc001mtb.1	11	+	31487872	31761905	31487907	31761648	10	31487872,31498178,31517784,31572892,31581890,31605232,31610339,31625864,31628238,31761516,	31488130,31498214,31517906,31573024,31582030,31605317,31610528,31625973,31628345,31761905,	ELP4 NM_019040
chr11:31539601-31541900	chr11:31685201-31687500	uc001mtb.1	11	+	31487872	31761905	31487907	31761648	10	31487872,31498178,31517784,31572892,31581890,31605232,31610339,31625864,31628238,31761516,	31488130,31498214,31517906,31573024,31582030,31605317,31610528,31625973,31628345,31761905,	ELP4 NM_019040
chr11:31535701-31537800	chr11:31690701-31692800	uc001mtc.1	11	+	31487872	31761905	31487907	31761553	12	31487872,31498178,31517784,31572892,31581890,31605232,31610339,31625864,31628238,31659910,31741534,31761516,	31488130,31498214,31517906,31573024,31582030,31605317,31610528,31625973,31628345,31660199,31741673,31761905,	ELP4
chr11:31539601-31541900	chr11:31685201-31687500	uc001mtc.1	11	+	31487872	31761905	31487907	31761553	12	31487872,31498178,31517784,31572892,31581890,31605232,31610339,31625864,31628238,31659910,31741534,31761516,	31488130,31498214,31517906,31573024,31582030,31605317,31610528,31625973,31628345,31660199,31741673,31761905,	ELP4
chr11:40961801-40963800	chr11:40963601-40965900	uc001mxc.1	11	-	40092328	41437899	40092495	40094406	7	40092328,40118926,40219644,40297753,40626267,40911760,41437556,	40094460,40118979,40219724,40297847,40626404,40911849,41437899,	LRRC4C NM_020929
chr11:40961801-40963800	chr11:40963601-40965900	uc001mxd.1	11	-	40092328	41437899	40092495	40094406	5	40092328,40118926,40297753,40626267,41437556,	40094460,40118979,40297847,40626404,41437899,	LRRC4C NM_020929
chr11:105269101-105271000	chr11:105270801-105273100	uc001piu.1	11	+	104986009	105289441	104986934	105287844	11	104986009,104986844,104988212,105128916,105237959,105263454,105274204,105279749,105281132,105286370,105287811,	104986365,104987022,104988371,105129156,105238144,105263508,105274363,105279917,105281237,105286481,105289441,	GRIA4 NM_001077244
chr11:105269101-105271000	chr11:105270801-105273100	uc001piw.2	11	+	104986009	105358029	104986934	105350492	17	104986009,104986844,104988212,105128916,105237959,105263454,105274204,105279749,105281132,105286370,105294647,105300334,105302676,105309657,105341883,105350246,105355511,	104986365,104987022,104988371,105129156,105238144,105263508,105274363,105279917,105281237,105286481,105294854,105300705,105302875,105309905,105341998,105350494,105358029,	GRIA4 NM_001077243
chr11:105269101-105271000	chr11:105270801-105273100	uc001pix.2	11	+	104986009	105358029	104986934	105355676	17	104986009,104986844,104988212,105128916,105237959,105263454,105274204,105279749,105281132,105286370,105294647,105300334,105302676,105309657,105347850,105350246,105355511,	104986365,104987022,104988371,105129156,105238144,105263508,105274363,105279917,105281237,105286481,105294854,105300705,105302875,105309905,105347965,105350381,105358029,	GRIA4 NM_000829
chr11:113928201-113930500	chr11:113936701-113938900	uc001ppa.1	11	-	113897646	113935790	113897899	113906513	6	113897646,113898810,113903771,113906106,113928783,113935729,	113898435,113899023,113903833,113906840,113928812,113935790,	FAM55A NM_152315
chr11:113928201-113930500	chr11:113936701-113938900	uc001ppb.1	11	-	113904727	113930302	113904727	113927133	7	113904727,113906106,113927034,113927314,113927905,113928783,113929619,	113904764,113906840,113927143,113927373,113928017,113928812,113930302,	FAM55A
chr11:131429101-131431400	chr11:131433601-131435800	uc001qgm.1	11	+	130745580	131711926	130745911	131710250	8	130745580,131286667,131521385,131587125,131682792,131685215,131689655,131710149,	130745993,131286752,131521618,131587251,131682927,131685336,131689807,131711926,	NTM NM_001048209
chr11:131429101-131431400	chr11:131433601-131435800	uc001qgo.2	11	+	131285921	131690169	131286585	131689824	6	131285921,131521385,131587125,131682792,131685215,131689655,	131286752,131521618,131587251,131682927,131685336,131690169,	NTM NM_016522
chr11:131429101-131431400	chr11:131433601-131435800	uc001qgp.1	11	+	131285921	131711926	131286585	131710250	7	131285921,131521385,131587125,131682792,131685215,131689655,131710149,	131286752,131521618,131587251,131682927,131685336,131689807,131711926,	NTM NM_016522
chr11:131429101-131431400	chr11:131433601-131435800	uc001qgq.1	11	+	131285921	131711926	131286585	131710250	8	131285921,131521385,131587125,131682792,131685215,131689655,131705256,131710149,	131286752,131521618,131587251,131682927,131685336,131689807,131705289,131711926,	NTM NM_016522
chr12:11097301-11100400	chr12:11127001-11128900	uc001qzb.2	12	-	10889714	11215480	10889714	10889714	11	10889714,10890910,10892237,10926082,10926417,10926926,10928019,11017520,11078647,11090885,11215287,	10889816,10891233,10892273,10926354,10926564,10926962,10928141,11017587,11078751,11091054,11215480,	PROL4
chr12:11097301-11100400	chr12:11127001-11128900	uc001qzc.2	12	-	10924826	11215480	10926100	10928083	9	10924826,10926082,10926417,10926926,10928019,11017520,11078647,11090885,11215287,	10924922,10926354,10926564,10926962,10928141,11017587,11078751,11091054,11215480,	PRH1 NM_006250
chr12:11097301-11100400	chr12:11127001-11128900	uc001qze.2	12	-	10924826	11215480	10926100	10928083	7	10924826,10926082,10926926,10928019,11017520,11090885,11215287,	10924922,10926564,10926962,10928141,11017587,11091054,11215480,	PRH1 NM_006250
chr12:11097301-11100400	chr12:11127001-11128900	uc001qzf.1	12	-	10924826	11354633	11352439	11354599	4	10924826,11352421,11353570,11354535,	10924922,11353083,11353606,11354633,	PRB4 NM_002723
chr12:11097301-11100400	chr12:11127001-11128900	uc001qzj.2	12	-	10981273	11215480	10982119	11090921	5	10981273,11017520,11078647,11090885,11215287,	10982443,11017587,11078751,11091054,11215480,	PRR4
chr12:12434201-12437500	chr12:12436201-12439700	uc001ral.1	12	+	12401321	12511105	12401652	12509977	4	12401321,12405406,12479828,12509746,	12401710,12405550,12479986,12511105,	LOH12CR1 NM_058169
chr12:26400301-26402600	chr12:26402301-26404700	uc001rhg.1	12	-	26379551	26877398	26383596	26876981	57	26379551,26384366,26431633,26443075,26444327,26455519,26459502,26463248,26472112,26480420,26483326,26487742,26519495,26521111,26525330,26527897,26530303,26531267,26538352,26539351,26594446,26600432,26605961,26622912,26624226,26639664,26641082,26643344,26644186,26646569,26646816,26665322,26666439,26668498,26672232,26676065,26698175,26699907,26700496,26701906,26702210,26703312,26707884,26710109,267…	26383683,26384528,26431794,26443241,26444458,26455612,26459698,26463413,26472288,26480546,26483519,26487850,26519618,26521207,26525441,26528098,26530560,26531451,26538540,26539460,26594555,26600575,26606152,26623033,26624355,26639790,26641334,26643545,26644309,26646695,26646906,26665496,26666605,26668556,26672362,26676259,26698326,26700052,26700748,26702092,26702330,26703485,26708046,26710251,267…	ITPR2 NM_002223
chr12:39467701-39469800	chr12:39469601-39471900	uc001rmm.1	12	+	39372624	39750361	39588501	39750104	24	39372624,39588425,39590141,39598707,39602324,39604625,39609864,39613529,39613765,39616849,39617638,39619403,39623665,39624063,39639182,39660977,39673188,39694296,39696750,39700405,39705218,39707925,39709131,39750027,	39372661,39588562,39590174,39598840,39602497,39604721,39610071,39613629,39613947,39616974,39617756,39619554,39623793,39624239,39639303,39661136,39673338,39694367,39696985,39700509,39705405,39708038,39709288,39750361,	CNTN1 NM_001843
chr12:39467701-39469800	chr12:39469601-39471900	uc001rmn.1	12	+	39372624	39750361	39588501	39750104	23	39372624,39588425,39598707,39602324,39604625,39609864,39613529,39613765,39616849,39617638,39619403,39623665,39624063,39639182,39660977,39673188,39694296,39696750,39700405,39705218,39707925,39709131,39750027,	39372661,39588562,39598840,39602497,39604721,39610071,39613629,39613947,39616974,39617756,39619554,39623793,39624239,39639303,39661136,39673338,39694367,39696985,39700509,39705405,39708038,39709288,39750361,	CNTN1 NM_175038
chr12:102900301-102906400	chr12:124365801-124368000	uc001tkg.1	12	+	102883746	102906786	102883945	102904998	10	102883746,102894825,102897738,102898800,102900706,102901043,102901202,102902656,102903510,102904855,	102883968,102894968,102897980,102898870,102900842,102901126,102901297,102902828,102903636,102906786,	TDG NM_003211
chr12:102900301-102906400	chr12:124365801-124368000	uc001tkh.1	12	-	102906894	102968196	102907315	102937556	11	102906894,102911299,102912242,102914642,102915358,102917304,102921042,102932920,102937537,102939264,102967802,	102907485,102911412,102912409,102914755,102915443,102917422,102921214,102933013,102937584,102939399,102968196,	GLT8D2 NM_031302
chr12:102900301-102906400	chr12:124365801-124368000	uc001tki.1	12	-	102906894	102982091	102907315	102937556	11	102906894,102911299,102912242,102914642,102915358,102917304,102921042,102932920,102937537,102967802,102981856,	102907485,102911412,102912409,102914755,102915443,102917422,102921214,102933013,102937584,102968196,102982091,	GLT8D2 NM_031302
chr13:91075201-91077300	chr13:91077301-91079400	uc001vls.1	13	+	90848887	92317488	90849301	92316693	9	90848887,90848936,90899015,91143441,91178786,91206549,91358191,91595083,92316535,	90848912,90849464,90899177,91144136,91178920,91206675,91358312,91595243,92317488,	GPC5 NM_004466
chr13:95429501-95431700	chr13:95431501-95433700	uc001vmt.1	13	-	95251836	95503638	95252044	95503567	39	95251836,95283181,95287340,95303797,95304569,95306412,95309845,95311042,95313883,95317593,95327533,95327952,95334745,95338146,95341116,95344816,95345434,95351061,95353108,95375934,95377282,95377467,95387178,95390211,95397291,95398250,95399589,95420366,95422834,95434058,95436587,95440227,95446317,95449465,95463561,95473294,95473883,95482143,95503409,	95252067,95283308,95287457,95303912,95304730,95306595,95309930,95311138,95313969,95317678,95327619,95328111,95334935,95338226,95341219,95344912,95345559,95351193,95353315,95376029,95377381,95377591,95387343,95390346,95397427,95398336,95399709,95420517,95422926,95434119,95436687,95440328,95446390,95449562,95463736,95473407,95474014,95482226,95503638,	UGCGL2 NM_020121
chr13:106720501-106722800	chr13:106722601-106724900	uc001vql.1	13	-	106618879	107317084	106620845	107316945	3	106618879,106660932,107316030,	106621135,106661104,107317084,	FAM155A NM_001080396
chr14:77896001-77898300	chr14:77898101-77900400	uc001xum.1	14	+	77706680	79398574	77706680	77706680	21	77706680,77778486,77833926,77836775,78181215,78187260,78245312,78250851,78339715,78493337,78502120,78503303,78504268,78524117,79003316,79199873,79228268,79233725,79341207,79389634,79397134,	77706770,77779898,77833956,77836787,78181517,78187422,78245751,78251235,78339919,78493457,78502502,78503494,78504442,78524237,79003498,79200045,79228358,79234033,79341295,79390313,79398574,	KIAA0743
chr15:98867301-98869500	chr15:98869501-98871600	uc002bvz.1	15	-	98758122	98901999	98760440	98859577	13	98758122,98813620,98827105,98830651,98833813,98837155,98837716,98842277,98848544,98859404,98879394,98886540,98901851,	98760593,98813774,98827212,98830780,98833906,98837206,98837774,98842396,98848659,98859578,98879484,98886803,98901999,	LASS3 NM_178842
chr15:98867301-98869500	chr15:98869501-98871600	uc002bwa.1	15	-	98758122	98902054	98760440	98861469	14	98758122,98813620,98827105,98830651,98833813,98837155,98837716,98842277,98848544,98859404,98861437,98879394,98886540,98901943,	98760593,98813774,98827212,98830780,98833906,98837206,98837774,98842396,98848659,98859578,98861576,98879484,98886803,98902054,	LASS3 NM_178842
chr15:98867301-98869500	chr15:98869501-98871600	uc002bwb.1	15	-	98758122	98902448	98760440	98859577	13	98758122,98813620,98827105,98830651,98833813,98837155,98837716,98842277,98848544,98859404,98879394,98886540,98902378,	98760593,98813774,98827212,98830780,98833906,98837206,98837774,98842396,98848659,98859578,98879484,98886803,98902448,	LASS3 NM_178842
chr15:99268601-99270900	chr15:99270501-99272900	uc002bwn.2	15	+	99237531	99274353	99237635	99272501	13	99237531,99242994,99245299,99250237,99250672,99251681,99253660,99255810,99258302,99263250,99264848,99266135,99272428,	99237734,99243099,99245440,99250367,99250734,99251810,99253774,99255913,99258487,99263415,99265006,99266210,99274353,	ALDH1A3 NM_000693
chr15:99268601-99270900	chr15:99270501-99272900	uc002bwo.1	15	-	99251467	99277011	99251467	99251467	2	99251467,99276531,	99253794,99277011,	AK126286
chr15:99268601-99270900	chr15:99270501-99272900	uc002bwp.1	15	-	99270930	99277011	99270930	99270930	2	99270930,99276531,	99273708,99277011,	BC073817
chr16:6690201-6692300	chr16:6700801-6702900	uc002cyr.1	16	+	6009132	7643950	7042073	7643948	12	6009132,6306996,6644604,7042058,7508149,7569782,7577249,7585551,7587373,7597287,7620605,7643817,	6009994,6307059,6644652,7042100,7508392,7569923,7577303,7585644,7587434,7597341,7620686,7643950,	A2BP1 NM_018723
chr16:6690201-6692300	chr16:6700801-6702900	uc002cys.1	16	+	6009132	7702500	7042073	7700748	16	6009132,6306996,6644604,7042058,7508149,7569779,7577249,7585551,7587373,7597287,7620605,7643817,7654931,7666776,7699058,7700625,	6009994,6307059,6644652,7042100,7508392,7569923,7577303,7585644,7587434,7597341,7620686,7643950,7654971,7666841,7699134,7702500,	A2BP1 NM_018723
chr16:6690201-6692300	chr16:6700801-6702900	uc002cyt.1	16	+	6009132	7702500	7042073	7700748	15	6009132,6306996,6644604,7042058,7508149,7569779,7577249,7585551,7587373,7597287,7643817,7654931,7666776,7699058,7700625,	6009994,6307059,6644652,7042100,7508392,7569923,7577303,7585644,7587434,7597341,7643950,7654971,7666841,7699134,7702500,	A2BP1 NM_018723
chr16:6690201-6692300	chr16:6700801-6702900	uc002cyv.1	16	+	6473794	7643950	7042073	7643948	11	6473794,6644604,7042058,7508149,7569779,7577249,7585551,7587373,7597287,7620605,7643817,	6473916,6644652,7042100,7508392,7569923,7577303,7585644,7587434,7597341,7620686,7643950,	A2BP1 NM_018723
chr16:20683901-20686300	chr16:20686001-20688400	uc002dhq.1	16	+	20682812	20705139	20688857	20705074	9	20682812,20688806,20694661,20696195,20699536,20699796,20700530,20703806,20704900,	20682948,20689076,20694872,20696403,20699680,20699953,20700610,20703930,20705139,	ACSM3 NM_202000
chr16:20683901-20686300	chr16:20686001-20688400	uc002dhr.1	16	+	20682812	20715980	20688857	20715795	14	20682812,20688806,20694661,20696195,20699536,20699796,20700530,20703806,20704900,20709409,20710824,20711058,20715192,20715708,	20682948,20689076,20694872,20696403,20699680,20699953,20700610,20703930,20704981,20709511,20710952,20711158,20715312,20715980,	ACSM3 NM_005622
chr16:22814501-22816500	chr16:22816401-22818500	uc002dli.1	16	+	22733360	22835160	22733432	22834384	2	22733360,22833765,	22733917,22835160,	HS3ST2 NM_006043
chr16:22814501-22816500	chr16:22816401-22818500	uc002dlj.1	16	+	22733360	22835160	22733360	22733360	4	22733360,22752097,22773485,22833765,	22733917,22752270,22773603,22835160,	HS3ST2 NM_006043
chr16:60602201-60604200	chr16:60604301-60606300	uc002eog.1	16	-	60244735	60627537	60245012	60612808	12	60244735,60246874,60305245,60318498,60380750,60408883,60412330,60416416,60448523,60492583,60612556,60627484,	60245506,60247126,60305363,60318620,60380887,60409137,60412518,60416584,60448643,60492878,60613007,60627537,	CDH8 NM_001796
chr16:69720001-69722200	chr16:69722001-69724300	uc002ezr.1	16	-	69398789	69822070	69398983	69778299	86	69398789,69401186,69409745,69418664,69419669,69421021,69424251,69425290,69427079,69429093,69431467,69441129,69441851,69446531,69449108,69451471,69452092,69453451,69454488,69457572,69459973,69463440,69465708,69466220,69470700,69471008,69474063,69475323,69480990,69483049,69483764,69485852,69487384,69492407,69495028,69495308,69498775,69499655,69500056,69509614,69511994,69527355,69530017,69533039,695…	69399466,69401411,69409976,69418815,69419833,69421234,69424471,69425568,69427238,69429292,69431637,69441351,69442059,69446679,69449274,69451610,69452305,69453659,69454586,69457733,69460192,69463583,69465996,69466323,69470890,69471160,69474299,69475528,69481108,69483288,69483933,69485952,69487484,69492606,69495201,69495468,69498895,69499838,69500265,69509833,69512621,69527518,69530159,69533223,695…	HYDIN NM_032821
chr16:69720001-69722200	chr16:69722001-69724300	uc002ezv.1	16	-	69618511	69822070	69618993	69778299	20	69618511,69623082,69651907,69653572,69656108,69658693,69660670,69671288,69679704,69685220,69707099,69721043,69728554,69744062,69753934,69767010,69770331,69776268,69778164,69821965,	69619279,69623321,69652060,69653737,69656244,69658794,69660906,69671356,69679928,69685339,69707199,69721227,69728756,69744187,69754134,69767145,69770451,69776394,69778317,69822070,	HYDIN NM_017558
chr16:69720001-69722200	chr16:69722001-69724300	uc002ezw.2	16	-	69657884	69822100	69658641	69822091	15	69657884,69660670,69671288,69679704,69685220,69707099,69721043,69728554,69744062,69753934,69767010,69770331,69776268,69778164,69822063,	69658794,69660906,69671356,69679928,69685339,69707199,69721227,69728756,69744187,69754134,69767145,69770451,69776394,69778322,69822100,	HYDIN NM_017558
chr16:69720001-69722200	chr16:69722001-69724300	uc002ezx.1	16	-	69722789	69744187	69724632	69744138	3	69722789,69728554,69744062,	69724687,69728756,69744187,	DKFZp761B238
chr16:71308701-71310700	chr16:71310701-71312800	uc002fcj.1	16	+	71256568	71379260	71256568	71256568	7	71256568,71304732,71305346,71336804,71373127,71378562,71379062,	71256733,71304816,71305389,71336866,71373219,71378750,71379260,	AK021563
chr16:76727301-76729500	chr16:76729401-76731700	uc002ffj.1	16	+	76691051	76870094	76691176	76870054	6	76691051,76699820,76701175,76706373,76755580,76870000,	76691283,76699885,76701233,76706552,76755687,76870094,	WWOX NM_130791
chr16:76794701-76796600	chr16:76801901-76804300	uc002ffj.1	16	+	76691051	76870094	76691176	76870054	6	76691051,76699820,76701175,76706373,76755580,76870000,	76691283,76699885,76701233,76706552,76755687,76870094,	WWOX NM_130791
chr16:76798201-76800400	chr16:76836501-76838900	uc002ffj.1	16	+	76691051	76870094	76691176	76870054	6	76691051,76699820,76701175,76706373,76755580,76870000,	76691283,76699885,76701233,76706552,76755687,76870094,	WWOX NM_130791
chr16:76727301-76729500	chr16:76729401-76731700	uc002ffk.1	16	+	76691051	77804065	76691176	77803194	9	76691051,76699820,76701175,76706373,76755580,76978257,77016267,77023885,77803005,	76691283,76699885,76701233,76706552,76755687,76978346,77016453,77024150,77804065,	WWOX NM_016373
chr16:76794701-76796600	chr16:76801901-76804300	uc002ffk.1	16	+	76691051	77804065	76691176	77803194	9	76691051,76699820,76701175,76706373,76755580,76978257,77016267,77023885,77803005,	76691283,76699885,76701233,76706552,76755687,76978346,77016453,77024150,77804065,	WWOX NM_016373
chr16:76798201-76800400	chr16:76836501-76838900	uc002ffk.1	16	+	76691051	77804065	76691176	77803194	9	76691051,76699820,76701175,76706373,76755580,76978257,77016267,77023885,77803005,	76691283,76699885,76701233,76706552,76755687,76978346,77016453,77024150,77804065,	WWOX NM_016373
chr16:76727301-76729500	chr16:76729401-76731700	uc002ffl.1	16	+	76691051	77804065	76691176	77803194	6	76691051,76699820,76701175,76706373,76755580,77803005,	76691283,76699885,76701233,76706552,76755687,77804065,	WWOX NM_130791
chr16:76794701-76796600	chr16:76801901-76804300	uc002ffl.1	16	+	76691051	77804065	76691176	77803194	6	76691051,76699820,76701175,76706373,76755580,77803005,	76691283,76699885,76701233,76706552,76755687,77804065,	WWOX NM_130791
chr16:76798201-76800400	chr16:76836501-76838900	uc002ffl.1	16	+	76691051	77804065	76691176	77803194	6	76691051,76699820,76701175,76706373,76755580,77803005,	76691283,76699885,76701233,76706552,76755687,77804065,	WWOX NM_130791
chr17:135201-137000	chr17:138601-140300	uc002frd.1	17	-	62293	177378	63642	177334	8	62293,65444,69413,96901,131558,169210,171062,177257,	63714,65593,69527,97076,131645,169340,171206,177378,	RPH3AL NM_006987
chr17:135201-137000	chr17:138601-140300	uc002fre.1	17	-	62293	202576	63642	177334	10	62293,65444,69413,96901,131558,169210,171062,177257,183549,202502,	63714,65593,69527,97076,131645,169340,171206,177370,183725,202576,	RPH3AL NM_006987
chr17:135201-137000	chr17:138601-140300	uc002frf.1	17	-	62293	202576	63642	177334	9	62293,65444,69413,96901,169210,171062,177257,183549,202502,	63714,65593,69527,97076,169340,171206,177370,183725,202576,	RPH3AL NM_006987
chr17:4808801-4810800	chr17:4825701-4827600	uc002gad.1	17	-	4803243	4811210	4803551	4804565	7	4803243,4803777,4804039,4804251,4804476,4804803,4810419,	4803661,4803934,4804129,4804336,4804565,4804871,4811210,	SPAG7 NM_004890
chr17:4808801-4810800	chr17:4825701-4827600	uc002gae.1	17	-	4803243	4811856	4803551	4811823	7	4803243,4803777,4804039,4804251,4804476,4804803,4811738,	4803661,4803934,4804129,4804336,4804565,4804871,4811856,	SPAG7 NM_004890
chr17:4808801-4810800	chr17:4825701-4827600	uc002gaf.2	17	-	4803245	4811856	4803733	4811823	6	4803245,4804039,4804251,4804476,4804803,4811738,	4803934,4804129,4804336,4804565,4804871,4811856,	SPAG7
chr17:21151901-21153800	chr17:21161501-21163600	uc002gys.1	17	+	21128560	21159144	21128825	21158135	12	21128560,21142317,21142782,21144449,21144778,21146047,21147087,21148330,21148955,21156046,21157396,21158051,	21128874,21142384,21142831,21144563,21144898,21146164,21147139,21148458,21149033,21156186,21157442,21159144,	MAP2K3 NM_145109
chr17:21151901-21153800	chr17:21161501-21163600	uc002gyt.1	17	+	21128560	21159144	21142355	21158135	13	21128560,21139990,21142317,21142782,21144449,21144778,21146047,21147087,21148330,21148955,21156046,21157396,21158051,	21128874,21140115,21142384,21142831,21144563,21144898,21146164,21147139,21148458,21149033,21156186,21157442,21159144,	MAP2K3 NM_002756
chr17:21151901-21153800	chr17:21161501-21163600	uc002gyu.1	17	+	21135373	21159144	21142355	21158135	14	21135373,21139579,21139990,21142317,21142782,21144449,21144778,21146047,21147087,21148330,21148955,21156046,21157396,21158051,	21135452,21139674,21140115,21142384,21142831,21144563,21144898,21146164,21147139,21148458,21149033,21156186,21157442,21159144,	MAP2K3 NM_002756
chr17:26233401-26235900	chr17:26246501-26254400	uc002hfs.1	17	+	26183148	26246421	26183491	26246057	23	26183148,26185291,26188349,26191760,26195056,26195978,26206286,26208098,26209304,26211576,26216847,26219476,26220391,26220639,26227517,26228559,26229146,26230566,26238335,26243750,26244437,26245707,26245978,	26183557,26187192,26188458,26191925,26195183,26196060,26206471,26208256,26209467,26211756,26216944,26219556,26220534,26220790,26227694,26228693,26229240,26230631,26238516,26243932,26245294,26245866,26246421,	ATAD5 NM_024857
chr17:26241401-26243300	chr17:26254301-26256000	uc002hfs.1	17	+	26183148	26246421	26183491	26246057	23	26183148,26185291,26188349,26191760,26195056,26195978,26206286,26208098,26209304,26211576,26216847,26219476,26220391,26220639,26227517,26228559,26229146,26230566,26238335,26243750,26244437,26245707,26245978,	26183557,26187192,26188458,26191925,26195183,26196060,26206471,26208256,26209467,26211756,26216944,26219556,26220534,26220790,26227694,26228693,26229240,26230631,26238516,26243932,26245294,26245866,26246421,	ATAD5 NM_024857
chr18:9213201-9215300	chr18:9215301-9217400	uc002knv.2	18	+	9126757	9275206	9172430	9271124	13	9126757,9172379,9185548,9194473,9198654,9201581,9206755,9211849,9244208,9253787,9265521,9269546,9270938,	9126963,9172517,9185696,9194542,9198801,9201782,9206898,9211997,9248929,9253886,9265665,9269642,9275206,	ANKRD12 NM_015208
chr18:9213201-9215300	chr18:9215301-9217400	uc002knw.2	18	+	9126757	9275206	9172430	9271124	12	9126757,9172379,9185548,9198654,9201581,9206755,9211849,9244208,9253787,9265521,9269546,9270938,	9126963,9172517,9185696,9198801,9201782,9206898,9211997,9248929,9253886,9265665,9269642,9275206,	ANKRD12 NM_001083625
chr18:9213201-9215300	chr18:9215301-9217400	uc002knx.2	18	+	9127560	9275206	9172430	9271124	12	9127560,9172379,9185548,9198654,9201581,9206755,9211849,9244208,9253787,9265521,9269546,9270938,	9127871,9172517,9185696,9198801,9201782,9206898,9211997,9248929,9253886,9265665,9269642,9275206,	ANKRD12 NM_001083625
chr18:35313601-35315800	chr18:35315801-35318000	uc002lal.1	18	-	35040885	35634280	35040885	35040885	4	35040885,35369419,35585290,35634030,	35042751,35369577,35585322,35634280,	AK090603
chr18:37837801-37840100	chr18:37840001-37842300	uc002lap.1	18	+	37789196	37915444	37789254	37915099	25	37789196,37791532,37796451,37804288,37821773,37824420,37827231,37829851,37830599,37838317,37847403,37849437,37854599,37861404,37863286,37867787,37871653,37872742,37874638,37877694,37883492,37891844,37898701,37901349,37915084,	37789322,37791721,37796595,37804418,37821860,37824516,37827303,37829956,37830692,37838503,37847558,37849528,37854667,37861510,37863403,37867919,37871782,37872812,37874703,37877779,37883567,37892013,37898792,37901475,37915444,	PIK3C3 NM_002647
chr18:41090101-41092400	chr18:41092401-41094800	uc002lbb.2	18	+	41001970	41478371	41458627	41478131	14	41001970,41015144,41030319,41047022,41317195,41458593,41459645,41460920,41466312,41470952,41473708,41475171,41477094,41477948,	41002171,41015233,41030445,41047154,41317285,41458777,41459826,41461110,41466441,41471145,41473856,41475306,41477144,41478371,	SLC14A2 NM_007163
chr18:55407001-55409500	chr18:55409101-55411500	uc002lib.1	18	-	55252126	55515570	55254119	55515554	11	55252126,55256322,55257754,55257888,55266194,55273062,55284950,55287684,55298397,55514840,55515423,	55254353,55256358,55257790,55258028,55266315,55273163,55285103,55287819,55298450,55514921,55515570,	CCBE1 NM_133459
chr19:50594301-50596100	chr19:54757701-54759500	uc002pbn.1	19	-	50574736	50600129	50575287	50593416	13	50574736,50577624,50580659,50580921,50581146,50586977,50590533,50591265,50591435,50591642,50593102,50593361,50600096,	50575326,50577824,50580826,50581055,50581278,50587438,50590984,50591357,50591534,50592156,50593245,50593437,50600129,	PPP1R13L NM_006663
chr19:50597701-50599700	chr19:52725701-52727800	uc002pbn.1	19	-	50574736	50600129	50575287	50593416	13	50574736,50577624,50580659,50580921,50581146,50586977,50590533,50591265,50591435,50591642,50593102,50593361,50600096,	50575326,50577824,50580826,50581055,50581278,50587438,50590984,50591357,50591534,50592156,50593245,50593437,50600129,	PPP1R13L NM_006663
chr19:50594301-50596100	chr19:54757701-54759500	uc002pbo.1	19	-	50574736	50601410	50575287	50593416	13	50574736,50577624,50580659,50580921,50581146,50586977,50590533,50591265,50591435,50591642,50593102,50593361,50601389,	50575326,50577824,50580826,50581055,50581278,50587438,50590984,50591357,50591534,50592156,50593245,50593437,50601410,	PPP1R13L NM_006663
chr19:50597701-50599700	chr19:52725701-52727800	uc002pbo.1	19	-	50574736	50601410	50575287	50593416	13	50574736,50577624,50580659,50580921,50581146,50586977,50590533,50591265,50591435,50591642,50593102,50593361,50601389,	50575326,50577824,50580826,50581055,50581278,50587438,50590984,50591357,50591534,50592156,50593245,50593437,50601410,	PPP1R13L NM_006663
chr19:50594301-50596100	chr19:54757701-54759500	uc002pbp.1	19	-	50589750	50601410	50590360	50593416	7	50589750,50591265,50591435,50591642,50593102,50593361,50601389,	50590984,50591357,50591534,50592156,50593245,50593437,50601410,	PPP1R13L NM_006663
chr19:50597701-50599700	chr19:52725701-52727800	uc002pbp.1	19	-	50589750	50601410	50590360	50593416	7	50589750,50591265,50591435,50591642,50593102,50593361,50601389,	50590984,50591357,50591534,50592156,50593245,50593437,50601410,	PPP1R13L NM_006663
chr2:1205501-1208100	chr2:1207901-1209200	uc002qwq.1	2	+	936554	1350391	936682	1350253	17	936554,1069203,1083881,1084038,1123307,1123453,1151233,1158777,1194788,1224210,1226060,1233649,1245741,1253717,1291272,1299043,1350121,	936754,1069341,1083938,1084096,1123351,1123495,1151321,1158869,1194916,1224340,1226099,1233766,1245813,1253924,1291365,1299154,1350391,	SNTG2 NM_018968
chr2:80231301-80233300	chr2:80303801-80306000	uc002sog.1	2	+	79265864	80729416	79732190	80728508	22	79265864,79278592,79393342,79454464,79585687,79732185,79825020,79938646,79950449,79954709,79990227,80473846,80500084,80625617,80626542,80636328,80654798,80662341,80669939,80684709,80688819,80728220,	79266065,79278710,79393430,79454647,79585816,79732292,79825216,79938813,79950569,79954976,79990434,80473927,80500237,80625710,80626699,80636529,80654950,80662455,80670121,80684815,80688954,80729416,	CTNNA2 NM_004389
chr2:80231301-80233300	chr2:80303801-80306000	uc002soh.1	2	+	79593633	80729416	79732190	80728508	18	79593633,79732185,79825020,79938646,79950449,79954709,79990227,80473846,80500084,80625617,80626542,80636328,80654798,80662341,80669939,80684709,80688819,80728220,	79593841,79732292,79825216,79938813,79950569,79954976,79990434,80473927,80500237,80625710,80626699,80636529,80654950,80662455,80670121,80684815,80688954,80729416,	CTNNA2 NM_004389
chr2:80231301-80233300	chr2:80303801-80306000	uc002soi.1	2	+	79732185	80729416	79732190	80728508	18	79732185,79825020,79938646,79950449,79954709,79990227,80473846,80500084,80625617,80626542,80636328,80654798,80662341,80669939,80684709,80688819,80699720,80728220,	79732292,79825216,79938813,79950569,79954976,79990434,80473927,80500237,80625710,80626699,80636529,80654950,80662455,80670121,80684815,80688954,80699864,80729416,	CTNNA2 NM_004389
chr2:84609901-84612300	chr2:84611901-84614400	uc002soo.1	2	+	84597089	84665489	84628999	84664894	11	84597089,84598453,84606199,84628922,84630523,84633552,84638369,84654101,84657891,84660161,84664633,	84597218,84598686,84606373,84629052,84630692,84633669,84638570,84654222,84658043,84660314,84665489,	DNAH6 NM_173645
chr2:84609901-84612300	chr2:84611901-84614400	uc002sop.1	2	+	84598453	84665489	84628999	84664894	9	84598453,84628922,84630523,84633552,84638369,84654101,84657891,84660161,84664633,	84598686,84629052,84630692,84633669,84638570,84654222,84658043,84660314,84665489,	DNAH6 NM_173645
chr2:97232401-97233900	chr2:97237701-97239300	uc002sxp.2	2	+	97143080	97233698	97143080	97143080	45	97143080,97147527,97147807,97152350,97153923,97156530,97172103,97172226,97173981,97174103,97175949,97178758,97181342,97181967,97184138,97187570,97188051,97191562,97193746,97197040,97197158,97209201,97209324,97211061,97211184,97212922,97213045,97214779,97214901,97216661,97216792,97220441,97220572,97222321,97222444,97224189,97224308,97226056,97227926,97229797,97229916,97231665,97231784,97233531,972…	97143400,97147642,97147981,97152457,97154061,97156598,97172132,97172299,97174010,97174176,97175980,97178825,97181403,97181998,97184205,97187631,97188119,97191602,97193775,97197069,97197231,97209230,97209397,97211090,97211257,97212951,97213118,97214808,97214974,97216690,97216865,97220470,97220645,97222350,97222517,97224218,97224381,97226085,97227955,97229826,97229989,97231694,97231857,97233560,972…	UNQ2430
chr2:109180101-109182300	chr2:109182301-109184400	uc002tet.2	2	+	109112428	109619489	109112428	109616530	9	109112428,109330561,109354473,109381477,109402426,109415388,109419780,109432057,109616359,	109113001,109330837,109354569,109381831,109402530,109415559,109420034,109432377,109619489,	SH3RF3 NM_001099289
chr2:110208001-110210400	chr2:111169201-111171500	uc002tfk.1	2	-	110198735	110230937	110200560	110230658	4	110198735,110202437,110206468,110230553,	110200623,110202563,110206636,110230937,	MALL NM_005434
chr2:142065401-142067800	chr2:142067501-142069900	uc002tvj.1	2	-	140705465	142605740	140707224	142604768	91	140705465,140708824,140712190,140713480,140721124,140744280,140748462,140771846,140788973,140796001,140797931,140799800,140808491,140809653,140824835,140826991,140830380,140832017,140832859,140838699,140844748,140845217,140847046,140852218,140859931,140916542,140918368,140918601,140924606,140930493,140931501,140949176,140959381,140961655,140966646,140969603,140975725,140977001,140980834,140983966…	140707365,140708923,140712335,140713571,140721201,140744385,140748637,140772008,140789138,140796127,140798105,140799917,140808598,140809877,140825077,140827111,140830515,140832155,140832985,140838822,140844881,140845324,140847176,140852325,140860048,140916662,140918488,140918718,140924700,140930642,140931690,140949376,140959563,140961778,140966732,140969787,140975913,140977142,140980957,140984095…	LRP1B NM_018557
chr2:183021901-183024400	chr2:183024101-183026400	uc002uoq.1	2	-	182715427	183095498	182720050	183095348	15	182715427,182720007,182758863,182759439,182761950,182774410,182774659,182778911,182796835,182802977,182803986,182807403,182813081,182837272,183095247,	182716010,182720124,182759051,182759560,182762032,182774531,182774761,182779037,182796936,182803118,182804103,182807470,182813264,182837386,183095498,	PDE1A NM_005019
chr2:183021901-183024400	chr2:183024101-183026400	uc002uos.1	2	-	182740905	183095710	182741218	183095348	15	182740905,182758863,182759439,182761950,182774410,182774659,182778911,182796835,182802977,182803986,182807403,182813081,182837272,183095247,183095636,	182741262,182759051,182759560,182762032,182774531,182774761,182779037,182796936,182803118,182804103,182807470,182813264,182837386,183095358,183095710,	PDE1A NM_001003683
chr2:183021901-183024400	chr2:183024101-183026400	uc002uov.1	2	-	182837272	183095710	182837272	182837272	3	182837272,183095247,183095589,	182837386,183095358,183095710,	PDE1A
chr2:206071101-206073300	chr2:206110601-206112400	uc002vao.1	2	+	205118760	206188782	205118967	206188782	22	205118760,205259148,205538119,205620548,205677394,205686459,205691889,205694559,205697295,205698577,205731690,205745179,205749413,205758732,205766173,205818746,205873498,205874432,205973981,206072864,206126292,206188424,	205119087,205259250,205538291,205620658,205677483,205686546,205692015,205694918,205697435,205698706,205731876,205745350,205749546,205758832,205766289,205818791,205873705,205874670,205974092,206073000,206126372,206188782,	PARD3B NM_205863
chr2:206071101-206073300	chr2:206110601-206112400	uc002vap.1	2	+	205118760	206188782	205118967	206188782	22	205118760,205259148,205538119,205620548,205677394,205686459,205691889,205694559,205697295,205698577,205745179,205749413,205758732,205766173,205818746,205873498,205874432,205973981,206013338,206072864,206126292,206188424,	205119087,205259250,205538291,205620658,205677483,205686546,205692015,205694918,205697435,205698706,205745350,205749546,205758832,205766289,205818791,205873705,205874670,205974092,206013641,206073000,206126372,206188782,	PARD3B NM_152526
chr2:206071101-206073300	chr2:206110601-206112400	uc002vaq.1	2	+	205118760	206188782	205118967	206188782	22	205118760,205259148,205538119,205620548,205677394,205686459,205691889,205694559,205697295,205698577,205731690,205745179,205749413,205758732,205766173,205818746,205874432,205973981,206013338,206072864,206126292,206188424,	205119087,205259250,205538291,205620658,205677483,205686546,205692015,205694918,205697435,205698706,205731876,205745350,205749546,205758832,205766289,205818791,205874670,205974092,206013641,206073000,206126372,206188782,	PARD3B NM_057177
chr2:206071101-206073300	chr2:206110601-206112400	uc002var.1	2	+	205118760	206188782	205118967	206188782	23	205118760,205259148,205538119,205620548,205677394,205686459,205691889,205694559,205697295,205698577,205731690,205745179,205749413,205758732,205766173,205818746,205873498,205874432,205973981,206013338,206072864,206126292,206188424,	205119087,205259250,205538291,205620658,205677483,205686546,205692015,205694918,205697435,205698706,205731876,205745350,205749546,205758832,205766289,205818791,205873705,205874670,205974092,206013641,206073000,206126372,206188782,	PARD3B NM_152526
chr2:233374601-233377000	chr2:233376801-233379000	uc002vtg.2	2	+	233270258	233392939	233308151	233392939	21	233270258,233276377,233308108,233320568,233321940,233329176,233333433,233334349,233360103,233363669,233363961,233364211,233367701,233369015,233379444,233382673,233384197,233385344,233388590,233389824,233392780,	233270346,233276443,233308192,233320698,233322036,233329288,233333545,233334390,233360283,233363869,233364124,233364400,233367898,233369175,233379611,233382765,233384305,233385445,233388691,233389986,233392939,	GIGYF2 NM_001103148
chr2:233374601-233377000	chr2:233376801-233379000	uc002vth.2	2	+	233270258	233433531	233308151	233429814	28	233270258,233308108,233320568,233321940,233329176,233333433,233334349,233360103,233363669,233363961,233364211,233367701,233369015,233379444,233382673,233384197,233385344,233388590,233389824,233392780,233405810,233412802,233416999,233417322,233418685,233420301,233423215,233429746,	233270346,233308192,233320698,233322036,233329288,233333545,233334390,233360283,233363869,233364124,233364400,233367898,233369175,233379611,233382765,233384305,233385445,233388691,233389986,233392939,233406047,233412925,233417209,233417528,233418840,233420525,233423363,233433531,	GIGYF2 NM_001103148
chr2:233374601-233377000	chr2:233376801-233379000	uc002vti.2	2	+	233270258	233433531	233308151	233429814	31	233270258,233273538,233276377,233307370,233308108,233320568,233321940,233329176,233333433,233334349,233360103,233363651,233363961,233364211,233367701,233369015,233379444,233382673,233384197,233385344,233388590,233389824,233392780,233405810,233412802,233416999,233417322,233418685,233420301,233423215,233429746,	233270346,233273608,233276443,233307440,233308192,233320698,233322036,233329288,233333545,233334390,233360283,233363869,233364124,233364400,233367898,233369175,233379611,233382765,233384305,233385445,233388691,233389986,233392939,233406047,233412925,233417209,233417528,233418840,233420525,233423363,233433531,	GIGYF2 NM_015575
chr2:233374601-233377000	chr2:233376801-233379000	uc002vtj.2	2	+	233270258	233433531	233308151	233429814	31	233270258,233273538,233276377,233308108,233320568,233321940,233329176,233333433,233334349,233349365,233360103,233363651,233363961,233364214,233367701,233369015,233379444,233382673,233384197,233385344,233388590,233389824,233392780,233405810,233412802,233416999,233417322,233418685,233420301,233423215,233429746,	233270346,233273608,233276443,233308192,233320698,233322036,233329288,233333545,233334390,233349431,233360283,233363869,233364124,233364400,233367898,233369175,233379611,233382765,233384305,233385445,233388691,233389986,233392939,233406047,233412925,233417209,233417528,233418840,233420525,233423363,233433531,	GIGYF2 NM_001103147
chr2:233374601-233377000	chr2:233376801-233379000	uc002vtk.2	2	+	233270258	233433531	233308151	233429814	29	233270258,233276377,233308108,233320568,233321940,233329176,233333433,233334349,233360103,233363651,233363961,233364211,233367701,233369015,233379444,233382673,233384197,233385344,233388590,233389824,233392780,233405810,233412802,233416999,233417322,233418685,233420301,233423215,233429746,	233270346,233276443,233308192,233320698,233322036,233329288,233333545,233334390,233360283,233363869,233364124,233364400,233367898,233369175,233379611,233382765,233384305,233385445,233388691,233389986,233392939,233406047,233412925,233417209,233417528,233418840,233420525,233423363,233433531,	GIGYF2 NM_001103146
chr20:42107701-42109900	chr20:42109801-42112000	uc002xle.2	20	+	41978195	42131668	42035447	42130740	10	41978195,42017201,42035420,42068600,42113359,42116352,42126830,42127765,42128783,42130703,	41978262,42017326,42035486,42068846,42113599,42116580,42126911,42128161,42128911,42131668,	TOX2 NM_032883
chr20:42107701-42109900	chr20:42109801-42112000	uc002xlf.2	20	+	42007949	42131668	42007966	42130740	8	42007949,42035420,42068600,42113359,42116352,42127765,42128783,42130703,	42008092,42035486,42068846,42113599,42116580,42128161,42128911,42131668,	TOX2 NM_001098798
chr20:42107701-42109900	chr20:42109801-42112000	uc002xlg.1	20	+	42035420	42131668	42035447	42130740	6	42035420,42068600,42113359,42116352,42128783,42130703,	42035486,42068846,42113599,42116580,42128911,42131668,	TOX2 NM_001098798
chr21:43793001-43795100	chr21:43797401-43799700	uc002zdi.1	21	-	43773499	43903802	43774061	43902405	9	43773499,43836533,43858138,43874630,43877580,43888597,43900895,43902369,43903694,	43774270,43836637,43858256,43874763,43877730,43888701,43901046,43902629,43903802,	HSF2BP NM_007031
chr3:11618901-11620900	chr3:11621301-11623400	uc003bwf.2	3	-	11572543	11737220	11575029	11719508	6	11572543,11575805,11581270,11618306,11719444,11736867,	11575301,11575929,11581493,11618496,11719521,11737220,	VGLL4 NM_014667
chr3:11618901-11620900	chr3:11621301-11623400	uc003bwg.2	3	-	11572543	11737220	11575029	11687814	7	11572543,11575805,11581270,11618306,11687735,11719444,11736867,	11575301,11575929,11581493,11618496,11687868,11719521,11737220,	VGLL4 NM_001128221
chr3:41309701-41312000	chr3:41311901-41314100	uc003ckv.2	3	-	41263093	41978664	41263423	41971255	37	41263093,41265983,41414573,41471991,41479581,41582519,41632163,41680101,41698002,41698247,41721552,41721749,41731732,41731942,41734223,41770856,41806156,41816627,41835918,41852359,41900369,41912013,41913317,41914927,41917220,41924340,41927812,41928036,41929302,41932472,41934952,41936212,41948339,41952296,41954593,41971117,41978511,	41263487,41266069,41414759,41472090,41479748,41582625,41632212,41680194,41698147,41698299,41721647,41721801,41731789,41732064,41734357,41770984,41806339,41816789,41836002,41852467,41900448,41912060,41913499,41914988,41917325,41924437,41927882,41928155,41929395,41932548,41935036,41936314,41948502,41952436,41954693,41971303,41978664,	ULK4 NM_017886
chr3:70094001-70096200	chr3:70096201-70098200	uc003dnz.1	3	+	69871322	70100177	69871438	70097089	10	69871322,70010974,70069662,70070938,70073076,70080891,70083670,70088295,70091113,70096687,	69871542,70011224,70069890,70071022,70073172,70081009,70083727,70088371,70091261,70100177,	MITF NM_198159
chr3:70094001-70096200	chr3:70096201-70098200	uc003doa.1	3	+	69895651	70100177	69895682	70097089	10	69895651,70010974,70069662,70070938,70073076,70080891,70083670,70088295,70091113,70096687,	69895783,70011224,70069890,70071022,70073172,70081009,70083727,70088371,70091261,70100177,	MITF NM_006722
chr3:70094001-70096200	chr3:70096201-70098200	uc003dob.1	3	+	69998131	70100177	69998131	70097089	10	69998131,70010974,70069662,70070938,70073076,70080891,70083670,70088295,70091113,70096687,	69998187,70011224,70069890,70071022,70073172,70081009,70083727,70088371,70091261,70100177,	MITF NM_198177
chr3:70094001-70096200	chr3:70096201-70098200	uc003dod.1	3	+	70010945	70100177	70010945	70097089	9	70010945,70069662,70070938,70073076,70080891,70083670,70088295,70091113,70096687,	70011224,70069890,70071022,70073172,70081009,70083727,70088371,70091261,70100177,	MITF NM_198178
chr3:70094001-70096200	chr3:70096201-70098200	uc003doe.1	3	+	70068442	70100177	70068563	70097089	9	70068442,70069662,70070938,70073076,70080891,70083670,70088295,70091113,70096687,	70068596,70069890,70071022,70073172,70081009,70083727,70088371,70091261,70100177,	MITF NM_198158
chr3:70094001-70096200	chr3:70096201-70098200	uc003dof.1	3	+	70068442	70100177	70068563	70097089	9	70068442,70069662,70070938,70073076,70080891,70083652,70088295,70091113,70096687,	70068596,70069890,70071022,70073172,70081009,70083727,70088371,70091261,70100177,	MITF NM_000248
chr3:75867801-75870200	chr3:75870001-75872500	uc003dpw.2	3	-	75841483	75917394	75841483	75841483	6	75841483,75848259,75873116,75873450,75915146,75917224,	75843157,75848382,75873209,75873706,75915205,75917394,	ZNF717
chr3:124718101-124719600	chr3:124720201-124721700	uc003egj.2	3	-	124696052	124786614	124696424	124786564	7	124696052,124702051,124704096,124729922,124769298,124783748,124786409,	124696507,124702230,124704218,124730011,124769317,124783866,124786614,	PTPLB NM_198402
chr3:156961901-156964400	chr3:156994401-156996500	uc003fal.1	3	-	156963094	157006749	156963999	157003059	6	156963094,156967991,156976183,157003014,157006079,157006621,	156964401,156968152,156976331,157003074,157006206,157006749,	C3orf33 NM_173657
chr3:156961901-156964400	chr3:156994401-156996500	uc003fam.1	3	-	156963094	157006749	156963999	157006735	5	156963094,156967991,156976183,157003014,157006621,	156964401,156968152,156976331,157003074,157006749,	C3orf33 NM_173657
chr3:164027801-164030000	chr3:164030201-164032200	uc003feg.2	3	+	163925220	164432628	163925220	163925220	8	163925220,163926236,164114563,164226877,164408456,164420559,164429179,164431190,	163925394,163926350,164114716,164226980,164408576,164420674,164429234,164432628,	BC073807
chr3:180030901-180033200	chr3:180033201-180035600	uc003fjb.1	3	-	179725968	180060879	179725968	179725968	6	179725968,179948910,179949527,180002274,180059970,180060775,	179727107,179948967,179949718,180002416,180060105,180060879,	AF279780
chr3:180048401-180050700	chr3:180050701-180053000	uc003fjb.1	3	-	179725968	180060879	179725968	179725968	6	179725968,179948910,179949527,180002274,180059970,180060775,	179727107,179948967,179949718,180002416,180060105,180060879,	AF279780
chr3:180030901-180033200	chr3:180033201-180035600	uc003fjc.1	3	-	179736197	180060879	179736197	179736197	7	179736197,179737742,179948885,179949527,179957561,180059970,180060775,	179736381,179737878,179948967,179949718,179957615,180060105,180060879,	AY769439
chr3:180048401-180050700	chr3:180050701-180053000	uc003fjc.1	3	-	179736197	180060879	179736197	179736197	7	179736197,179737742,179948885,179949527,179957561,180059970,180060775,	179736381,179737878,179948967,179949718,179957615,180060105,180060879,	AY769439
chr3:180030901-180033200	chr3:180033201-180035600	uc003fjd.1	3	+	179736917	180044911	180007891	180043419	5	179736917,180007824,180026069,180028659,180043134,	179737193,180007947,180026240,180028855,180044911,	KCNMB2 NM_181361
chr3:180030901-180033200	chr3:180033201-180035600	uc003fje.1	3	+	179759311	180044911	180007891	180043419	6	179759311,179995623,180007824,180026069,180028659,180043134,	179759466,179995700,180007947,180026240,180028855,180044911,	KCNMB2 NM_005832
chr3:180030901-180033200	chr3:180033201-180035600	uc003fjf.1	3	+	179759311	180044911	180007891	180043419	5	179759311,180007824,180026069,180028659,180043134,	179759466,180007947,180026240,180028855,180044911,	KCNMB2 NM_181361
chr3:181135101-181137200	chr3:181137301-181139300	uc003fki.1	3	-	181000743	181237211	181002309	181237081	15	181000743,181008155,181008753,181009952,181012282,181016342,181020341,181059543,181074808,181075835,181080410,181088154,181098623,181172075,181237060,	181002514,181008313,181008919,181010150,181012353,181016486,181020458,181059639,181074905,181075959,181080605,181088266,181098728,181172147,181237211,	PEX5L NM_016559
chr3:181135101-181137200	chr3:181137301-181139300	uc003fkj.1	3	-	181000743	181237211	181002309	181237081	14	181000743,181008155,181008753,181009952,181012282,181016342,181020341,181059543,181074808,181075835,181080410,181088154,181172075,181237060,	181002514,181008313,181008919,181010150,181012353,181016486,181020458,181059639,181074905,181075959,181080605,181088266,181172147,181237211,	PEX5L NM_016559
chr4:52901-54300	chr4:57701-59100	uc003fzt.2	4	+	43226	146490	43382	145912	4	43226,49322,49950,144701,	43385,49449,50046,146490,	ZNF718 NM_001039127
chr4:52901-54300	chr4:57701-59100	uc003fzu.1	4	+	43226	186092	43226	43226	5	43226,49322,49950,184869,185420,	43385,49449,50046,185000,186092,	ZNF595
chr4:52901-54300	chr4:57701-59100	uc003fzv.1	4	+	43226	78099	43382	77314	6	43226,49322,49950,75621,76046,76102,	43385,49449,50046,75995,76100,78099,	ZNF595 NM_182524
chr4:81089001-81091000	chr4:84236701-84238800	uc003hlx.1	4	-	81045748	81211832	81045748	81045748	18	81045748,81047582,81117798,81118184,81124055,81124996,81148698,81159075,81164814,81171800,81173649,81176149,81194449,81195327,81195537,81196109,81209613,81211760,	81046350,81047645,81117879,81118352,81124148,81125041,81148794,81159154,81164933,81171870,81173748,81176210,81194530,81195396,81195645,81196191,81209685,81211832,	DKFZp667K1925
chr4:81096901-81099400	chr4:84238301-84240700	uc003hlx.1	4	-	81045748	81211832	81045748	81045748	18	81045748,81047582,81117798,81118184,81124055,81124996,81148698,81159075,81164814,81171800,81173649,81176149,81194449,81195327,81195537,81196109,81209613,81211760,	81046350,81047645,81117879,81118352,81124148,81125041,81148794,81159154,81164933,81171870,81173748,81176210,81194530,81195396,81195645,81196191,81209685,81211832,	DKFZp667K1925
chr4:81089001-81091000	chr4:84236701-84238800	uc003hly.2	4	-	81045748	81213264	81047606	81212738	17	81045748,81117798,81118184,81124055,81124996,81148698,81159075,81171800,81173649,81176149,81194449,81195327,81195537,81196109,81209613,81211760,81212586,	81047645,81117879,81118352,81124148,81125041,81148794,81159154,81171870,81173748,81176210,81194530,81195396,81195645,81196191,81209685,81211832,81213264,	ANTXR2 NM_058172
chr4:81096901-81099400	chr4:84238301-84240700	uc003hly.2	4	-	81045748	81213264	81047606	81212738	17	81045748,81117798,81118184,81124055,81124996,81148698,81159075,81171800,81173649,81176149,81194449,81195327,81195537,81196109,81209613,81211760,81212586,	81047645,81117879,81118352,81124148,81125041,81148794,81159154,81171870,81173748,81176210,81194530,81195396,81195645,81196191,81209685,81211832,81213264,	ANTXR2 NM_058172
chr4:86878201-86880100	chr4:86880301-86882200	uc003hpj.2	4	+	86615307	87112532	86710718	87112354	6	86615307,86710698,86862061,87063824,87082242,87112212,	86615736,86710898,86862149,87063947,87082450,87112532,	ARHGAP24 NM_001025616
chr4:86878201-86880100	chr4:86880301-86882200	uc003hpk.1	4	+	86615307	87142847	86710718	87140899	10	86615307,86710698,86862061,87063824,87082242,87112212,87115064,87117746,87134759,87140655,	86615736,86710898,86862149,87063947,87082450,87112345,87115138,87117868,87135834,87142847,	ARHGAP24 NM_001025616
chr4:94117401-94119600	chr4:94158501-94160600	uc003hsz.2	4	+	93444572	94912672	93444830	94912672	16	93444572,93730304,94225168,94250921,94347577,94356911,94364787,94378544,94535780,94562944,94595835,94630812,94655389,94766442,94909383,94912249,	93444918,93730460,94225453,94251127,94347631,94357085,94364949,94378664,94535882,94563142,94596148,94630951,94655585,94766609,94909624,94912672,	GRID2 NM_001510
chr4:163279801-163281900	chr4:163281901-163284000	uc003iqh.1	4	-	162524498	163304636	162526348	163251998	16	162524498,162595605,162599813,162621621,162640617,162650999,162678767,162683133,162728056,162796929,162900012,162916479,163061005,163174226,163251872,163304216,	162527051,162595730,162599921,162621771,162640736,162651026,162678902,162683295,162728177,162797096,162900133,162916676,163061254,163174260,163252014,163304636,	FSTL5 NM_020116
chr4:163279801-163281900	chr4:163281901-163284000	uc003iqi.1	4	-	162524498	163304636	162526348	163251998	16	162524498,162595605,162599813,162621621,162640617,162650999,162678767,162683133,162728056,162796929,162900012,162916479,163061005,163174226,163251872,163304216,	162527051,162595730,162599921,162621771,162640736,162651026,162678902,162683295,162728177,162797096,162900133,162916676,163061254,163174257,163252014,163304636,	FSTL5 NM_001128427
chr4:178749201-178751500	chr4:178751201-178753600	uc003iux.1	4	+	178603126	178835274	178603126	178603126	6	178603126,178609622,178751619,178754608,178781806,178833984,	178603591,178609738,178751694,178754679,178781950,178835274,	AK094945
chr4:182291601-182293900	chr4:182293801-182295900	uc003iuz.2	4	-	182222238	182317296	182222238	182222238	3	182222238,182313759,182317222,	182222627,182313886,182317296,	AF088005
chr4:187537801-187539100	chr4:188829501-188830800	uc003izb.1	4	-	187444245	187659145	187444245	187444245	4	187444245,187446575,187448903,187658992,	187444414,187447150,187449180,187659145,	BC034307
chr4:187695101-187696900	chr4:189326901-189328800	uc003izd.1	4	-	187691802	187713531	187691836	187713513	2	187691802,187713329,	187692705,187713531,	MTNR1A NM_005958
chr5:3553601-3555000	chr5:3555401-3557100	uc003jdd.2	5	-	3470266	3589161	3470266	3470266	5	3470266,3474184,3475395,3584866,3588875,	3472430,3474418,3475736,3584992,3589161,	BC035019
chr5:13946001-13948300	chr5:13948101-13950400	uc003jfd.2	5	-	13743436	13997589	13745092	13997547	79	13743436,13753748,13754392,13761231,13767513,13769595,13770423,13771990,13774108,13780615,13782547,13788239,13788926,13790360,13804186,13805242,13806341,13807311,13811954,13815830,13819084,13822068,13822609,13823857,13829547,13830310,13833937,13839287,13841824,13845102,13846623,13847044,13860699,13862152,13863167,13864755,13867713,13870656,13873454,13876371,13877307,13882618,13883134,13883705,138…	13745244,13753980,13754545,13761444,13767729,13769799,13770629,13772210,13774354,13780765,13782669,13788430,13789041,13790604,13804369,13805398,13806658,13807447,13812092,13816010,13819288,13822245,13822724,13824089,13829815,13830464,13834068,13839460,13842023,13845326,13846837,13847167,13860834,13862295,13863369,13864932,13867955,13870803,13873608,13876479,13877442,13882813,13883322,13883884,138…	DNAH5 NM_001369
chr5:14498001-14500000	chr5:14503401-14505000	uc003jff.1	5	+	14196828	14562458	14196834	14561531	57	14196828,14323933,14333430,14339979,14343824,14346120,14350180,14357569,14369621,14383886,14389644,14411286,14412465,14416840,14417758,14419968,14421816,14422482,14427337,14431120,14434238,14440546,14440840,14441721,14442397,14443339,14444009,14447146,14450151,14451988,14454071,14458956,14459681,14472886,14514127,14515863,14518653,14524426,14525700,14527102,14530002,14532369,14533027,14534342,145…	14196991,14324008,14333545,14340172,14344337,14346243,14350372,14357701,14369852,14384009,14389836,14411456,14412640,14417036,14417925,14420088,14422008,14422632,14427452,14431236,14434361,14440741,14440956,14441788,14442507,14443409,14444099,14447239,14450263,14452179,14454173,14459099,14459781,14473130,14514420,14516034,14518749,14524575,14525767,14527206,14530072,14532459,14533120,14534393,145…	TRIO NM_007118
chr5:14498001-14500000	chr5:14503401-14505000	uc003jfg.1	5	+	14196828	14562458	14196828	14196828	57	14196828,14323933,14333430,14339979,14343824,14346120,14350180,14357569,14369621,14383886,14389644,14411286,14412465,14416840,14417758,14419968,14421816,14422482,14427337,14431120,14434238,14440546,14440840,14441721,14442397,14443339,14444009,14447146,14450151,14451988,14454071,14458956,14459681,14472886,14514127,14515863,14518653,14524426,14525700,14527102,14530002,14532369,14533027,14534342,145…	14196991,14324008,14333545,14340172,14344337,14346243,14350372,14357701,14369852,14384009,14389836,14411456,14412640,14417036,14417925,14420088,14422008,14422632,14427452,14431236,14434361,14440741,14440956,14441788,14442507,14443409,14444099,14447239,14450263,14452179,14454173,14459099,14459781,14473130,14514420,14516034,14518749,14524575,14525767,14527206,14530072,14532459,14533120,14534393,145…	tgat
chr5:14498001-14500000	chr5:14503401-14505000	uc003jfh.1	5	+	14346120	14542274	14346120	14541429	43	14346120,14350180,14357569,14369621,14383886,14389644,14411286,14412465,14416840,14417758,14419968,14421816,14422482,14427337,14431120,14434238,14440546,14440840,14441721,14442397,14443339,14444009,14447146,14450151,14451988,14454071,14458956,14459681,14472886,14514127,14515863,14518653,14524426,14525700,14527102,14530002,14532369,14533027,14534342,14534649,14535690,14538177,14540572,	14346243,14350372,14357701,14369852,14384009,14389836,14411456,14412640,14417036,14417925,14420088,14422008,14422632,14427452,14431236,14434361,14440741,14440956,14441788,14442507,14443409,14444099,14447239,14450263,14452179,14454173,14459099,14459781,14473130,14514420,14516034,14518749,14524575,14525767,14527206,14530072,14532459,14533120,14534393,14534727,14535882,14538355,14542274,	TRIO NM_007118
chr5:14498001-14500000	chr5:14503401-14505000	uc003jfi.1	5	+	14493927	14519577	14494357	14518989	4	14493927,14514127,14515863,14518653,	14494469,14514420,14516034,14519577,	TRIO
chr5:52265601-52267700	chr5:52267701-52269800	uc003jou.1	5	+	52119530	52285242	52119944	52284038	29	52119530,52180955,52193037,52196353,52196561,52197280,52213461,52219403,52225262,52229042,52229825,52237349,52240484,52241748,52247050,52250318,52251918,52254363,52256864,52259170,52261211,52263633,52265480,52268987,52271176,52271426,52276529,52278931,52283993,	52120005,52181076,52193150,52196442,52196673,52197408,52213610,52219554,52225428,52229116,52229970,52237495,52240628,52242006,52247181,52250485,52252055,52254474,52257074,52259251,52261288,52263723,52265583,52269101,52271278,52271531,52276622,52279048,52285242,	ITGA1 NM_181501
chr5:52265601-52267700	chr5:52267701-52269800	uc003jov.1	5	+	52119530	52285242	52119530	52119530	29	52119530,52180955,52193037,52196353,52196561,52197280,52213461,52219403,52225262,52229042,52229825,52237349,52240484,52241748,52247050,52250318,52251918,52254363,52256864,52259170,52261211,52263633,52265480,52268987,52271176,52271426,52276529,52278931,52283993,	52120005,52181076,52193150,52196442,52196673,52197408,52213610,52219554,52225428,52229116,52229970,52237495,52240628,52242006,52247181,52250485,52252059,52254474,52257074,52259251,52261288,52263723,52265583,52269101,52271278,52271531,52276622,52279048,52285242,	ITGA1
chr5:52265601-52267700	chr5:52267701-52269800	uc003jow.1	5	+	52233365	52285242	52237447	52284038	18	52233365,52240484,52241748,52247050,52250318,52251918,52254363,52256864,52259170,52261211,52263633,52265480,52268987,52271176,52271426,52276529,52278931,52283993,	52237495,52240628,52242006,52247181,52250485,52252055,52254474,52257074,52259251,52261288,52263723,52265583,52269101,52271278,52271531,52276622,52279048,52285242,	ITGA1 NM_181501
chr5:64319801-64322100	chr5:64321901-64324100	uc003jtn.1	5	+	64100510	64350346	64100729	64349904	14	64100510,64106273,64113503,64115418,64117063,64118106,64120533,64131830,64132884,64135811,64217025,64303285,64308717,64349741,	64100771,64106370,64113616,64115562,64117162,64118210,64120603,64131910,64132915,64135969,64217129,64303395,64308821,64350346,	SDCCAG10 NM_005869
chr5:78310501-78312800	chr5:78312601-78315000	uc003kfq.1	5	-	78108792	78318113	78111975	78316827	8	78108792,78113430,78170934,78217162,78286873,78295994,78300584,78316515,	78112241,78113553,78171005,78217406,78287081,78296185,78300771,78318113,	ARSB NM_000046
chr5:78310501-78312800	chr5:78312601-78315000	uc003kfr.2	5	-	78147089	78317522	78147664	78316827	8	78147089,78170934,78217162,78286873,78295994,78300584,78316515,78317477,	78147693,78171005,78217406,78287081,78296185,78300771,78317137,78317522,	ARSB NM_198709
chr5:79047401-79049600	chr5:79049501-79051700	uc003kgc.1	5	+	79021414	79131805	79021486	79131195	13	79021414,79060493,79075405,79076800,79078669,79084254,79090331,79093389,79094640,79120549,79122548,79125015,79130948,	79021635,79070982,79075501,79077034,79078692,79084373,79090481,79093536,79094788,79120683,79122648,79125189,79131805,	CMYA5 NM_153610
chr5:88066101-88068100	chr5:88068201-88070200	uc003kji.1	5	-	88051921	88155500	88054176	88155361	9	88051921,88060065,88060790,88063301,88080642,88083429,88092757,88136170,88155307,	88054498,88060201,88060920,88063474,88080690,88083616,88092901,88136374,88155500,	MEF2C NM_002397
chr5:88077001-88079100	chr5:88079101-88081200	uc003kji.1	5	-	88051921	88155500	88054176	88155361	9	88051921,88060065,88060790,88063301,88080642,88083429,88092757,88136170,88155307,	88054498,88060201,88060920,88063474,88080690,88083616,88092901,88136374,88155500,	MEF2C NM_002397
chr5:88066101-88068100	chr5:88068201-88070200	uc003kjj.1	5	-	88051921	88214780	88054176	88155361	11	88051921,88060065,88060790,88061783,88063301,88080642,88083429,88092757,88136170,88155307,88214527,	88054498,88060201,88060920,88061807,88063474,88080690,88083616,88092901,88136374,88155503,88214780,	MEF2C NM_002397
chr5:88077001-88079100	chr5:88079101-88081200	uc003kjj.1	5	-	88051921	88214780	88054176	88155361	11	88051921,88060065,88060790,88061783,88063301,88080642,88083429,88092757,88136170,88155307,88214527,	88054498,88060201,88060920,88061807,88063474,88080690,88083616,88092901,88136374,88155503,88214780,	MEF2C NM_002397
chr5:88066101-88068100	chr5:88068201-88070200	uc003kjk.1	5	-	88051921	88214780	88054176	88155361	11	88051921,88060065,88060790,88061783,88063301,88080642,88083429,88092757,88136170,88155307,88214527,	88054498,88060201,88060920,88061807,88063474,88080690,88083616,88092901,88136374,88155500,88214780,	MEF2C NM_002397
chr5:88077001-88079100	chr5:88079101-88081200	uc003kjk.1	5	-	88051921	88214780	88054176	88155361	11	88051921,88060065,88060790,88061783,88063301,88080642,88083429,88092757,88136170,88155307,88214527,	88054498,88060201,88060920,88061807,88063474,88080690,88083616,88092901,88136374,88155500,88214780,	MEF2C NM_002397
chr5:88066101-88068100	chr5:88068201-88070200	uc003kjl.1	5	-	88051921	88235625	88054176	88155361	12	88051921,88060065,88060790,88063301,88080642,88083429,88092560,88092841,88136170,88155307,88219074,88235488,	88054498,88060201,88060920,88063474,88080690,88083616,88092698,88092901,88136374,88155503,88219171,88235625,	MEF2C NM_002397
chr5:88077001-88079100	chr5:88079101-88081200	uc003kjl.1	5	-	88051921	88235625	88054176	88155361	12	88051921,88060065,88060790,88063301,88080642,88083429,88092560,88092841,88136170,88155307,88219074,88235488,	88054498,88060201,88060920,88063474,88080690,88083616,88092698,88092901,88136374,88155503,88219171,88235625,	MEF2C NM_002397
chr5:88066101-88068100	chr5:88068201-88070200	uc003kjm.1	5	-	88051921	88235625	88054176	88155361	11	88051921,88060065,88060790,88063301,88080642,88083429,88092560,88136170,88155307,88219074,88235488,	88054498,88060201,88060920,88063474,88080690,88083616,88092698,88136374,88155503,88219171,88235625,	MEF2C
chr5:88077001-88079100	chr5:88079101-88081200	uc003kjm.1	5	-	88051921	88235625	88054176	88155361	11	88051921,88060065,88060790,88063301,88080642,88083429,88092560,88136170,88155307,88219074,88235488,	88054498,88060201,88060920,88063474,88080690,88083616,88092698,88136374,88155503,88219171,88235625,	MEF2C
chr5:106996001-106998200	chr5:106998101-107000400	uc003kol.1	5	-	106744249	107034495	106744854	107034213	5	106744249,106750834,106751305,106790816,107034088,	106744976,106750915,106751371,106791109,107034495,	EFNA5 NM_001962
chr5:155242201-155244800	chr5:155244801-155247100	uc003lwa.1	5	+	155115255	155954639	155689164	155954638	9	155115255,155229931,155477465,155483443,155689121,155704076,155868188,155948818,155954519,	155115311,155230012,155477539,155483607,155689167,155704265,155868290,155948906,155954639,	SGCD NM_172244
chr5:158522901-158525300	chr5:158525001-158527400	uc003lxo.1	5	-	158516996	158567412	158518255	158567385	11	158516996,158520851,158522517,158528458,158529264,158533568,158536217,158541545,158554301,158563019,158567340,	158518621,158521208,158522665,158528641,158529405,158533744,158536453,158541637,158554410,158563242,158567412,	RNF145 NM_144726
chr5:158522901-158525300	chr5:158525001-158527400	uc003lxp.2	5	-	158516996	158569090	158518255	158563203	11	158516996,158520851,158522517,158528458,158529264,158533568,158536217,158541545,158554301,158563019,158568816,	158518621,158521208,158522665,158528641,158529405,158533744,158536453,158541637,158554410,158563242,158569090,	RNF145 NM_144726
chr6:35862201-35864200	chr6:35873001-35875000	uc003old.2	6	+	35856808	35863819	35856865	35863765	3	35856808,35862752,35863621,	35856964,35862875,35863819,	C6orf127 NM_001010886
chr6:51623301-51625700	chr6:51625401-51627700	uc003pah.1	6	-	51588103	52060382	51591837	52057690	67	51588103,51599753,51605321,51611605,51620787,51621841,51631708,51717141,51719477,51720543,51725957,51727540,51745458,51748564,51763992,51803617,51809160,51820531,51828649,51840619,51843260,51855849,51858623,51859889,51876353,51876742,51878971,51882039,51884555,51885122,51906866,51932626,51983065,51990166,51995557,51997330,52000585,52000912,52005786,52008347,52015615,52016381,52017722,52018760,520…	51592277,51599873,51605480,51611713,51620875,51621977,51632726,51717299,51719646,51721422,51726110,51727695,51745546,51748678,51764130,51803746,51809226,51820727,51828827,51840866,51843396,51855984,51858729,51860002,51876484,51876799,51879097,51882231,51884713,51885333,51907079,51932783,51983216,51990386,51995701,51998938,52000653,52001108,52005922,52008478,52015891,52016487,52017845,52018945,520…	PKHD1 NM_138694
chr6:51842201-51844500	chr6:51844401-51846500	uc003pah.1	6	-	51588103	52060382	51591837	52057690	67	51588103,51599753,51605321,51611605,51620787,51621841,51631708,51717141,51719477,51720543,51725957,51727540,51745458,51748564,51763992,51803617,51809160,51820531,51828649,51840619,51843260,51855849,51858623,51859889,51876353,51876742,51878971,51882039,51884555,51885122,51906866,51932626,51983065,51990166,51995557,51997330,52000585,52000912,52005786,52008347,52015615,52016381,52017722,52018760,520…	51592277,51599873,51605480,51611713,51620875,51621977,51632726,51717299,51719646,51721422,51726110,51727695,51745546,51748678,51764130,51803746,51809226,51820727,51828827,51840866,51843396,51855984,51858729,51860002,51876484,51876799,51879097,51882231,51884713,51885333,51907079,51932783,51983216,51990386,51995701,51998938,52000653,52001108,52005922,52008478,52015891,52016487,52017845,52018945,520…	PKHD1 NM_138694
chr6:51842201-51844500	chr6:51844401-51846500	uc003pai.1	6	-	51693605	52060382	51694742	52057690	61	51693605,51717141,51719477,51720543,51725957,51727540,51745458,51748564,51763992,51803617,51809160,51820531,51828649,51840619,51843260,51855849,51858623,51859889,51876353,51876742,51878971,51882039,51884555,51885122,51906866,51932626,51983065,51990166,51995557,51997330,52000585,52000912,52005786,52008347,52015615,52016381,52017722,52018760,52021248,52022913,52025832,52026794,52028343,52029454,520…	51694777,51717299,51719646,51721422,51726110,51727695,51745546,51748678,51764130,51803746,51809226,51820727,51828827,51840866,51843396,51855984,51858729,51860002,51876484,51876799,51879097,51882231,51884713,51885333,51907079,51932783,51983216,51990386,51995701,51998938,52000653,52001108,52005922,52008478,52015891,52016487,52017845,52018945,52021376,52023052,52026008,52026922,52028486,52029545,520…	PKHD1 NM_170724
chr6:55447701-55450000	chr6:55449901-55452200	uc003pcn.1	6	-	55407129	55551971	55408418	55551812	10	55407129,55412190,55468175,55471992,55486804,55489264,55514485,55514816,55549834,55551704,	55408520,55412316,55468364,55472056,55486953,55489360,55514593,55514897,55549924,55551971,	HMGCLL1 NM_019036
chr6:55447701-55450000	chr6:55449901-55452200	uc003pco.1	6	-	55407129	55551971	55408418	55551812	9	55407129,55412190,55468175,55471992,55486804,55489264,55514485,55514816,55551704,	55408520,55412316,55468364,55472056,55486953,55489360,55514593,55514897,55551971,	HMGCLL1 NM_001042406
chr6:89976501-89980800	chr6:89978601-89981800	uc003pna.1	6	-	89944690	89983779	89945207	89983742	10	89944690,89946729,89948342,89951747,89956602,89964457,89965799,89967596,89969872,89983638,	89945501,89946926,89948495,89951888,89956685,89964681,89965867,89967703,89969923,89983779,	GABRR1 NM_002042
chr6:100549301-100551300	chr6:100573601-100575800	uc003pqh.1	6	-	100474506	100548820	100475536	100510744	6	100474506,100488994,100497545,100502358,100510562,100548532,	100475852,100489114,100497740,100502568,100510771,100548820,	MCHR2 NM_001040179
chr6:100549301-100551300	chr6:100573601-100575800	uc003pqi.1	6	-	100474506	100548835	100475536	100510744	6	100474506,100488994,100497545,100502358,100510562,100548771,	100475852,100489114,100497740,100502568,100510771,100548835,	MCHR2 NM_032503
chr6:107088301-107090500	chr6:107090401-107092600	uc003prh.1	6	+	107065997	107125027	107066909	107123134	20	107065997,107073698,107079700,107079835,107081872,107084743,107093970,107096153,107098007,107099138,107099355,107106419,107106751,107108022,107110335,107113053,107115370,107115909,107118331,107123039,	107067607,107076021,107079748,107079954,107082038,107084883,107094097,107096189,107098165,107099265,107099501,107106546,107106784,107108135,107110465,107113193,107115494,107116068,107118494,107125027,	AIM1 NM_001624
chr6:116856101-116857700	chr6:116858201-116859700	uc003pws.1	6	+	116707975	116866135	116827106	116865201	6	116707975,116827053,116854429,116858809,116861198,116863442,	116708116,116827522,116854683,116859049,116861406,116866135,	DSE NM_001080976
chr6:116856101-116857700	chr6:116858201-116859700	uc003pwt.1	6	+	116798802	116866135	116827106	116865201	6	116798802,116827053,116854429,116858809,116861198,116863442,	116798977,116827522,116854683,116859049,116861406,116866135,	DSE NM_013352
chr6:123033901-123037500	chr6:123037601-123041000	uc003pyz.1	6	+	122834760	123089217	123080638	123088039	7	122834760,122840694,122948764,122996126,123037921,123080630,123087971,	122834885,122840783,122948851,122996211,123037988,123080807,123089217,	PKIB NM_181794
chr6:123033901-123037500	chr6:123037601-123041000	uc003pza.1	6	+	122973075	123089217	123080638	123088039	5	122973075,122996126,123037921,123080630,123087971,	122973379,122996211,123037988,123080807,123089217,	PKIB NM_181795
chr6:123033901-123037500	chr6:123037601-123041000	uc003pzb.1	6	+	122973075	123089217	123080638	123088039	4	122973075,122996126,123080630,123087971,	122973379,122996211,123080807,123089217,	PKIB NM_032471
chr6:123033901-123037500	chr6:123037601-123041000	uc003pzc.1	6	+	123015575	123089217	123064331	123088039	5	123015575,123037921,123064283,123080630,123087971,	123015619,123037988,123064344,123080807,123089217,	PKIB NM_181795
chr6:124539001-124540900	chr6:124541201-124542900	uc003pzn.1	6	+	124166767	125021803	124167044	125021324	4	124166767,124645849,124718111,125021030,	124167098,124645987,124718192,125021803,	NKAIN2 NM_001040214
chr6:124539001-124540900	chr6:124541201-124542900	uc003pzo.1	6	+	124166767	125188485	124167044	125186074	7	124166767,124645849,124718111,125021030,125154183,125181231,125186064,	124167098,124645987,124718192,125021231,125154244,125181313,125188485,	NKAIN2 NM_001040214
chr6:124539001-124540900	chr6:124541201-124542900	uc003pzp.1	6	+	124166767	125188485	124484734	125186074	8	124166767,124484721,124645849,124718111,125021030,125154183,125181231,125186064,	124167098,124484785,124645987,124718192,125021231,125154244,125181313,125188485,	TCBA1
chr6:135948001-135950400	chr6:143366101-143368300	uc003qgn.1	6	+	135860636	136078886	135860636	135860636	6	135860636,135861234,136005023,136035124,136052453,136078652,	135860831,135861348,136005107,136035260,136052567,136078886,	AJ606314
chr6:135948001-135950400	chr6:143366101-143368300	uc003qgo.1	6	+	135860636	136078886	135860636	135860636	5	135860636,136005023,136035124,136052453,136078652,	135860831,136005107,136035260,136052567,136078886,	AJ606325
chr6:136623301-136624700	chr6:136638601-136639600	uc003qgw.1	6	-	136619693	136652682	136623940	136642697	13	136619693,136624095,136629859,136630992,136632267,136634825,136635912,136638362,136638673,136640695,136642593,136645414,136652543,	136623946,136624308,136630006,136631170,136632443,136634910,136636018,136638532,136638820,136641607,136642707,136645518,136652682,	BCLAF1 NM_001077441
chr6:136637901-136639200	chr6:136641201-136643100	uc003qgw.1	6	-	136619693	136652682	136623940	136642697	13	136619693,136624095,136629859,136630992,136632267,136634825,136635912,136638362,136638673,136640695,136642593,136645414,136652543,	136623946,136624308,136630006,136631170,136632443,136634910,136636018,136638532,136638820,136641607,136642707,136645518,136652682,	BCLAF1 NM_001077441
chr6:136623301-136624700	chr6:136638601-136639600	uc003qgx.1	6	-	136619693	136652682	136623940	136642697	13	136619693,136624095,136629859,136630992,136632267,136634825,136635912,136638362,136638673,136640695,136642593,136645414,136652543,	136623946,136624308,136630006,136631170,136632443,136634910,136636018,136638532,136639339,136641607,136642707,136645518,136652682,	BCLAF1 NM_014739
chr6:136637901-136639200	chr6:136641201-136643100	uc003qgx.1	6	-	136619693	136652682	136623940	136642697	13	136619693,136624095,136629859,136630992,136632267,136634825,136635912,136638362,136638673,136640695,136642593,136645414,136652543,	136623946,136624308,136630006,136631170,136632443,136634910,136636018,136638532,136639339,136641607,136642707,136645518,136652682,	BCLAF1 NM_014739
chr6:136623301-136624700	chr6:136638601-136639600	uc003qgy.1	6	-	136619693	136652682	136623940	136642697	12	136619693,136624095,136630992,136632267,136634825,136635912,136638362,136638673,136640695,136642593,136645414,136652543,	136623946,136624308,136631170,136632443,136634910,136636018,136638532,136639339,136641601,136642707,136645518,136652682,	BCLAF1 NM_001077440
chr6:136637901-136639200	chr6:136641201-136643100	uc003qgy.1	6	-	136619693	136652682	136623940	136642697	12	136619693,136624095,136630992,136632267,136634825,136635912,136638362,136638673,136640695,136642593,136645414,136652543,	136623946,136624308,136631170,136632443,136634910,136636018,136638532,136639339,136641601,136642707,136645518,136652682,	BCLAF1 NM_001077440
chr6:137353301-137355600	chr6:137355501-137357700	uc003qhg.2	6	-	137345004	137356064	137345004	137345004	3	137345004,137352883,137356003,	137345983,137353190,137356064,	BC080649
chr6:137353301-137355600	chr6:137355501-137357700	uc003qhh.2	6	-	137345004	137356064	137345004	137345004	3	137345004,137352891,137356003,	137345983,137353190,137356064,	BC053315
chr6:154486501-154488900	chr6:154488701-154491000	uc003qpt.1	6	+	154402135	154609693	154402372	154609611	4	154402135,154452653,154453779,154609518,	154402662,154453006,154454300,154609693,	OPRM1 NM_001008503
chr6:162643101-162645500	chr6:162645501-162647800	uc003qtw.2	6	-	161688579	162784495	161691215	162395157	9	161688579,161727815,161889875,161910376,162126793,162314323,162395112,162603546,162784331,	161691233,161727899,161890025,161910438,162126930,162314439,162395196,162603787,162784495,	parkin
chr6:162643101-162645500	chr6:162645501-162647800	uc003qtx.2	6	-	161688579	163068824	161691120	163068690	12	161688579,161701109,161727815,161889875,161910376,162126793,162314323,162395112,162542152,162603546,162784331,163068683,	161691233,161701227,161727899,161890025,161910438,162126930,162314439,162395196,162542274,162603787,162784495,163068824,	PARK2 NM_004562
chr6:162643101-162645500	chr6:162645501-162647800	uc003qty.2	6	-	161688579	163068824	161691120	163068690	11	161688579,161701109,161727815,161889875,161910376,162126793,162314323,162542152,162603546,162784331,163068683,	161691233,161701227,161727899,161890025,161910438,162126930,162314439,162542274,162603787,162784495,163068824,	PARK2 NM_013987
chr6:162643101-162645500	chr6:162645501-162647800	uc003qtz.2	6	-	161688579	163068824	161691120	163068690	9	161688579,161701109,161727815,161889875,161910376,162126793,162314323,162784331,163068683,	161691233,161701227,161727899,161890025,161910438,162126930,162314439,162784495,163068824,	PARK2 NM_013988
chr7:14413401-14415800	chr7:14415501-14418000	uc003ssz.1	7	-	14153769	14847413	14155280	14847413	25	14153769,14182988,14184180,14344664,14351450,14484310,14580361,14587011,14589201,14613583,14619489,14627527,14636385,14679078,14688702,14688902,14691394,14700224,14704244,14707830,14724691,14742190,14760077,14763804,14847343,	14155388,14183049,14184301,14344860,14351541,14484375,14580522,14587101,14589287,14613658,14619563,14627644,14636421,14679177,14688819,14688991,14691512,14700344,14704319,14707880,14724835,14742344,14760098,14763881,14847413,	DGKB NM_004080
chr7:14413401-14415800	chr7:14415501-14418000	uc003sta.1	7	-	14182130	14847413	14182973	14847413	24	14182130,14184180,14344664,14351450,14484310,14580361,14587011,14589201,14613583,14619489,14627527,14636385,14679078,14688702,14688902,14691394,14700224,14704244,14707830,14724691,14742190,14760077,14763804,14847343,	14183049,14184301,14344860,14351541,14484375,14580522,14587101,14589287,14613658,14619563,14627644,14636421,14679177,14688819,14688991,14691512,14700344,14704319,14707880,14724835,14742344,14760098,14763881,14847413,	DGKB NM_145695
chr7:37441801-37444200	chr7:37443801-37446200	uc003tfk.1	7	-	36860485	37455036	36861680	37348819	22	36860485,36867788,36876522,36884139,36893689,36900983,37019428,37102748,37139259,37217515,37219464,37222774,37228744,37231008,37239224,37250485,37265310,37277961,37320978,37322048,37348741,37454802,	36861881,36867866,36876605,36884247,36893802,36901147,37019565,37102857,37139364,37217647,37219587,37222825,37228823,37231160,37239324,37250521,37265480,37278012,37321051,37322089,37348892,37455036,	ELMO1 NM_014800
chr7:76706501-76708600	chr7:76708501-76710600	uc003ufz.1	7	+	76589869	76708478	76634921	76704325	3	76589869,76634910,76704199,	76589985,76635077,76708478,	CCDC146
chr7:76706501-76708600	chr7:76708501-76710600	uc003uga.1	7	+	76589869	76762457	76634921	76762119	19	76589869,76634910,76704199,76708943,76721758,76723585,76726247,76727261,76729373,76740946,76741734,76746004,76746189,76747681,76749809,76754050,76754692,76760204,76761915,	76589985,76635077,76704282,76709153,76721816,76723762,76726321,76727489,76729560,76741042,76741905,76746093,76746354,76747906,76750038,76754179,76754830,76760453,76762457,	CCDC146 NM_020879
chr7:77878301-77880700	chr7:77882401-77884600	uc003ugx.1	7	-	77484309	78920826	77486567	78920572	22	77484309,77546199,77592946,77594449,77600141,77602273,77627277,77635168,77645263,77652881,77662126,77668414,77723195,77811030,77813174,77836408,77957013,77968829,77988682,78094371,78474341,78920271,	77487229,77546338,77593090,77594669,77600313,77602459,77627526,77635361,77645355,77652923,77662316,77668446,77723834,77811213,77813296,77836466,77957093,77969040,77988898,78094491,78474458,78920826,	MAGI2 NM_012301
chr7:77878301-77880700	chr7:77882401-77884600	uc003ugy.1	7	-	77484309	78920826	77486567	78920572	21	77484309,77546199,77592946,77594449,77600141,77602273,77627277,77635168,77645263,77662126,77668414,77723195,77811030,77813174,77836408,77957013,77968829,77988682,78094371,78474341,78920271,	77487229,77546338,77593090,77594669,77600313,77602459,77627526,77635361,77645355,77662316,77668446,77723834,77811213,77813296,77836466,77957093,77969040,77988898,78094491,78474458,78920826,	MAGI2 NM_012301
chr7:106844301-106847500	chr7:106849101-106851500	uc003vec.1	7	-	106630226	106991721	106631196	106991670	22	106630226,106638206,106638779,106658295,106664130,106676076,106684412,106685953,106708980,106711251,106725822,106752120,106789713,106789988,106800275,106840182,106954917,106975791,106975958,106981965,106985656,106991483,	106631311,106638286,106638906,106658372,106664368,106676180,106684475,106686064,106709080,106711413,106726027,106752202,106789791,106790101,106800441,106840313,106955038,106975861,106976013,106982023,106985796,106991721,	COG5 NM_006348
chr7:106844301-106847500	chr7:106849101-106851500	uc003ved.1	7	-	106630226	106991721	106631196	106991670	21	106630226,106638206,106638779,106658295,106664130,106676076,106685953,106708980,106711251,106725822,106752120,106789713,106789988,106800275,106840182,106954917,106975791,106975958,106981965,106985656,106991483,	106631311,106638286,106638906,106658372,106664368,106676180,106686064,106709080,106711413,106726027,106752202,106789791,106790101,106800441,106840313,106955038,106975861,106976013,106982023,106985796,106991721,	COG5 NM_181733
chr7:106844301-106847500	chr7:106849101-106851500	uc003vee.1	7	-	106637897	106991721	106638202	106991670	21	106637897,106638779,106658295,106664130,106676076,106684412,106685953,106708980,106711251,106725822,106752120,106789713,106789988,106800275,106840182,106954917,106975791,106975958,106981965,106985656,106991483,	106638286,106638906,106658372,106664368,106676180,106684475,106686064,106709080,106711413,106726027,106752202,106789791,106790101,106800441,106840313,106955038,106975861,106976013,106982023,106985796,106991721,	COG5 NM_006348
chr7:120666201-120668600	chr7:120668501-120670700	uc003vjq.2	7	+	120415986	120724734	120416911	120722942	23	120415986,120416680,120442954,120474176,120491527,120524988,120527215,120551620,120553109,120554379,120555671,120557414,120561112,120563329,120568116,120569262,120664003,120671491,120693516,120693996,120694504,120698573,120722729,	120416202,120417160,120443138,120474283,120491603,120525121,120527384,120551763,120553182,120554547,120555776,120557584,120561183,120563380,120568303,120569431,120664121,120671628,120693737,120694098,120694592,120698720,120724734,	C7orf58 NM_024913
chr7:120666201-120668600	chr7:120668501-120670700	uc003vjs.2	7	+	120416680	120689208	120416911	120688963	18	120416680,120442954,120474176,120491527,120524988,120527215,120551620,120553109,120554379,120555671,120557414,120561112,120563329,120568116,120569262,120664003,120671491,120688921,	120417160,120443138,120474283,120491603,120525121,120527384,120551763,120553182,120554547,120555776,120557584,120561183,120563380,120568303,120569431,120664121,120671628,120689208,	C7orf58 NM_001105533
chr7:120666201-120668600	chr7:120668501-120670700	uc003vjt.2	7	+	120490054	120689208	120525032	120688963	16	120490054,120491527,120524988,120527215,120551620,120553109,120554379,120555671,120557414,120561112,120563329,120568116,120569262,120664003,120671491,120688921,	120490186,120491603,120525121,120527384,120551763,120553182,120554547,120555776,120557584,120561183,120563380,120568303,120569431,120664121,120671628,120689208,	C7orf58 NM_001105533
chr7:132756101-132758600	chr7:132758201-132760600	uc003vri.2	7	+	132588362	132816340	132588397	132815440	9	132588362,132610276,132624215,132641170,132652577,132691623,132710121,132810621,132815343,	132588483,132610466,132624410,132641355,132652684,132691867,132710296,132810767,132816340,	EXOC4 NM_001037126
chr7:132756101-132758600	chr7:132758201-132760600	uc003vrj.1	7	+	132588362	132819486	132588397	132819338	10	132588362,132610276,132624215,132641170,132652577,132691623,132710121,132810621,132815343,132819333,	132588483,132610466,132624410,132641355,132652684,132691867,132710296,132810767,132815432,132819486,	EXOC4 NM_001037126
chr7:132756101-132758600	chr7:132758201-132760600	uc003vrk.1	7	+	132588362	133401053	132588397	133399821	18	132588362,132610276,132624215,132641170,132652577,132691623,132710121,132810621,132815343,132965337,133152617,133230891,133252875,133273183,133332784,133340204,133342968,133399583,	132588483,132610466,132624410,132641355,132652684,132691867,132710296,132810767,132815432,132965434,133152837,133231028,133253031,133273362,133332926,133340383,133343128,133401053,	EXOC4 NM_021807
chr7:137945001-137947400	chr7:137947401-137949800	uc003vud.1	7	-	137929569	137998856	137929569	137929569	11	137929569,137931701,137956330,137961253,137962634,137963442,137965333,137980001,137984296,137991732,137995148,	137929906,137932534,137956420,137961335,137962746,137963648,137965407,137980130,137984422,137991796,137998856,	SVOPL
chr7:137945001-137947400	chr7:137947401-137949800	uc003vue.1	7	-	137929569	137999509	137929894	137998372	12	137929569,137931701,137956330,137961253,137962634,137963442,137965333,137980001,137984296,137991732,137998358,137999494,	137929906,137931815,137956420,137961335,137962746,137963648,137965407,137980130,137984422,137991796,137998430,137999509,	SVOPL NM_174959
chr7:147701901-147704100	chr7:147706901-147708900	uc003weu.1	7	+	145444385	147749019	145444901	147743641	24	145444385,146102295,146167735,146371931,146436171,146449003,146456717,146460269,146628165,146723633,146813959,146890162,146967130,147231589,147305886,147446142,147475515,147500266,147545312,147557670,147595057,147711673,147737415,147743441,	145444998,146102406,146167929,146372079,146436375,146449188,146456861,146460534,146628315,146723805,146814066,146890282,146967331,147231746,147306014,147446313,147475734,147500503,147545549,147557804,147595151,147711913,147737496,147749019,	CNTNAP2 NM_014141
chr7:147701901-147704100	chr7:147706901-147708900	uc003wev.1	7	+	147667485	147749019	147711867	147743641	4	147667485,147711673,147737415,147743441,	147667658,147711913,147737496,147749019,	CNTNAP2
chr8:2466001-2468100	chr8:2468101-2470200	uc003wqa.2	8	-	2434484	2467860	2434484	2434484	5	2434484,2440062,2441122,2449278,2467789,	2435747,2440201,2441202,2449428,2467860,	BC045738
chr8:6573201-6575500	chr8:6575501-6577600	uc003wqo.1	8	+	6553285	6606429	6553597	6602317	8	6553285,6569798,6575639,6577489,6586589,6592598,6599979,6602091,	6553816,6569868,6575755,6577579,6586680,6592757,6600103,6606429,	AGPAT5 NM_018361
chr8:15043501-15045900	chr8:15045701-15048100	uc003wwq.1	8	-	13991743	15140163	13992322	15139503	8	13991743,14004255,14010042,14066459,14139471,14225982,14456611,15139464,	13992517,14004379,14010115,14066582,14139559,14226084,14456806,15140163,	SGCZ NM_139167
chr8:108447901-108449900	chr8:108449901-108452000	uc003ymn.1	8	-	108330885	108579430	108333258	108578962	9	108330885,108345624,108366085,108375339,108384643,108403299,108417553,108428345,108578665,	108333419,108345755,108366252,108375441,108384771,108403532,108417675,108428501,108579430,	ANGPT1 NM_001146
chr8:108447901-108449900	chr8:108449901-108452000	uc003ymo.1	8	-	108330885	108579430	108333258	108578962	9	108330885,108345624,108366085,108375339,108384643,108403302,108417553,108428345,108578665,	108333419,108345755,108366252,108375441,108384771,108403532,108417675,108428501,108579430,	ANGPT1 NM_001146
chr8:119514301-119516400	chr8:119516401-119518500	uc003yom.2	8	-	119459407	119703365	119460836	119703236	4	119459407,119521251,119662134,119703223,	119461120,119521381,119662313,119703365,	SAMD12 NM_207506
chr9:72651801-72653800	chr9:72653801-72655800	uc004ahu.1	9	-	72339785	72651327	72340688	72651279	22	72339785,72354277,72357579,72357895,72395730,72403154,72408077,72415344,72420643,72423602,72424811,72425979,72429926,72439946,72443795,72445295,72486241,72566336,72588840,72632582,72647738,72651113,	72342141,72354410,72357779,72358046,72395941,72403406,72408206,72415485,72420811,72423831,72425101,72426009,72430067,72439997,72443930,72445396,72486314,72566460,72589015,72632754,72647863,72651327,	TRPM3 NM_024971
chr9:72651801-72653800	chr9:72653801-72655800	uc004ahv.1	9	-	72339785	72651327	72340688	72651279	21	72339785,72354277,72357579,72357895,72395766,72403154,72408077,72415344,72420643,72423602,72424811,72429926,72439946,72443849,72445295,72486241,72566336,72588840,72632582,72647738,72651113,	72342141,72354410,72357779,72358046,72395941,72403406,72408206,72415485,72420811,72423831,72425101,72430067,72439997,72443930,72445396,72486314,72566460,72589015,72632754,72647863,72651327,	TRPM3 NM_206944
chr9:72651801-72653800	chr9:72653801-72655800	uc004ahw.1	9	-	72339785	72673794	72340688	72667646	26	72339785,72354277,72357579,72357895,72395766,72403154,72408077,72415344,72420643,72423602,72424811,72425979,72429926,72439946,72443795,72445295,72486241,72566336,72588840,72615905,72632582,72647738,72651113,72667643,72669167,72673721,	72342141,72354410,72357779,72358046,72395941,72403406,72408206,72415485,72420811,72423831,72425101,72426009,72430067,72439997,72443930,72445396,72486314,72566460,72589015,72615980,72632754,72647863,72651327,72667848,72669247,72673794,	TRPM3 NM_206946
chr9:72651801-72653800	chr9:72653801-72655800	uc004ahx.1	9	-	72339785	72673794	72340688	72667646	26	72339785,72354277,72357579,72357895,72395766,72403154,72408077,72415344,72420643,72423602,72424811,72425979,72429926,72430217,72439946,72443795,72445295,72486241,72566336,72588840,72632582,72647738,72651113,72667643,72669167,72673721,	72342141,72354410,72357779,72358046,72395941,72403406,72408206,72415485,72420811,72423831,72425101,72426009,72430067,72430253,72439997,72443930,72445396,72486314,72566460,72589015,72632754,72647863,72651327,72667848,72669247,72673794,	TRPM3 NM_024971
chr9:72651801-72653800	chr9:72653801-72655800	uc004ahy.1	9	-	72339785	72673794	72340688	72667646	25	72339785,72354277,72357579,72357895,72395766,72403154,72408077,72415344,72420643,72423602,72424811,72429926,72439946,72443795,72445295,72486241,72566336,72588840,72615905,72632582,72647738,72651113,72667643,72669167,72673721,	72342141,72354410,72357779,72358046,72395941,72403406,72408206,72415485,72420811,72423831,72425101,72430067,72439997,72443930,72445396,72486314,72566460,72589015,72615980,72632754,72647863,72651327,72667848,72669247,72673794,	TRPM3 NM_206947
chr9:72651801-72653800	chr9:72653801-72655800	uc004ahz.1	9	-	72339785	72673794	72340688	72667646	25	72339785,72354277,72357579,72357895,72395766,72403154,72408077,72415344,72420643,72423602,72424811,72429926,72430217,72439946,72443795,72445295,72486241,72566336,72588840,72632582,72647738,72651113,72667643,72669167,72673721,	72342141,72354410,72357779,72358046,72395941,72403406,72408206,72415485,72420811,72423831,72425101,72430067,72430253,72439997,72443930,72445396,72486314,72566460,72589015,72632754,72647863,72651327,72667848,72669247,72673794,	TRPM3 NM_206945
chr9:72651801-72653800	chr9:72653801-72655800	uc004aia.1	9	-	72339785	72673794	72340688	72667646	25	72339785,72354277,72357579,72357895,72395766,72403154,72408077,72415344,72420643,72423602,72424811,72425979,72429926,72439946,72443795,72445295,72486241,72566336,72588840,72632582,72647738,72651113,72667643,72669167,72673721,	72342141,72354410,72357779,72358046,72395941,72403406,72408206,72415485,72420811,72423831,72425101,72426009,72430067,72439997,72443930,72445396,72486314,72566460,72589015,72632754,72647863,72651327,72667848,72669247,72673794,	TRPM3 NM_020952
chr9:72651801-72653800	chr9:72653801-72655800	uc004aib.1	9	-	72339785	72673794	72340688	72667646	24	72339785,72354277,72357579,72357895,72395766,72403154,72408077,72415344,72420643,72423602,72424811,72429926,72439946,72443795,72445295,72486241,72566336,72588840,72632582,72647738,72651113,72667643,72669167,72673721,	72342141,72354410,72357779,72358046,72395941,72403406,72408206,72415485,72420811,72423831,72425101,72430067,72439997,72443930,72445396,72486314,72566460,72589015,72632754,72647863,72651327,72667848,72669247,72673794,	TRPM3 NM_206944
chr9:72651801-72653800	chr9:72653801-72655800	uc004aic.2	9	-	72339789	72926334	72340164	72926090	26	72339789,72341857,72354277,72357579,72357895,72395766,72403154,72408077,72415344,72420643,72423602,72424811,72425979,72429926,72439946,72443795,72445295,72486241,72566336,72588840,72632582,72647738,72651113,72667643,72669167,72925913,	72340187,72342141,72354410,72357779,72358046,72395941,72403406,72408206,72415485,72420811,72423831,72425101,72426009,72430067,72439997,72443930,72445396,72486314,72566460,72589015,72632754,72647863,72651327,72667848,72669247,72926334,	TRPM3 NM_001007471
chr9:72651801-72653800	chr9:72653801-72655800	uc004aid.1	9	-	72339785	72926334	72340688	72926090	25	72339785,72354277,72357579,72357895,72395766,72403154,72408077,72415344,72420643,72423602,72424811,72425979,72429926,72439946,72443795,72445295,72486241,72566336,72588840,72632582,72647738,72651113,72667643,72669167,72925913,	72342141,72354410,72357779,72358046,72395941,72403406,72408206,72415485,72420811,72423831,72425101,72426009,72430067,72439997,72443930,72445396,72486314,72566460,72589015,72632754,72647863,72651327,72667848,72669247,72926334,	TRPM3 NM_001007471
chr9:72651801-72653800	chr9:72653801-72655800	uc004aie.2	9	-	72565427	72673794	72566177	72667646	8	72565427,72588840,72632582,72647738,72651113,72667643,72669167,72673721,	72566460,72589015,72632754,72647863,72651327,72667848,72669247,72673794,	TRPM3 NM_206948
chr9:72651801-72653800	chr9:72653801-72655800	uc004aif.1	9	-	72588597	72673794	72588836	72667646	8	72588597,72615905,72632582,72647738,72651113,72667643,72669167,72673721,	72589015,72615980,72632754,72647863,72651327,72667848,72669247,72673794,	TRPM3 NM_001007470
chr9:72651801-72653800	chr9:72653801-72655800	uc004aig.1	9	-	72588597	72673794	72588836	72667646	7	72588597,72632582,72647738,72651113,72667643,72669167,72673721,	72589015,72632754,72647863,72651327,72667848,72669247,72673794,	TRPM3 NM_206948
chr9:72651801-72653800	chr9:72653801-72655800	uc004aii.2	9	-	72629181	73251640	72632574	73251571	6	72629181,72647738,72651113,72667643,72669167,73251388,	72632754,72647863,72651327,72667848,72669247,73251640,	TRPM3 NM_206948
chr9:108713701-108716100	chr9:108716001-108718300	uc004bcz.1	9	+	108665198	108813617	108725485	108813132	13	108665198,108725455,108726234,108732626,108734547,108737604,108741017,108774106,108776238,108786287,108805395,108811646,108812924,	108665457,108725705,108731861,108732791,108734651,108737723,108741209,108774374,108776375,108786511,108805528,108811770,108813617,	ZNF462 NM_021224
chr9:111467901-111470300	chr9:111470101-111472300	uc004bef.1	9	+	111442892	111753577	111442962	111745526	8	111442892,111582588,111669591,111682651,111725835,111727161,111734027,111744786,	111442967,111582634,111669672,111682782,111725950,111727183,111734129,111753577,	PALM2 NM_053016
chr9:111467901-111470300	chr9:111470101-111472300	uc004beg.1	9	+	111442892	111753577	111442962	111745526	7	111442892,111582588,111669591,111682651,111725835,111727161,111744786,	111442967,111582634,111669672,111682782,111725950,111727183,111753577,	PALM2 NM_001037293
chrX:46693901-46697300	chrX:46714001-46716800	uc004dgx.1	23	+	46656679	46805585	46729239	46803423	11	46656679,46729228,46730057,46742465,46769069,46772237,46777966,46783294,46798503,46800427,46802512,	46656719,46729285,46730137,46742623,46769260,46772449,46778134,46783411,46798974,46800545,46805585,	PHF16 NM_001077445
chrX:46693901-46697300	chrX:46714001-46716800	uc004dgy.1	23	+	46656811	46805585	46729239	46803423	11	46656811,46729228,46730057,46742465,46769069,46772237,46777966,46783294,46798503,46800427,46802512,	46657098,46729285,46730137,46742623,46769260,46772449,46778134,46783411,46798974,46800545,46805585,	PHF16 NM_014735
chrX:52906701-52908800	chrX:55695001-55697200	uc004dre.1	23	-	52908282	52913057	52908371	52912889	5	52908282,52910528,52912186,52912808,52913005,	52908394,52910654,52912292,52912897,52913057,	XAGE3 NM_130776
chrX:52906701-52908800	chrX:55695001-55697200	uc004drf.1	23	-	52908282	52913824	52908371	52912889	5	52908282,52910528,52912186,52912808,52913761,	52908394,52910654,52912292,52912897,52913824,	XAGE3 NM_133179
chr1:57013201-57014900	chr1:57015301-57016900	uc009vzu.1	1	-	56964757	57057957	56964757	56964757	14	56964757,56970152,56975347,56976885,56978957,56980421,56982286,56982412,56989304,57006089,57025435,57027233,57030316,57057542,	56964844,56970228,56975408,56976914,56979056,56980482,56982327,56982527,56989464,57006199,57025469,57027395,57031064,57057957,	DKFZp686O04253
chr1:62161201-62163400	chr1:62163101-62165500	uc009waf.1	1	+	61980736	62352506	62001152	62352504	36	61980736,62001117,62001272,62004538,62007542,62009690,62013465,62026013,62029607,62033726,62035546,62039882,62043707,62046733,62061204,62065681,62071913,62094289,62099810,62102497,62113502,62122496,62137842,62139541,62146631,62152846,62165989,62228427,62256115,62276236,62289225,62317709,62322774,62338578,62346696,62352312,	61980815,62001174,62001439,62004733,62007682,62009886,62013594,62026232,62029707,62033818,62035688,62040029,62043784,62046790,62061339,62065843,62072045,62094499,62099927,62102893,62113626,62122668,62137914,62139719,62146742,62152924,62166089,62228624,62256207,62276309,62289318,62317827,62322908,62338668,62346780,62352506,	INADL NM_176877
chr1:143735901-143738400	chr1:143738001-143740500	uc009wij.1	1	+	143331239	144065037	143332838	144065035	15	143331239,143332803,143525098,143526036,143527292,143527829,143529322,143533277,143534484,144032586,144061811,144062459,144063341,144064041,144064928,	143331451,143333013,143525201,143526251,143527365,143528035,143529374,143533441,143534536,144032759,144061863,144062632,144063393,144064214,144065037,	NBPF20 NM_001037675
chr1:143802201-143804700	chr1:143808001-143810600	uc009wij.1	1	+	143331239	144065037	143332838	144065035	15	143331239,143332803,143525098,143526036,143527292,143527829,143529322,143533277,143534484,144032586,144061811,144062459,144063341,144064041,144064928,	143331451,143333013,143525201,143526251,143527365,143528035,143529374,143533441,143534536,144032759,144061863,144062632,144063393,144064214,144065037,	NBPF20 NM_001037675
chr1:143735901-143738400	chr1:143738001-143740500	uc009wik.1	1	+	143332803	144043752	143526128	144043751	14	143332803,143525098,143526036,143527292,143527829,143529322,143534484,143535169,144028762,144029410,144030292,144030980,144036591,144043579,	143333013,143525201,143526251,143527365,143528035,143529374,143534536,143535342,144028814,144029583,144030344,144031153,144036700,144043752,	KIAA1245
chr1:143802201-143804700	chr1:143808001-143810600	uc009wik.1	1	+	143332803	144043752	143526128	144043751	14	143332803,143525098,143526036,143527292,143527829,143529322,143534484,143535169,144028762,144029410,144030292,144030980,144036591,144043579,	143333013,143525201,143526251,143527365,143528035,143529374,143534536,143535342,144028814,144029583,144030344,144031153,144036700,144043752,	KIAA1245
chr1:239214601-239216700	chr1:239216601-239218800	uc009xgn.1	1	-	239005439	239585749	239030569	239585699	15	239005439,239030563,239032826,239036062,239041840,239043540,239044638,239046239,239057020,239098509,239098698,239099977,239213001,239328588,239585621,	239006136,239030644,239032916,239036249,239041966,239043651,239044700,239046338,239057095,239098591,239098775,239100042,239213052,239328685,239585749,	RGS7 NM_002924
chr10:6135401-6137600	chr10:6137501-6139800	uc009xih.1	10	-	6093511	6144278	6094840	6144120	7	6093511,6100021,6101396,6101838,6106212,6107802,6144056,	6094865,6100088,6101468,6101910,6106323,6107994,6144278,	IL2RA
chr10:18541101-18543200	chr10:18543201-18545400	uc009xjz.1	10	+	18469611	18870694	18469671	18868659	7	18469611,18479817,18730858,18827289,18865035,18867114,18868164,	18469791,18479910,18730978,18827412,18865131,18867300,18870694,	CACNB2 NM_201593
chr10:18541101-18543200	chr10:18543201-18545400	uc009xka.1	10	+	18469815	18870694	18470114	18868659	14	18469815,18479817,18730858,18827289,18829746,18835405,18843445,18847270,18847844,18856522,18863010,18865035,18867114,18868164,	18470150,18479910,18730978,18827412,18829883,18835482,18843465,18847351,18847903,18856632,18863162,18865131,18867300,18870694,	CACNB2 NM_201593
chr11:105269101-105271000	chr11:105270801-105273100	uc009yxk.1	11	+	104986620	105289441	104986934	105287844	10	104986620,104988212,105128916,105237959,105263454,105274204,105279749,105281132,105286370,105287811,	104987022,104988371,105129156,105238144,105263508,105274363,105279917,105281237,105286481,105289441,	GRIA4 NM_001112812
chr12:11097301-11100400	chr12:11127001-11128900	uc009zhp.1	12	-	10889714	11215480	10890928	11090921	6	10889714,10890910,10892237,11017520,11090885,11215287,	10889816,10891233,10892273,11017587,11091054,11215480,	PRR4 NM_001098538
chr12:12434201-12437500	chr12:12436201-12439700	uc009zhu.1	12	+	12401321	12511105	12401652	12509977	3	12401321,12479828,12509746,	12401710,12479986,12511105,	LOH12CR1
chr12:39467701-39469800	chr12:39469601-39471900	uc009zjy.1	12	+	39372624	39652503	39588501	39651582	16	39372624,39588425,39590141,39598707,39602324,39604625,39609864,39613529,39613765,39616849,39617638,39619403,39623665,39624063,39639182,39651502,	39372661,39588562,39590174,39598840,39602497,39604721,39610071,39613629,39613947,39616974,39617756,39619554,39623793,39624239,39639303,39652503,	CNTN1 NM_001843
chr12:102900301-102906400	chr12:124365801-124368000	uc009zuk.1	12	+	102883746	102906786	102890930	102904998	11	102883746,102890867,102894825,102897738,102898800,102900706,102901043,102901202,102902656,102903510,102904855,	102883968,102890941,102894968,102897980,102898870,102900842,102901126,102901297,102902828,102903636,102906786,	TDG NM_003211
chr12:128624101-128626300	chr12:128626301-128628400	uc009zyl.1	12	-	128122223	128954165	128124372	128953837	9	128122223,128129031,128132256,128134994,128260017,128388131,128581556,128750307,128953758,	128125557,128129223,128132530,128135200,128260161,128388315,128581703,128751196,128954165,	TMEM132D NM_133448
chr15:50310601-50312800	chr15:50312601-50314900	uc010bff.1	15	-	50271811	50375262	50273390	50375125	41	50271811,50274865,50275797,50284353,50285304,50288042,50291218,50292676,50294091,50298007,50299247,50300650,50303032,50304389,50304563,50304927,50308621,50312110,50315158,50316970,50319221,50321536,50323844,50324842,50325444,50326405,50326946,50328188,50330878,50332805,50336127,50340350,50343678,50349241,50351251,50352068,50355050,50358361,50358997,50362270,50375098,	50273543,50274946,50275972,50284636,50285455,50288132,50291373,50292775,50294179,50298176,50299311,50300744,50303213,50304470,50304627,50305021,50308802,50312174,50315252,50317135,50319368,50321702,50324056,50324954,50325531,50326503,50327081,50328272,50331004,50332946,50336209,50340616,50343785,50349349,50351333,50352212,50355207,50358506,50359163,50362381,50375262,	MYO5C NM_018728
chr15:99268601-99270900	chr15:99270501-99272900	uc010bpb.1	15	+	99237531	99274353	99237635	99272501	10	99237531,99242994,99245299,99253660,99255810,99258302,99263250,99264848,99266135,99272428,	99237734,99243099,99245440,99253774,99255913,99258487,99263415,99265006,99266210,99274353,	ALDH1A3 NM_000693
chr16:6690201-6692300	chr16:6700801-6702900	uc010buf.1	16	+	6009132	7643950	7042073	7643948	11	6009132,6644604,7042058,7508149,7569779,7577249,7585551,7587373,7597287,7620605,7643817,	6009994,6644652,7042100,7508392,7569923,7577303,7585644,7587434,7597341,7620686,7643950,	A2BP1 NM_018723
chr16:22814501-22816500	chr16:22816401-22818500	uc010bxl.1	16	+	22733360	22837888	22733360	22733360	3	22733360,22773485,22837290,	22733917,22773603,22837888,	HS3ST2 NM_006043
chr16:69720001-69722200	chr16:69722001-69724300	uc010cfz.1	16	-	69616786	69778317	69616786	69744138	19	69616786,69619005,69623082,69651907,69653572,69656108,69658693,69660670,69671288,69679704,69685220,69707099,69721043,69728554,69744062,69767010,69770331,69776268,69778164,	69616930,69619279,69623321,69652060,69653737,69656244,69658794,69660906,69671356,69679928,69685339,69707199,69721227,69728756,69744187,69767145,69770451,69776394,69778317,	DKFZp434I0850
chr16:76727301-76729500	chr16:76729401-76731700	uc010che.1	16	+	76691051	77804065	76691176	77803532	5	76691051,76699820,76701175,76706373,77803005,	76691283,76699885,76701233,76706552,77804065,	WWOX
chr16:76794701-76796600	chr16:76801901-76804300	uc010che.1	16	+	76691051	77804065	76691176	77803532	5	76691051,76699820,76701175,76706373,77803005,	76691283,76699885,76701233,76706552,77804065,	WWOX
chr16:76798201-76800400	chr16:76836501-76838900	uc010che.1	16	+	76691051	77804065	76691176	77803532	5	76691051,76699820,76701175,76706373,77803005,	76691283,76699885,76701233,76706552,77804065,	WWOX
chr17:135201-137000	chr17:138601-140300	uc010cjl.1	17	-	62293	202576	63642	177334	8	62293,65444,69413,96901,169210,171062,177257,202502,	63714,65593,69527,97076,169340,171206,177370,202576,	RPH3AL NM_006987
chr18:9213201-9215300	chr18:9215301-9217400	uc010dkx.1	18	+	9206755	9248929	9229490	9248929	4	9206755,9211849,9229474,9244208,	9206898,9211997,9229554,9248929,	KIAA0874
chr18:41090101-41092400	chr18:41092401-41094800	uc010dnj.1	18	+	41046957	41517058	41458627	41516482	21	41046957,41317195,41458593,41459645,41460920,41466312,41470952,41473708,41475171,41477094,41477948,41497747,41500099,41500897,41501795,41502311,41503268,41506862,41507645,41512937,41516281,	41047154,41317285,41458777,41459826,41461110,41466441,41471145,41473856,41475306,41477144,41478123,41497870,41500182,41501057,41501985,41502440,41503461,41507010,41507780,41512987,41517058,	SLC14A2 NM_007163
chr2:1205501-1208100	chr2:1207901-1209200	uc010ewi.1	2	+	936554	1350391	936682	1350253	11	936554,1069203,1194788,1224210,1226060,1233649,1245741,1253717,1291272,1299043,1350121,	936754,1069341,1194916,1224340,1226099,1233766,1245813,1253924,1291365,1299154,1350391,	SNTG2 NM_018968
chr2:110208001-110210400	chr2:111169201-111171500	uc010fju.1	2	-	110198735	110230937	110198735	110198735	2	110198735,110230553,	110200623,110230937,	MALL
chr2:142065401-142067800	chr2:142067501-142069900	uc010fnl.1	2	-	141324140	142605740	141324141	142604879	14	141324140,141325690,141341628,141342137,141357855,141360176,141376958,141381915,141397003,141424273,141425898,141456198,142284317,142604686,	141324368,141325822,141341873,141342302,141358060,141360374,141377204,141382116,141397186,141424441,141425979,141456315,142284440,142605740,	LRPDIT
chr2:209158201-209160300	chr2:209160301-209162500	uc010fuo.1	2	+	209061981	209413063	209061981	209061981	7	209061981,209063608,209144982,209229794,209382420,209397163,209412954,	209062120,209063650,209145137,209229958,209382534,209397319,209413063,	PTHR2
chr20:42107701-42109900	chr20:42109801-42112000	uc010ggo.1	20	+	41976905	42131668	41976945	42130740	9	41976905,42035420,42068600,42113359,42116352,42126830,42127765,42128783,42130703,	41977044,42035486,42068846,42113599,42116580,42126911,42128161,42128911,42131668,	TOX2 NM_001098797
chr20:42107701-42109900	chr20:42109801-42112000	uc010ggp.1	20	+	41978195	42131668	42035447	42130740	9	41978195,42035420,42068600,42113359,42116352,42126830,42127765,42128783,42130703,	41978262,42035486,42068846,42113599,42116580,42126911,42128161,42128911,42131668,	TOX2 NM_001098796
chr3:11618901-11620900	chr3:11621301-11623400	uc010hdx.1	3	-	11572543	11660398	11575029	11659992	5	11572543,11575805,11581270,11618306,11659910,	11575301,11575929,11581493,11618496,11660398,	VGLL4 NM_001128219
chr3:75867801-75870200	chr3:75870001-75872500	uc010hof.1	3	-	75861801	75917394	75861801	75861801	6	75861801,75863900,75873116,75873450,75915146,75917224,	75862459,75863962,75873209,75873577,75915205,75917394,	ZNF717
chr3:75867801-75870200	chr3:75870001-75872500	uc010hog.1	3	-	75868718	75916945	75868718	75915203	5	75868718,75873116,75873450,75915146,75916624,	75871186,75873209,75873577,75915205,75916945,	ZNF717 NM_001128223
chr3:181135101-181137200	chr3:181137301-181139300	uc010hxd.1	3	-	181000743	181237211	181002309	181237081	15	181000743,181008155,181008753,181009952,181012282,181016342,181020341,181059543,181074808,181075835,181080410,181088154,181098623,181101151,181237060,	181002514,181008313,181008919,181010150,181012353,181016486,181020458,181059639,181074905,181075959,181080605,181088266,181098728,181101217,181237211,	PEX5L NM_016559
chr3:186498001-186500300	chr3:186500101-186502400	uc010hyf.1	3	+	186483458	186683322	186629063	186682938	15	186483458,186486006,186628978,186637928,186643926,186648270,186650381,186651768,186664031,186666228,186667307,186673456,186677807,186680713,186682836,	186483509,186486125,186629538,186638112,186644118,186648429,186650540,186651877,186664141,186666345,186667445,186674243,186677878,186681011,186683322,	MAP3K13 NM_004721
chr3:196941101-196943300	chr3:196956501-196958400	uc010hzo.1	3	+	196933423	196950211	196933549	196945760	5	196933423,196937221,196938216,196942189,196945691,	196933625,196937703,196939114,196942281,196950211,	MUC20 NM_152673
chr3:196941101-196943300	chr3:196956501-196958400	uc010hzp.1	3	+	196936768	196950211	196937250	196945760	4	196936768,196938216,196942189,196945691,	196937703,196939114,196942281,196950211,	MUC20 NM_001098516
chr4:52901-54300	chr4:57701-59100	uc010iay.1	4	+	43226	58380	43226	43226	4	43226,49322,49950,57731,	43385,49449,50046,58380,	ZNF595
chr4:94117401-94119600	chr4:94158501-94160600	uc010ikx.1	4	+	93444572	94357441	93444830	94357100	6	93444572,93730304,94225168,94250921,94347577,94356911,	93444918,93730460,94225453,94251127,94347631,94357441,	GRID2 NM_001510
chr4:94117401-94119600	chr4:94158501-94160600	uc010iky.1	4	+	93444572	94912672	93444830	94912672	15	93444572,93730304,94250921,94347577,94356911,94364787,94378544,94535780,94562944,94595835,94630812,94655389,94766442,94909383,94912249,	93444918,93730460,94251127,94347631,94357085,94364949,94378664,94535882,94563142,94596148,94630951,94655585,94766609,94909624,94912672,	GRID2 NM_001510
chr4:163279801-163281900	chr4:163281901-163284000	uc010iqv.1	4	-	162524498	163304636	162526348	163251998	15	162524498,162595605,162599813,162621621,162640617,162678767,162683133,162728056,162796929,162900012,162916479,163061005,163174226,163251872,163304216,	162527051,162595730,162599921,162621771,162640736,162678902,162683295,162728177,162797096,162900133,162916676,163061254,163174257,163252014,163304636,	FSTL5 NM_001128428
chr5:20080501-20082600	chr5:20082701-20084700	uc010iua.1	5	-	19508911	20611739	19509091	19874852	15	19508911,19519166,19538857,19556522,19579734,19607444,19626922,19648299,19757212,19782807,19874624,20016925,20027738,20291309,20611327,	19509582,19519418,19538975,19556644,19579871,19607698,19627110,19648467,19757332,19783102,19875108,20017044,20027880,20291371,20611739,	CDH18 NM_004934
chr5:64319801-64322100	chr5:64321901-64324100	uc010iwt.1	5	+	64100510	64350346	64100729	64349765	13	64100510,64106273,64113503,64115418,64117063,64118106,64120533,64131830,64132884,64135811,64217025,64303285,64349741,	64100771,64106370,64113616,64115562,64117162,64118210,64120603,64131910,64132915,64135969,64217129,64303395,64350346,	SDCCAG10
chr5:106996001-106998200	chr5:106998101-107000400	uc010jbr.1	5	-	106790575	107034495	106790697	107034213	2	106790575,107034088,	106791109,107034495,	EFNA5 NM_001962
chr5:158522901-158525300	chr5:158525001-158527400	uc010jiq.1	5	-	158516996	158569639	158518255	158569489	11	158516996,158520851,158522517,158528458,158529264,158533568,158536217,158541545,158554301,158563019,158569438,	158518621,158521208,158522665,158528641,158529405,158533744,158536453,158541637,158554410,158563242,158569639,	RNF145 NM_144726
chr6:51842201-51844500	chr6:51844401-51846500	uc010jzn.1	6	-	51654794	51922238	51654947	51907062	25	51654794,51717141,51719477,51720543,51725957,51727540,51745458,51748564,51763992,51803617,51809160,51820531,51828649,51840619,51843260,51855849,51858623,51859889,51876353,51876742,51882039,51884555,51885122,51906866,51922006,	51655000,51717299,51719646,51721422,51726110,51727695,51745546,51748678,51764130,51803746,51809226,51820727,51828827,51840866,51843396,51855984,51858729,51860002,51876484,51876799,51882231,51884713,51885333,51907079,51922238,	PKHD1 NM_170724
chr6:55447701-55450000	chr6:55449901-55452200	uc010jzx.1	6	-	55407129	55551971	55408418	55489360	10	55407129,55412190,55468175,55471992,55486804,55489264,55514485,55514816,55536575,55551704,	55408520,55412316,55468364,55472056,55486953,55489360,55514593,55514897,55536671,55551971,	HMGCLL1 NM_001042406
chr6:124539001-124540900	chr6:124541201-124542900	uc010kep.1	6	+	124166767	124645987	124166767	124166767	3	124166767,124339697,124645849,	124167098,124339742,124645987,	TCBA1
chr6:124539001-124540900	chr6:124541201-124542900	uc010keq.1	6	+	124166767	125188485	124167044	125186074	6	124166767,124645849,124718111,125154183,125181231,125186064,	124167098,124645987,124718192,125154244,125181313,125188485,	TCBA1
chr6:135948001-135950400	chr6:143366101-143368300	uc010kgn.1	6	+	135860636	136053669	135860636	135860636	4	135860636,136005023,136035124,136052453,	135860831,136005107,136035260,136053669,	BC040979
chr6:135948001-135950400	chr6:143366101-143368300	uc010kgo.1	6	+	135861234	136053669	135861234	135861234	4	135861234,136005023,136035124,136052453,	135861348,136005107,136035260,136053669,	EU130902
chr6:162643101-162645500	chr6:162645501-162647800	uc010kkd.1	6	-	161688579	162784495	161691120	162395157	10	161688579,161701109,161727815,161889875,161910376,162126793,162314323,162395112,162542152,162784331,	161691233,161701227,161727899,161890025,161910438,162126930,162314439,162395196,162542274,162784495,	PARK2
chr6:162643101-162645500	chr6:162645501-162647800	uc010kke.1	6	-	161886133	163068824	161886435	163068690	11	161886133,161889875,161910376,162057096,162126793,162314323,162395112,162542152,162603546,162784331,163068683,	161886459,161890025,161910438,162057153,162126930,162314439,162395196,162542274,162603787,162784495,163068824,	PARK2 NM_004562
chr7:37441801-37444200	chr7:37443801-37446200	uc010kxg.1	7	-	36860485	37455055	36861680	37348819	22	36860485,36867788,36876522,36884139,36893689,36900983,37019428,37102748,37139259,37217515,37219464,37222774,37228744,37231008,37239224,37250485,37265310,37277961,37320978,37322048,37348741,37454987,	36861881,36867866,36876605,36884247,36893802,36901147,37019565,37102857,37139364,37217647,37219587,37222825,37228823,37231160,37239324,37250521,37265480,37278012,37321051,37322089,37348892,37455055,	ELMO1 NM_014800
chr7:77878301-77880700	chr7:77882401-77884600	uc010ldx.1	7	-	77545635	77957273	77546098	77813226	16	77545635,77592946,77594449,77600141,77602273,77627277,77635168,77645263,77662132,77668414,77723195,77811030,77813174,77836408,77957013,77957214,	77546338,77593090,77594669,77600313,77602459,77627526,77635361,77645355,77662316,77668446,77723834,77811213,77813296,77836466,77957093,77957273,	MAGI2 NM_012301
chr7:77878301-77880700	chr7:77882401-77884600	uc010ldy.1	7	-	77652757	77957273	77652849	77813226	9	77652757,77662126,77668414,77723195,77811030,77813174,77836408,77957013,77957214,	77652923,77662316,77668446,77723834,77811213,77813296,77836466,77957093,77957273,	MAGI2 NM_012301
chr8:3980701-3982700	chr8:3982801-3984700	uc010lrh.1	8	-	2780281	4839736	2783513	4839346	71	2780281,2787400,2794227,2795159,2796042,2799152,2800517,2802624,2806069,2807394,2808150,2810703,2811498,2818045,2819379,2823540,2842939,2844886,2863405,2874247,2897390,2932025,2936444,2941777,2951456,2952646,2953531,2955086,2963327,2987393,2996325,3002825,3007087,3026038,3032797,3033815,3034840,3044642,3046540,3050432,3059425,3064183,3068657,3074968,3129072,3152623,3153240,3188222,3192920,3204080…	2783673,2787533,2794315,2795272,2796204,2799197,2800697,2802736,2806143,2807568,2808324,2810883,2811675,2818228,2819553,2823729,2843113,2845060,2863579,2874442,2897576,2932214,2936591,2941966,2951570,2952727,2953677,2955264,2963516,2987603,2996442,3002895,3007206,3026143,3032894,3033940,3035044,3044738,3046654,3050549,3059620,3064371,3068796,3075160,3129275,3152750,3153432,3188379,3193090,3204269…	CSMD1 NM_033225
chr8:4207601-4209600	chr8:4209601-4211800	uc010lrh.1	8	-	2780281	4839736	2783513	4839346	71	2780281,2787400,2794227,2795159,2796042,2799152,2800517,2802624,2806069,2807394,2808150,2810703,2811498,2818045,2819379,2823540,2842939,2844886,2863405,2874247,2897390,2932025,2936444,2941777,2951456,2952646,2953531,2955086,2963327,2987393,2996325,3002825,3007087,3026038,3032797,3033815,3034840,3044642,3046540,3050432,3059425,3064183,3068657,3074968,3129072,3152623,3153240,3188222,3192920,3204080…	2783673,2787533,2794315,2795272,2796204,2799197,2800697,2802736,2806143,2807568,2808324,2810883,2811675,2818228,2819553,2823729,2843113,2845060,2863579,2874442,2897576,2932214,2936591,2941966,2951570,2952727,2953677,2955264,2963516,2987603,2996442,3002895,3007206,3026143,3032894,3033940,3035044,3044738,3046654,3050549,3059620,3064371,3068796,3075160,3129275,3152750,3153432,3188379,3193090,3204269…	CSMD1 NM_033225
chr8:6573201-6575500	chr8:6575501-6577600	uc010lrj.1	8	+	6553285	6606429	6553285	6553285	3	6553285,6599979,6602091,	6553816,6600103,6606429,	LPAAT-e
chr8:119514301-119516400	chr8:119516401-119518500	uc010mda.1	8	-	119270875	119703365	119279129	119703236	5	119270875,119460979,119521251,119662134,119703223,	119279152,119461120,119521381,119662313,119703365,	SAMD12 NM_001101676
chr8:119514301-119516400	chr8:119516401-119518500	uc010mdb.1	8	-	119270875	119703415	119270875	119270875	5	119270875,119460979,119521251,119662134,119703358,	119279152,119461120,119521381,119662313,119703415,	SAMD12
chr9:72651801-72653800	chr9:72653801-72655800	uc010mor.1	9	-	72443528	72926334	72443780	72926090	11	72443528,72445295,72486241,72566336,72588840,72632582,72647738,72651113,72667643,72669167,72925913,	72443930,72445396,72486314,72566460,72589015,72632754,72647863,72651327,72667848,72669247,72926334,	TRPM3 NM_001007471
