# Supplementary material for: U87MG Decoded: The Genomic Sequence of a Cytogenetically Aberrant Human Cancer Cell Line
Source: PLoS Genet. 2010 Jan 29;6(1):e1000832. doi: 10.1371/journal.pgen.1000832 (PMC2813426; doi:10.1371/journal.pgen.1000832)
Supplement: Table S5 — Annotation of mutated genes. Lists of genes predicted to be mutated in U87MG annotated by various cancer-related gene databases. (0.17 MB XLS) [file pgen.1000832.s009.xls]

## Sheet: DAVID knockouts
Category	Term	Count	%	PValue	Genes	List Total	Pop Hits	Pop Total	Fold Enrichment	Bonferroni	Benjamini	FDR
GOTERM_MF_ALL	GO:0005132~interferon-alpha/beta receptor binding	9	0.0179	3.26808e-12	IFNB1, IFNA4, IFNA1, IFNA10, IFNA7, IFNA17, IFNA16, IFNW1, IFNA2,	393	10	16968	38.858	9.40546e-09	9.40546e-09	5.85748e-09
GOTERM_BP_ALL	GO:0009615~response to virus	17	0.0339	1.10338e-09	IFNB1, IFNA6, IFNA8, IFI35, IFNA21, IFNA17, IFNA7, IFNA2, IFNW1, IFNA16, IFNA5, TRIM5, IFNA4, IFNA1, IFNA10, IFNA14, TLR8,	360	99	15360	7.3266	5.79715e-06	5.79715e-06	2.11075e-06
GOTERM_BP_ALL	GO:0051707~response to other organism	20	0.0398	2.5684e-07	IFNB1, IFNA6, LTF, IFNA8, IFI35, IFNA21, IFNA7, IFNA17, PKLR, DEFB126, IFNA2, IFNW1, IFNA16, IFNA5, TRIM5, IFNA4, IFNA1, IFNA10, IFNA14, TLR8,	360	201	15360	4.24544	0.00134853	0.00067449	0.000491329
GOTERM_BP_ALL	GO:0009607~response to biotic stimulus	22	0.0438	1.55234e-05	IFNB1, LTF, IFNA6, IFNA8, IFI35, IFNA21, IFNA7, IFNA17, CREB3L2, PKLR, DEFB126, IFNA2, IFNW1, IFNA16, IFNA5, TRIM5, IFNA4, IFNA1, CREB3L1, IFNA10, IFNA14, TLR8,	360	313	15360	2.99894	0.0783232	0.0268206	0.0296919
GOTERM_BP_ALL	GO:0051704~multi-organism process	21	0.0418	6.72186e-05	IFNB1, IFNA6, LTF, IFNA8, IFI35, IFNA21, IFNA7, IFNA17, PKLR, DEFB126, IFNA2, IFNW1, IFNA16, IFNA5, TRIM5, IFNA4, MTNR1A, IFNA1, IFNA10, IFNA14, TLR8,	360	320	15360	2.8	0.297548	0.0845089	0.12851
GOTERM_MF_ALL	GO:0005509~calcium ion binding	43	0.0857	9.86602e-05	ACTN2, OVCH2, DSC3, F10, PKD1L2, ACTN3, PCDH15, CAPN2, CCBE1, ITGA1, TMEM37, CLCA3, MACF1, CACNB2, PCDHB9, PCLO, EFHD1, CDH18, FSTL5, DCHS2, TRPM3, MCTP2, LTBP4, SLC24A1, EFHC2, PLCD3, SDF4, SSPO, TTN, PKD1L3, NUCB2, ITSN1, LRP1B, MMP8, DGKB, CDH8, SPOCK3, GUCA1A, ITPR2, MMP12, ARSB, GUCA1C, ABP1,	393	987	16968	1.881	0.247202	0.132361	0.176686
GOTERM_CC_ALL	GO:0030054~cell junction	23	0.0458	0.00015501	ACTN2, COL17A1, CLDN5, ACHE, DSC3, GRIA4, ARHGAP24, DIXDC1, ACTN3, CTNNA3, INADL, CYFIP2, GRIA3, MAGI2, ITSN1, PARD3B, GRID2, DSP, CTNNA2, PCLO, PSD3, CTBP2, GABRR1,	370	396	15857	2.48916	0.125898	0.125898	0.240219
GOTERM_BP_ALL	GO:0007155~cell adhesion	35	0.0697	0.000308941	ACTN2, COL17A1, CLDN5, DSC3, PTEN, CNTN1, MYOM3, ACTN3, CYFIP2, GP5, PCDH15, ITGA1, CFDP1, PCDHB9, CDH18, PKHD1, DCHS2, COL20A1, ACHE, CDKN2A, ADAM8, NPHP4, CNTNAP2, SSPO, TTN, MIA3, CTNNA3, SPON1, SDK1, CNTNAP4, CD96, CDH8, MTSS1, CTNNA2, FAF1,	360	774	15360	1.92937	0.802778	0.237056	0.589347
GOTERM_BP_ALL	GO:0022610~biological adhesion	35	0.0697	0.000308941	ACTN2, COL17A1, CLDN5, DSC3, PTEN, CNTN1, MYOM3, ACTN3, CYFIP2, GP5, PCDH15, ITGA1, CFDP1, PCDHB9, CDH18, PKHD1, DCHS2, COL20A1, ACHE, CDKN2A, ADAM8, NPHP4, CNTNAP2, SSPO, TTN, MIA3, CTNNA3, SPON1, SDK1, CNTNAP4, CD96, CDH8, MTSS1, CTNNA2, FAF1,	360	774	15360	1.92937	0.802778	0.237056	0.589347
GOTERM_CC_ALL	GO:0044421~extracellular region part	35	0.0697	0.000802431	IFNB1, COL17A1, IFNA8, KLK5, IFNA7, IFNA17, SGCD, IFNW1, IFNA2, PRB4, IFNA4, PRR4, CLCA3, IFNA10, IFNA14, EMID2, SGCZ, EFNA5, IFNA6, LTF, COL20A1, ACHE, GPC5, IFNA21, LTBP4, SPON1, IFNA5, IFNA16, NUCB2, SGCG, MMP8, IFNA1, SPOCK3, SNTG2, MMP12,	370	819	15857	1.83149	0.501818	0.29418	1.23771
GOTERM_MF_ALL	GO:0005125~cytokine activity	16	0.0319	0.00105635	IFNA6, IFNB1, IFNA8, IFNA21, PTEN, IFNA17, IFNA7, IFNA2, IFNW1, IFNA16, IFNA5, IFNA4, IFNA1, IFNA10, IFNA14, VEGFC,	393	259	16968	2.66722	0.95225	0.637209	1.87652
GOTERM_CC_ALL	GO:0016010~dystrophin-associated glycoprotein complex	4	0.008	0.00666914	SGCG, SNTG2, SGCZ, SGCD,	370	17	15857	10.0839	0.996997	0.85573	9.8608
GOTERM_CC_ALL	GO:0045202~synapse	13	0.0259	0.00727129	ACHE, GRIA4, GABRR3, GRIA3, MAGI2, CYFIP2, PCDH15, ITSN1, GRID2, PSD3, PCLO, CTBP2, GABRR1,	370	228	15857	2.44359	0.998226	0.794772	10.7048
GOTERM_CC_ALL	GO:0044425~membrane part	165	0.3287	0.00803806	CEACAM20, COL17A1, MS4A7, GRIA4, FAM119A, SLC22A10, SRD5A2, CREB3L2, MAGI2, RNF145, ABCA13, GP5, OR2T4, SCAMP1, OR4X1, TSPAN32, TMIE, MTNR1A, GDPD4, PARD3B, GDPD2, KCNMB2, LRRTM3, KLRF1, CTBP2, HS3ST2, CNTFR, MCTP2, LASS3, OR2W3, C3orf33, TTN, CTNNA3, OR7C2, RGS7, CNTNAP4, ITSN1, TMEM63C, GPR112, XKR5, KIAA1161, CTNNA2, ITPR2, OR8G1, IL2RA, TLR8, CLTCL1, EVC, GABRR3, MYOM3, PCDH15, OPRM1, SLC37A2…	370	6065	15857	1.16593	0.999093	0.753661	11.7689
GOTERM_MF_ALL	GO:0019887~protein kinase regulator activity	7	0.0139	0.00821966	PRKG1, PKIB, CDKN2B, CDKN2A, CDKN2C, ELP4, FAF1,	393	76	16968	3.9767	1	0.997364	13.7512
GOTERM_CC_ALL	GO:0005605~basal lamina	5	0.01	0.00854864	ACHE, SGCG, SNTG2, SGCZ, SGCD,	370	35	15857	6.12239	0.99942	0.7112	12.4708
GOTERM_CC_ALL	GO:0016012~sarcoglycan complex	3	0.006	0.0104964	SGCG, SGCZ, SGCD,	370	7	15857	18.3672	0.999895	0.729756	15.1009
GOTERM_CC_ALL	GO:0005615~extracellular space	22	0.0438	0.010691	IFNB1, IFNA6, LTF, IFNA8, IFNA21, KLK5, IFNA7, IFNA17, IFNA2, IFNW1, IFNA16, IFNA5, PRB4, IFNA4, NUCB2, PRR4, MMP8, CLCA3, IFNA1, IFNA10, IFNA14, EFNA5,	370	521	15857	1.80969	0.999911	0.688457	15.3596
GOTERM_CC_ALL	GO:0016011~dystroglycan complex	3	0.006	0.0174485	SGCG, SGCZ, SGCD,	370	9	15857	14.2856	1	0.81689	23.8979
GOTERM_BP_ALL	GO:0016337~cell-cell adhesion	14	0.0279	0.0187205	DCHS2, CLDN5, DSC3, PTEN, CDKN2A, ADAM8, NPHP4, CTNNA3, CYFIP2, PCDH15, PCDHB9, CDH8, PKHD1, CDH18,	360	289	15360	2.0669	1	0.999999	30.3379
GOTERM_MF_ALL	GO:0019207~kinase regulator activity	7	0.0139	0.0197716	PRKG1, PKIB, CDKN2B, CDKN2A, CDKN2C, ELP4, FAF1,	393	92	16968	3.2851	1	0.99999	30.0875
GOTERM_BP_ALL	GO:0007166~cell surface receptor linked signal transduction	58	0.1155	0.0203915	PTEN, GRIA4, OR13C5, MAP3K1, PKD1L2, IFNA2, OR2T4, OR4X1, ITGA1, MTNR1A, OR2T11, KLRF1, GABRR1, OR2W3, ADRA1B, MCHR2, CDKN2B, ZBTB33, SIRPB1, OR7C2, GPR156, RGS7, GPR112, DGKB, TRIO, IL2RA, OR8G1, IFNB1, OR51I2, MAML3, CNTN1, GABRR3, OR13C2, TAS2R43, VN1R5, OPRM1, GPR50, IFT52, SMAD5, VEGFC, EPHA5, OR1S1, TLE2, DIXDC1, GRIA3, PKD1L3, GPBAR1, CSNK1G1, OR2A14, C5AR1, GRID2, MTSS1, OR2T35, LIN37, OR…	360	1868	15360	1.32477	1	0.999999	32.5726
GOTERM_MF_ALL	GO:0004861~cyclin-dependent protein kinase inhibitor activity	3	0.006	0.0211907	CDKN2B, CDKN2A, CDKN2C,	393	10	16968	12.9527	1	0.999965	31.8796
GOTERM_CC_ALL	GO:0016020~membrane	189	0.3765	0.0253435	CEACAM20, COL17A1, MS4A7, GRIA4, FAM119A, RPS6KC1, SLC22A10, SRD5A2, CREB3L2, MAGI2, RNF145, OGFR, ABCA13, GP5, OR2T4, CAPN2, HADHB, SCAMP1, OR4X1, TSPAN32, TMIE, MTNR1A, GDPD4, PARD3B, GDPD2, KCNMB2, LRRTM3, KLRF1, CTBP2, HS3ST2, CNTFR, MCTP2, LASS3, OR2W3, DOCK2, OLFM1, PLCD3, C3orf33, TTN, CTNNA3, ELMO1, OR7C2, PEX5L, RGS7, CNTNAP4, ITSN1, TMEM63C, GPR112, XKR5, KIAA1161, CTNNA2, ITPR2, IL2RA,…	370	7262	15857	1.11539	1	0.892274	32.8512
GOTERM_BP_ALL	GO:0015674~di-, tri-valent inorganic cation transport	9	0.0179	0.028368	LTF, STEAP2, TRPM3, TMEM37, CLCA3, SLC24A1, CACNB2, VDR, ITPR2,	360	154	15360	2.49351	1	1	42.3351
GOTERM_BP_ALL	GO:0006952~defense response	22	0.0438	0.030348	IFNB1, IFNA6, LTF, IFNA8, SARM1, IFNA21, PNLIPRP2, IFNA7, IFNA17, AOAH, DEFB126, IFNA2, IFNW1, IFNA16, IFNA5, IFNA4, C5AR1, IFNA1, IFNA10, IFNA14, IL2RA, TLR8,	360	577	15360	1.62681	1	1	44.542
GOTERM_MF_ALL	GO:0005262~calcium channel activity	6	0.012	0.0311745	TRPM3, TMEM37, CLCA3, TRPM1, CACNB2, ITPR2,	393	76	16968	3.4086	1	0.999998	43.3144
GOTERM_MF_ALL	GO:0015276~ligand-gated ion channel activity	7	0.0139	0.0335405	ACCN1, GRIA4, GRID2, GABRR3, ITPR2, GRIA3, GABRR1,	393	104	16968	2.90605	1	0.999995	45.745
GOTERM_MF_ALL	GO:0022834~ligand-gated channel activity	7	0.0139	0.0335405	ACCN1, GRIA4, GRID2, GABRR3, ITPR2, GRIA3, GABRR1,	393	104	16968	2.90605	1	0.999995	45.745
GOTERM_BP_ALL	GO:0007154~cell communication	113	0.2251	0.0355122	PDE1A, GRIA4, MS4A7, RPS6KC1, SRD5A2, MAP3K1, AVPI1, IFNA2, OR2T4, OR4X1, TSPAN32, MTNR1A, KCNMB2, KLRF1, CNTFR, MCTP2, OR2W3, HSH2D, CDKN2B, PLCD3, ELMO1, OR7C2, CNTNAP4, RGS7, ITSN1, PARK2, GPR112, MAP2K3, ITPR2, TRIO, OR8G1, IL2RA, TLR8, IFNB1, GABRR3, ANGPT1, FAM13A1, ABAT, OPRM1, GPR50, DIRAS1, PSD3, SMAD5, VEGFC, SARM1, SGEF, ARHGAP24, OR1S1, TLE2, GRIA3, PKD1L3, GPBAR1, OR2A14, ACCN1, DCDC…	360	4123	15360	1.16938	1	1	49.9275
GOTERM_BP_ALL	GO:0042326~negative regulation of phosphorylation	3	0.006	0.0358455	CDKN2B, CDKN2A, CDKN2C,	360	13	15360	9.84615	1	1	50.2576
GOTERM_MF_ALL	GO:0005102~receptor binding	28	0.0558	0.036729	ACTN2, IFNB1, IFNA8, PTEN, ANGPT1, IFNA17, IFNA7, ACTN3, IFNW1, IFNA2, IFNA4, GPHB5, IFNA10, IFNA14, EFNA5, VEGFC, IFNA6, IFNA21, LTBP4, DOCK2, CNTNAP2, SSPO, IFNA5, IFNA16, CNTNAP4, MTSS1, IFNA1, TLR8,	393	811	16968	1.49065	1	0.999979	48.8652
GOTERM_BP_ALL	GO:0009416~response to light stimulus	6	0.012	0.037503	ADRA1B, XPC, SLC24A1, NPHP4, NR2E3, PDE6B,	360	79	15360	3.24051	1	1	51.8681
GOTERM_MF_ALL	GO:0004860~protein kinase inhibitor activity	4	0.008	0.0400337	PKIB, CDKN2B, CDKN2A, CDKN2C,	393	33	16968	5.2334	1	0.999977	51.9199
GOTERM_MF_ALL	GO:0005515~protein binding	185	0.3685	0.040818	CASP12, IFNA8, PDE1A, RPS6KC1, UGCGL2, MAP3K1, CREB3L2, LMO7, MAGI2, IFNW1, IFNA2, RNF145, GP5, CAPN2, PARD3B, KLHL9, LRRTM3, CNTFR, IFNA6, PDSS1, IFI35, HSH2D, CDKN2B, DOCK2, OLFM1, TTN, CTNNA3, ELMO1, DIP2A, PCGF5, CNTNAP4, SMG1, ITSN1, PARK2, MAP2K3, MAP3K14, PLEKHA7, CDKN2C, MEF2C, IFNA1, CTNNA2, IL2RA, VPS11, TLR8, CLTCL1, IFNB1, CNTROB, WDR68, SON, MYOM3, ANGPT1, PCDH15, ABAT, MYO5C, MACF1,…	393	7212	16968	1.10753	1	0.999954	52.6191
GOTERM_BP_ALL	GO:0048041~focal adhesion formation	3	0.006	0.0411856	ACTN2, PTEN, ACTN3,	360	14	15360	9.14286	1	1	55.2715
GOTERM_BP_ALL	GO:0045936~negative regulation of phosphate metabolic process	3	0.006	0.0411856	CDKN2B, CDKN2A, CDKN2C,	360	14	15360	9.14286	1	1	55.2715
GOTERM_BP_ALL	GO:0016331~morphogenesis of embryonic epithelium	4	0.008	0.0411945	CASP8, ALDH1A3, IFT52, VEGFC,	360	33	15360	5.17172	1	0.999999	55.2794
GOTERM_MF_ALL	GO:0004888~transmembrane receptor activity	43	0.0857	0.042935	PTCHD3, OR51I2, GRIA4, OR13C5, GABRR3, OR13C2, OGFR, OR2T4, TAS2R43, OR4X1, VN1R5, OPRM1, MTNR1A, OR2T11, GPR50, PAX8, KLRF1, GABRR1, CNTFR, SARM1, OR2W3, LTBP4, ADRA1B, OLFM1, MCHR2, EPHA5, OR1S1, GRIA3, GPR156, OR7C2, GPBAR1, OR2A14, GPR112, LRP1B, C5AR1, GRID2, OR2T35, OR6C1, WASF4, TAAR9, OR8G1, IL2RA, TLR8,	393	1388	16968	1.33757	1	0.99994	54.4588
GOTERM_BP_ALL	GO:0048148~behavioral response to cocaine	2	0.004	0.0462	ABAT, ADRA1B,	360	2	15360	42.6667	1	1	59.5404
GOTERM_MF_ALL	GO:0030170~pyridoxal phosphate binding	5	0.01	0.0472709	ABAT, GOT1L1, WDR46, AGXT2, ACTN3,	393	59	16968	3.65895	1	0.999952	58.0184
GOTERM_MF_ALL	GO:0016798~hydrolase activity, acting on glycosyl bonds	8	0.0159	0.0498892	C16orf35, AGL, GBA3, MUC20, TDG, MACF1, KIAA1161, NAALADL2,	393	144	16968	2.39864	1	0.999946	60.0389
GOTERM_MF_ALL	GO:0015926~glucosidase activity	3	0.006	0.0516054	AGL, GBA3, MUC20,	393	16	16968	8.09542	1	0.999927	61.3131
GOTERM_MF_ALL	GO:0019210~kinase inhibitor activity	4	0.008	0.053331	PKIB, CDKN2B, CDKN2A, CDKN2C,	393	37	16968	4.66763	1	0.999907	62.5555
GOTERM_CC_ALL	GO:0031224~intrinsic to membrane	141	0.2809	0.0560599	CEACAM20, COL17A1, MS4A7, GRIA4, FAM119A, SLC22A10, SRD5A2, CREB3L2, RNF145, ABCA13, GP5, OR2T4, SCAMP1, OR4X1, TSPAN32, TMIE, MTNR1A, GDPD4, GDPD2, KCNMB2, LRRTM3, KLRF1, HS3ST2, CNTFR, MCTP2, LASS3, OR2W3, C3orf33, TTN, OR7C2, CNTNAP4, TMEM63C, XKR5, GPR112, KIAA1161, ITPR2, OR8G1, IL2RA, TLR8, EVC, GABRR3, MYOM3, PCDH15, OPRM1, SLC37A2, GPR50, GLT8D2, CDH18, AGPAT5, SMAD5, DPP10, DSE, NKAIN2, …	370	5378	15857	1.12362	1	0.989459	59.1422
GOTERM_CC_ALL	GO:0005886~plasma membrane	91	0.1813	0.0562679	STEAP2, COL17A1, DSC3, GRIA4, OR13C5, INADL, CYFIP2, MAGI2, GP5, OR2T4, CAPN2, OR4X1, ITGA1, MTNR1A, OR2T11, PARD3B, CACNB2, GDPD2, KCNMB2, KLRF1, SGCZ, PKHD1, CTBP2, GABRR1, CNTFR, ACHE, GPC5, OR2W3, ADRA1B, MCHR2, SLC24A1, CTNNA3, ELMO1, SIRPB1, GPR156, OR7C2, RGS7, MALL, ITSN1, GPR112, CDH8, CTNNA2, AP3B2, SNTG2, ITPR2, OR8G1, IL2RA, CLTCL1, ACTN2, CLDN5, OR51I2, CNTN1, TRPM1, OR13C2, ACTN3, S…	370	3314	15857	1.17681	1	0.984839	59.2816
GOTERM_BP_ALL	GO:0006816~calcium ion transport	7	0.0139	0.0566269	TRPM3, TMEM37, CLCA3, SLC24A1, CACNB2, VDR, ITPR2,	360	117	15360	2.55271	1	1	67.2132
GOTERM_MF_ALL	GO:0003729~mRNA binding	4	0.008	0.0569471	EIF4A1, PABPC1, PABPC3, ELAVL2,	393	38	16968	4.5448	1	0.999915	65.0379
GOTERM_BP_ALL	GO:0007160~cell-matrix adhesion	6	0.012	0.0574198	ACTN2, COL17A1, ITGA1, PTEN, CDKN2A, ACTN3,	360	89	15360	2.8764	1	1	67.7364
GOTERM_CC_ALL	GO:0005578~proteinaceous extracellular matrix	14	0.0279	0.059686	COL17A1, COL20A1, ACHE, GPC5, LTBP4, SGCD, SPON1, SGCG, MMP8, SPOCK3, SNTG2, MMP12, EMID2, SGCZ,	370	344	15857	1.74417	1	0.983577	61.5105
GOTERM_BP_ALL	GO:0030036~actin cytoskeleton organization and biogenesis	10	0.0199	0.0601487	PRKG1, PDE4DIP, DOCK2, NPHP4, MAP3K1, MTSS1, TTN, PDLIM3, ELMO1, LMO7,	360	211	15360	2.02212	1	1	69.4771
GOTERM_MF_ALL	GO:0004709~MAP kinase kinase kinase activity	3	0.006	0.0638517	MAP3K14, MAP3K1, MAP3K13,	393	18	16968	7.19593	1	0.999925	69.3524
GOTERM_MF_ALL	GO:0004970~ionotropic glutamate receptor activity	3	0.006	0.0638517	GRIA4, GRID2, GRIA3,	393	18	16968	7.19593	1	0.999925	69.3524
GOTERM_BP_ALL	GO:0051262~protein tetramerization	3	0.006	0.0651609	ACTN2, PDSS1, AASS,	360	18	15360	7.11111	1	1	72.445
GOTERM_CC_ALL	GO:0031012~extracellular matrix	14	0.0279	0.065773	COL17A1, COL20A1, ACHE, GPC5, LTBP4, SGCD, SPON1, SGCG, MMP8, SPOCK3, SNTG2, MMP12, EMID2, SGCZ,	370	350	15857	1.71427	1	0.985275	65.1997
GOTERM_BP_ALL	GO:0031589~cell-substrate adhesion	6	0.012	0.0668002	ACTN2, COL17A1, ITGA1, PTEN, CDKN2A, ACTN3,	360	93	15360	2.75269	1	1	73.3548
GOTERM_MF_ALL	GO:0008502~melatonin receptor activity	2	0.004	0.067722	MTNR1A, GPR50,	393	3	16968	28.7837	1	0.999933	71.5457
GOTERM_MF_ALL	GO:0008307~structural constituent of muscle	4	0.008	0.0684665	ACTN2, TTN, PDLIM3, ACTN3,	393	41	16968	4.21225	1	0.999907	71.9502
GOTERM_BP_ALL	GO:0014073~response to tropane	2	0.004	0.0684955	ABAT, ADRA1B,	360	3	15360	28.4444	1	1	74.2657
GOTERM_BP_ALL	GO:0042220~response to cocaine	2	0.004	0.0684955	ABAT, ADRA1B,	360	3	15360	28.4444	1	1	74.2657
GOTERM_MF_ALL	GO:0003727~single-stranded RNA binding	3	0.006	0.0703041	PABPC1, PABPC3, TLR8,	393	19	16968	6.8172	1	0.999891	72.9256
GOTERM_MF_ALL	GO:0005234~extracellular-glutamate-gated ion channel activity	3	0.006	0.0769583	GRIA4, GRID2, GRIA3,	393	20	16968	6.47634	1	0.999932	76.1962
GOTERM_CC_ALL	GO:0016021~integral to membrane	139	0.2769	0.077153	CEACAM20, COL17A1, MS4A7, GRIA4, FAM119A, SLC22A10, SRD5A2, CREB3L2, RNF145, ABCA13, GP5, OR2T4, SCAMP1, OR4X1, TSPAN32, TMIE, MTNR1A, GDPD4, GDPD2, KCNMB2, LRRTM3, KLRF1, HS3ST2, CNTFR, MCTP2, LASS3, OR2W3, C3orf33, TTN, OR7C2, CNTNAP4, TMEM63C, XKR5, GPR112, KIAA1161, ITPR2, OR8G1, IL2RA, TLR8, EVC, GABRR3, MYOM3, PCDH15, OPRM1, SLC37A2, GPR50, GLT8D2, CDH18, AGPAT5, SMAD5, DPP10, DSE, NKAIN2, …	370	5357	15857	1.11202	1	0.990402	71.2257
GOTERM_CC_ALL	GO:0019717~synaptosome	4	0.008	0.0779781	ITSN1, GRID2, CYFIP2, MAGI2,	370	43	15857	3.98668	1	0.987776	71.6223
GOTERM_MF_ALL	GO:0005216~ion channel activity	15	0.0299	0.0784417	TRPM3, TRPM1, GRIA4, KCNJ16, GABRR3, GRIA3, PKD1L3, CLCA3, TMEM37, ACCN1, CACNB2, GRID2, KCNMB2, ITPR2, GABRR1,	393	398	16968	1.62722	1	0.999918	76.8727
GOTERM_BP_ALL	GO:0030029~actin filament-based process	10	0.0199	0.0840619	PRKG1, PDE4DIP, DOCK2, NPHP4, MAP3K1, MTSS1, TTN, PDLIM3, ELMO1, LMO7,	360	226	15360	1.88791	1	1	81.3575
GOTERM_BP_ALL	GO:0009314~response to radiation	6	0.012	0.0851374	ADRA1B, XPC, SLC24A1, NPHP4, NR2E3, PDE6B,	360	100	15360	2.56	1	1	81.7718
GOTERM_BP_ALL	GO:0007215~glutamate signaling pathway	3	0.006	0.0854778	GRIA4, GRID2, GRIA3,	360	21	15360	6.09524	1	1	81.9011
GOTERM_BP_ALL	GO:0006811~ion transport	27	0.0538	0.0858187	STEAP2, COL17A1, GRIA4, TRPM1, KCNJ16, GABRR3, ATP13A3, CCBE1, TMEM37, CLCA3, COL6A6, CACNB2, KCNMB2, VDR, EMID2, GABRR1, LTF, TRPM3, COL20A1, SLC4A2, SLC24A1, GRIA3, PKD1L3, ACCN1, GRID2, SLC5A9, ITPR2,	360	837	15360	1.37634	1	1	82.0297
GOTERM_BP_ALL	GO:0006461~protein complex assembly	12	0.0239	0.0867249	ACTN2, PDSS1, SH3BGR, OXA1L, MUC20, AASS, AP3B2, FAF1, SLC7A11, PKD1L2, TUBGCP2, CLTCL1,	360	295	15360	1.73559	1	1	82.3674
GOTERM_MF_ALL	GO:0008066~glutamate receptor activity	4	0.008	0.0897775	GPR156, GRIA4, GRID2, GRIA3,	393	46	16968	3.7544	1	0.99997	81.4739
GOTERM_CC_ALL	GO:0031143~pseudopodium	2	0.004	0.0898911	ACTN2, ACTN3,	370	4	15857	21.4284	1	0.991846	76.8072
GOTERM_MF_ALL	GO:0022838~substrate specific channel activity	15	0.0299	0.0900548	TRPM3, TRPM1, GRIA4, KCNJ16, GABRR3, GRIA3, PKD1L3, CLCA3, TMEM37, ACCN1, CACNB2, GRID2, KCNMB2, ITPR2, GABRR1,	393	407	16968	1.59124	1	0.999957	81.5749
GOTERM_BP_ALL	GO:0050877~neurological system process	36	0.0717	0.0900945	OR51I2, OR13C5, GABRR3, OR13C2, OR2T4, PCDH15, TAS2R43, ABAT, PRR4, OR4X1, TMIE, OPRM1, OR2T11, PCDHB9, PCLO, KCNMB2, GABRR1, ACHE, OR2W3, ADRA1B, SLC24A1, NR2E3, OR1S1, CNTNAP2, PDE6B, OR7C2, OR2A14, PARK2, C5AR1, MITF, ACCN1, OR2T35, OR6C1, GUCA1A, OR8G1, GUCA1C,	360	1185	15360	1.2962	1	1	83.5712
GOTERM_MF_ALL	GO:0004871~signal transducer activity	70	0.1394	0.0901046	GRIA4, MS4A7, OR13C5, MAP3K1, RNF145, OGFR, OR2T4, OR4X1, ITGA1, MTNR1A, OR2T11, FKBP3, VDR, MAP3K13, PKHD1, KLRF1, GABRR1, CNTFR, OR2W3, HSH2D, ADRA1B, OLFM1, MCHR2, NR2E3, PLCD3, TTN, GPR156, OR7C2, RGS7, GPR112, MAP3K14, ATRNL1, ITPR2, OR8G1, IL2RA, TLR8, CLTCL1, PTCHD3, OR51I2, TRPM1, GABRR3, MYOM3, OR13C2, CASP8, TAS2R43, VN1R5, OPRM1, GPR50, PAX8, NR1H2, SMAD5, TRPM3, SARM1, LTBP4, ANTXR2, …	393	2557	16968	1.18197	1	0.999939	81.5929
GOTERM_MF_ALL	GO:0060089~molecular transducer activity	70	0.1394	0.0901046	GRIA4, MS4A7, OR13C5, MAP3K1, RNF145, OGFR, OR2T4, OR4X1, ITGA1, MTNR1A, OR2T11, FKBP3, VDR, MAP3K13, PKHD1, KLRF1, GABRR1, CNTFR, OR2W3, HSH2D, ADRA1B, OLFM1, MCHR2, NR2E3, PLCD3, TTN, GPR156, OR7C2, RGS7, GPR112, MAP3K14, ATRNL1, ITPR2, OR8G1, IL2RA, TLR8, CLTCL1, PTCHD3, OR51I2, TRPM1, GABRR3, MYOM3, OR13C2, CASP8, TAS2R43, VN1R5, OPRM1, GPR50, PAX8, NR1H2, SMAD5, TRPM3, SARM1, LTBP4, ANTXR2, …	393	2557	16968	1.18197	1	0.999939	81.5929
GOTERM_CC_ALL	GO:0005604~basement membrane	5	0.01	0.0902439	ACHE, SGCG, SNTG2, SGCZ, SGCD,	370	73	15857	2.93539	1	0.989546	76.9463
GOTERM_BP_ALL	GO:0045859~regulation of protein kinase activity	10	0.0199	0.0913057	PKIB, MAP2K3, C5AR1, PTEN, CDKN2B, DGKB, CDKN2A, CDKN2C, AVPI1, MAP3K13,	360	230	15360	1.85507	1	1	83.9846
GOTERM_CC_ALL	GO:0005576~extracellular region	40	0.0797	0.0933825	IFNB1, COL17A1, IFNA8, KLK5, F10, IFNA7, IFNA17, SGCD, IFNW1, IFNA2, PRB4, IFNA4, PRR4, CLCA3, GPHB5, IFNA10, IFNA14, EMID2, SGCZ, EFNA5, IFNA6, LTF, COL20A1, ACHE, GPC5, IFNA21, LTBP4, A2ML1, PNLIPRP2, SSPO, SPON1, IFNA5, IFNA16, NUCB2, SGCG, MMP8, IFNA1, SPOCK3, SNTG2, MMP12,	370	1350	15857	1.26983	1	0.988651	78.1498
GOTERM_BP_ALL	GO:0007165~signal transduction	100	0.1992	0.093725	PDE1A, GRIA4, MS4A7, RPS6KC1, MAP3K1, AVPI1, IFNA2, OR2T4, OR4X1, MTNR1A, KLRF1, CNTFR, MCTP2, OR2W3, HSH2D, CDKN2B, PLCD3, ELMO1, OR7C2, CNTNAP4, RGS7, ITSN1, MAP2K3, GPR112, ITPR2, TRIO, IL2RA, OR8G1, TLR8, IFNB1, GABRR3, ANGPT1, FAM13A1, OPRM1, GPR50, DIRAS1, PSD3, SMAD5, VEGFC, SARM1, SGEF, ARHGAP24, OR1S1, TLE2, GRIA3, PKD1L3, GPBAR1, OR2A14, DCDC5, OR6C1, TAAR9, GUCA1C, PTEN, OR13C5, INADL,…	360	3758	15360	1.13536	1	1	84.7809
GOTERM_BP_ALL	GO:0003008~system process	43	0.0857	0.0941091	ACTN2, OR51I2, OR13C5, GABRR3, ACTN3, OR13C2, OR2T4, PCDH15, TAS2R43, ABAT, PRR4, OR4X1, FLI1, OPRM1, TMIE, OR2T11, PCDHB9, PCLO, KCNMB2, VDR, GABRR1, PRKG1, ACHE, OR2W3, ADRA1B, SLC24A1, NR2E3, OR1S1, CNTNAP2, PDE6B, TTN, ACSM3, OR7C2, OR2A14, PARK2, C5AR1, MITF, ACCN1, OR2T35, OR6C1, GUCA1A, OR8G1, GUCA1C,	360	1461	15360	1.25576	1	1	84.9038
GOTERM_MF_ALL	GO:0005230~extracellular ligand-gated ion channel activity	5	0.01	0.095416	GRIA4, GRID2, GABRR3, GRIA3, GABRR1,	393	75	16968	2.87837	1	0.999934	83.4265
GOTERM_MF_ALL	GO:0048037~cofactor binding	10	0.0199	0.0976235	STEAP2, ABAT, GOT1L1, DPYD, WDR46, AGXT2, ACTN3, ABP1, CTBP2, WWOX,	393	236	16968	1.82947	1	0.999928	84.1367
GOTERM_BP_ALL	GO:0051092~activation of NF-kappaB transcription factor	3	0.006	0.0999346	IKBKB, NLRC3, MAP3K13,	360	23	15360	5.56522	1	1	86.6565
GOTERM_BP_ALL	GO:0006892~post-Golgi vesicle-mediated transport	3	0.006	0.0999346	STEAP2, SCAMP1, AP3B2,	360	23	15360	5.56522	1	1	86.6565

## Sheet: TCGA knockouts
	FREQUENCY AND TYPE OF MUTATION IN TCGA
Tcga gene	frameshift	nonsense	missense	splice_snp	type of “knockout” in U87
IFNA21	0	0	1	0	homozygous microdeletions
TMBIM4	0	0	1	0	homozygous microdeletions
MTAP	0	0	1	0	homozygous microdeletions
CDKN2A	1	1	2	0	homozygous microdeletions
CDKN2C	1	0	0	0	homozygous microdeletions
ELAVL2	0	0	1	0	interchromosomal breakpoint
CNTFR	0	0	1	0	interchromosomal breakpoint
ANXA8	0	0	2	0	intrachromosomal breakpoint
LRRC4C	0	0	1	0	intrachromosomal breakpoint
ALDH1A3	0	0	2	0	intrachromosomal breakpoint
LTF	0	0	1	1	SNV_INDEL
PTEN	14	7	15	0	SNV_INDEL
KCNJ16	0	0	1	0	SNV_INDEL
ABCA13	0	0	2	0	SNV_INDEL
FLI1	0	0	2	0	SNV_INDEL
MLL4	0	0	3	0	SNV_INDEL
DSP	0	0	4	0	SNV_INDEL

## Sheet: GISTIC knockouts
Gene_Symbol	Aliases	Descriptions	Chromosome	Gene_start	Gene_end	Entrez_Gene_Cyto_Band	GISTIC BROAD REGION	potentially cancer related?	in Cancer Gene Census?	OMIM_Disorders	UniProt_Disorders	AKS_Disorders	GO
SDF4	SDF-4 |CAB45 |OTTHUMP00000001755 |OTTHUMP00000001752 |Cab45	stromal cell derived factor 4 [HGNC]|calcium binding protein [EG]|Stromal cell-derived factor 4 [SP]	1	1142151	1157274	1p36.33	chr1:1-10914446(probes 1:4167)						GO:0005509#calcium ion binding && parent = molecular_function && evidence = IEA && qual = - && pmids = |GO:0005794#Golgi apparatus && parent = cellular_component && evidence = IEA && qual = - && pmids = |GO:0005796#Golgi lumen && parent = cellular_component && evidence = IEA && qual = - && pmids = #&& parent = && evidence = && qual = && pmids = #&& parent = && evidence = && qual = && pmids = #&& …
FAM132A	OTTHUMP00000001516 |MGC105127 |C1QDC2 |C1QTNF12	family with sequence similarity 132, member A [HGNC]|C1q domain containing 2 [HGNC,EG]	1	1167696	1171965	1p36.33	chr1:1-10914446(probes 1:4167)						GO:0005576#extracellular region && parent = cellular_component && evidence = IEA && qual = - && pmids = #&& parent = && evidence = && qual = && pmids =
KIAA1751	RP1-140A9.6 |FLJ45476	KIAA1751 [HGNC]|hypothetical protein LOC85452 [EG]	1	1874612	1925136	1p36.33	chr1:1-10914446(probes 1:4167)
NPHP4	Nephroretinin |nephroretinin |SLSN4 |KIAA0673 |nephrocystin-4	nephrocystin 4 [EG]| nephronophthisis 4 [HGNC]	1	5845457	5975118	1p36.22	chr1:1-10914446(probes 1:4167)			607215#Nephronophthisis 4 [MIM:606966] |Senior-Loken syndrome 4 [MIM:606996]	SwissProt: O75161 # Defects in NPHP4 are the cause of nephronophthisis type 4 (NPHP4) [MIM:606966]; also known as familial juvenile nephronophthisis 4. NPHP4 is an autosomal recessive inherited disease resulting in end-stage renal disease at age ranging between 6 and 35 years. It is a progressive tubulo-interstitial kidney disorder characterized by polydipsia, polyuria, anemia and growth retardat…	NPHP2|NPHP1|Cogans syndrome|Retinitis Pigmentosa|Renal fibrosis|RENAL DISEASE|Cysts	GO:0005198#structural molecule activity && parent = molecular_function && evidence = NAS && qual = - && pmids = 12006559|GO:0005515#protein binding && parent = molecular_function && evidence = IPI && qual = - && pmids = 12244321|GO:0005813#centrosome && parent = cellular_component && evidence = IEA && qual = - && pmids = |GO:0005929#cilium && parent = cellular_component && evidence = IEA && qual …
LZIC	MGC15436 |OTTHUMP00000001733 |OTTHUMP00000001734	Leucine zipper and CTNNBIP1 domain-containing protein [SP]| leucine zipper and CTNNBIP1 domain containing [HGNC]|Leucine zipper and ICAT homologous domain-containing protein [SP]|leucine zipper domain and ICAT homologous domain containing [EG]	1	9911584	9926052	1p36.22	chr1:1-10914446(probes 1:4167)			610458			GO:0008013#beta-catenin binding && parent = molecular_function && evidence = IEA && qual = - && pmids = #&& parent = && evidence = && qual = && pmids =
TAAR9	TaR-3 |TAR3 |TRAR3 |TA3	trace amine associated receptor 9 [HGNC]|Trace amine receptor 3 [SP]|trace amine receptor 3 [HGNC,EG]	6	132901120	132902168	6q23.2	chr6:68115495-170745840(probes 640466:702852)						GO:0004872#receptor activity && parent = molecular_function && evidence = IEA && qual = - && pmids = |GO:0004930#G-protein coupled receptor activity && parent = molecular_function && evidence = TAS && qual = - && pmids = 15718104|GO:0005886#plasma membrane && parent = cellular_component && evidence = IEA && qual = - && pmids = |GO:0007165#signal transduction && parent = biological_process && evid…
MRPL18	OTTHUMP00000017534 |MRP-L18 |L18mt |HSPC071	mitochondrial ribosomal protein L18 [HGNC]|39S ribosomal protein L18, mitochondrial [EG]	6	160131488	160139451	6q25.3	chr6:68115495-170745840(probes 640466:702852)			611831			GO:0003735#structural constituent of ribosome && parent = molecular_function && evidence = NAS && qual = - && pmids = 11543634|GO:0005739#mitochondrion && parent = cellular_component && evidence = IEA && qual = - && pmids = |GO:0005761#mitochondrial ribosome && parent = cellular_component && evidence = NAS && qual = - && pmids = 11543634|GO:0005840#ribosome && parent = cellular_component && evide…
MOBKL2B	FLJ23916 |MOB3B |Em:AL163192.1 |FLJ13204 |OTTHUMP00000021173 |MGC32960	monopolar spindle 1 binding, MOB1, domain containing [EG]| MOB1, Mps One Binder kinase activator-like 2B (yeast) [HGNC]|Mob1 homolog 2b [SP]|MOB1, Mps One Binder kinase activator-like 2B [EG]|Protein Mob3B [SP]	9	27315207	27519850	9p21.2	chr9:1-70234709(probes 874648:902013)						GO:0005515#protein binding && parent = molecular_function && evidence = IPI && qual = - && pmids = 17353931|GO:0008270#zinc ion binding && parent = molecular_function && evidence = IEA && qual = - && pmids = |GO:0046872#metal ion binding && parent = molecular_function && evidence = IEA && qual = - && pmids = #&& parent = && evidence = && qual = && pmids = #&& parent = && evidence = && qual = && p…
KIAA1161	OTTHUMP00000000486 |EC 3.2.1.-	KIAA1161 [HGNC]|hypothetical protein LOC57462 [EG]	9	34358907	34366894	9p13.3	chr9:1-70234709(probes 874648:902013)						GO:0004553#hydrolase activity, hydrolyzing O-glycosyl compounds && parent = molecular_function && evidence = IEA && qual = - && pmids = |GO:0005975#carbohydrate metabolic process && parent = biological_process && evidence = IEA && qual = - && pmids = |GO:0008152#metabolic process && parent = biological_process && evidence = IEA && qual = - && pmids = |GO:0016020#membrane && parent = cellular_comp…
BC011779			9	66196486	66198358	9q12	chr9:1-70234709(probes 874648:902013)
ANKRD20A4	OTTHUMG00000066855 |OTTHUMP00000069774	ankyrin repeat domain 20 family, member A4 [HGNC]	9	68671801	68714929	9q12	chr9:1-70234709(probes 874648:902013)
WDR37	RP11-529L18.2 |OTTHUMP00000018956 |FLJ40354 |OTTHUMP00000018957 |KIAA0982	WD repeat domain 37 [HGNC]	10	1085478	1168237	10p15.3	chr10:1-135056862(probes 947543:1030842)
PTCHD3	PTR |FLJ44037 |MGC129888	Patched-related protein [SP]| patched domain containing 3 [HGNC]	10	27727122	27743303	10p12.1	chr10:1-135056862(probes 947543:1030842)			611791			GO:0008158#hedgehog receptor activity && parent = molecular_function && evidence = IEA && qual = - && pmids = |GO:0016020#membrane && parent = cellular_component && evidence = IEA && qual = - && pmids = |GO:0016021#integral to membrane && parent = cellular_component && evidence = IEA && qual = - && pmids = #&& parent = && evidence = && qual = && pmids = #&& parent = && evidence = && qual = && pmi…
PPYR1	Y4 |NPY4-R |PP1 |OTTHUMP00000019520 |MGC116897 |NPY4R	Pancreatic polypeptide receptor 1 [SP]| pancreatic polypeptide receptor 1 [HGNC]	10	46503540	46508326	10q11.2	chr10:1-135056862(probes 947543:1030842)			601790		Alzheimers Disease	#&& parent = && evidence = && qual = && pmids = #&& parent = && evidence = && qual = && pmids = |GO:0001601#peptide YY receptor activity && parent = molecular_function && evidence = IEA && qual = - && pmids = |GO:0001602#pancreatic polypeptide receptor activity && parent = molecular_function && evidence = IEA && qual = - && pmids = |GO:0004872#receptor activity && parent = molecular_function && e…
FAM13C	MGC33233 |FAM13C1	hypothetical protein LOC220965 [EG]|family with sequence similarity 13, member C1 [HGNC,EG]| family with sequence similarity 13, member C [HGNC]	10	60675899	60792358	10q21.1	chr10:1-135056862(probes 947543:1030842)
CTNNA3	MGC26194 |VR22 |alpha-T-catenin |OTTHUMP00000019684 |MGC75041	catenin, alpha 3 [EG]|Alpha T-catenin [SP]|alpha-catenin-like protein [EG]|Cadherin-associated protein [SP]| catenin (cadherin-associated protein), alpha 3 [HGNC]	10	67349875	69125933	10q22.2	chr10:1-135056862(probes 947543:1030842)			607667		Alzheimers Disease	GO:0005198#structural molecule activity && parent = molecular_function && evidence = IEA && qual = - && pmids = |GO:0005515#protein binding && parent = molecular_function && evidence = IPI && qual = - && pmids = 11590244|GO:0005737#cytoplasm && parent = cellular_component && evidence = IEA && qual = - && pmids = |GO:0005916#fascia adherens && parent = cellular_component && evidence = IDA && qual …
LRRTM3	OTTHUMP00000019683 |MGC131810 |OTTHUMP00000019682	leucine rich repeat transmembrane neuronal 3 [HGNC]|leucine-rich repeat transmembrane neuronal 3 protein [EG]	10	68355798	68530873	10q21.3	chr10:1-135056862(probes 947543:1030842)			610869			GO:0005515#protein binding && parent = molecular_function && evidence = IEA && qual = - && pmids = |GO:0016020#membrane && parent = cellular_component && evidence = IEA && qual = - && pmids = |GO:0016021#integral to membrane && parent = cellular_component && evidence = IEA && qual = - && pmids = #&& parent = && evidence = && qual = && pmids = #&& parent = && evidence = && qual = && pmids = #&& pa…
GRID1	KIAA1220 |OTTHUMP00000059648	glutamate receptor, ionotropic, delta 1 [HGNC]|GluR delta-1 [SP]|glutamate receptor delta-1 subunit [EG]	10	87349292	88116230	10q22	chr10:1-135056862(probes 947543:1030842)			610659			GO:0004872#receptor activity && parent = molecular_function && evidence = IEA && qual = - && pmids = |GO:0004970#ionotropic glutamate receptor activity && parent = molecular_function && evidence = IEA && qual = - && pmids = |GO:0005216#ion channel activity && parent = molecular_function && evidence = IEA && qual = - && pmids = |GO:0005234#extracellular-glutamate-gated ion channel activity && pare…
FAM22D	KIAA2020 |OTTHUMP00000020024	family with sequence similarity 22, member D [HGNC]|hypothetical protein LOC728130 [EG]	10	89107405	89120432	10q23.2	chr10:1-135056862(probes 947543:1030842)
ATAD1	FLJ14600 |FNP001 |AFDC1 |OTTHUMP00000020031 |OTTHUMP00000020030	ATPase family, AAA domain containing 1 [HGNC]	10	89502854	89567897	10q23.2	chr10:1-135056862(probes 947543:1030842)						#&& parent = && evidence = && qual = && pmids = |GO:0000166#nucleotide binding && parent = molecular_function && evidence = IEA && qual = - && pmids = |GO:0005524#ATP binding && parent = molecular_function && evidence = IEA && qual = - && pmids = |GO:0017111#nucleoside-triphosphatase activity && parent = molecular_function && evidence = IEA && qual = - && pmids = #&& parent = && evidence = && qua…
PTEN	TEP1 |BZS |MMAC1 |10q23del |OTTHUMP00000020032 |PTEN1 |MGC11227 |MHAM |EC 3.1.3.67,EC 3.1.3.16,EC 3.1.3.48	mutated in multiple advanced cancers 1 [EG]| phosphatase and tensin homolog [HGNC]|MMAC1 phosphatase and tensin homolog deleted on chromosome 10 [EG]|Phosphatase and tensin homolog [SP]|Mutated in multiple advanced cancers 1 [SP]	10	89613175	89718512	10q23.3	chr10:1-135056862(probes 947543:1030842)	yes	yes	601728#Cowden disease [MIM:158350] |Lhermitte-Duclos syndrome |Prostate cancer [MIM:176807] |Endometrial carcinoma |Thyroid carcinoma, follicular [MIM:188470] |Bannayan-Riley-Ruvalcaba syndrome [MIM:153480] |Oligodendroglioma [MIM:137800] |Meningioma [MIM:607174] |VATER association with hydrocephalus [MIM:276950] |Proteus syndrome [MIM:176920] |Macrocephaly/autism syndrome [MIM:605309] |Juvenile …	SwissProt: P60484 # Mutations of PTEN are found in a large number of cancers & Defects in PTEN are a cause of Cowden disease (CD) [MIM:158350]; also known as Cowden syndrome (CS). CD is an autosomal dominant cancer predisposition syndrome associated with elevated risk for tumors of the breast, thyroid and skin. The predominant phenotype for CD is multiple hamartoma syndrome, in many organ systems…	COWDEN DISEASE|BANNAYAN-ZONANA SYNDROME|Glioblastoma|Tumors|JUVENILE POLYPOSIS SYNDROME|ENDOMETRIAL CARCINOMA|Macrocephaly|Proteus Syndrome|Cancer|Hamartoma|Endometrial Cancer|Carcinoma Endometrioid|Microsatellite Instability|Glioma|somatic mutations|Glioblastoma Multiforme|Endometrial Hyperplasia|Anaplastic Astrocytoma|prostate cancer|Astrocytoma|polyposis|Peutz-Jeghers Syndrome|Germ-Line Mutati…	GO:0000079#regulation of cyclin-dependent protein kinase activity && parent = biological_process && evidence = TAS && qual = - && pmids = 10918569|GO:0000287#magnesium ion binding && parent = molecular_function && evidence = IEA && qual = - && pmids = |GO:0001525#angiogenesis && parent = biological_process && evidence = IEA && qual = - && pmids = |GO:0004438#phosphatidylinositol-3-phosphatase act…
IFIT3	IFIT4 |IFIT-3 |CIG49 |ISG60 |IFI-60K |IFIT-4 |IRG2 |OTTHUMP00000020059 |RIG-G |GARG-49 |ISG-60 |CIG-49 |IFI60 |OTTHUMP00000020060	Retinoic acid-induced gene G protein [SP]|Interferon-induced 60 kDa protein [SP]|retinoic acid-induced gene G [EG]|interferon-induced protein with tetratricopeptide repeats 4 [HGNC,EG]|interferon-induced 60 kDa protein [EG]| interferon-induced protein with tetratricopeptide repeats 3 [HGNC]	10	91077733	91090314	10q24	chr10:1-135056862(probes 947543:1030842)			604650			GO:0005488#binding && parent = molecular_function && evidence = IEA && qual = - && pmids = |GO:0005575#cellular_component && parent = cellular_component && evidence = ND && qual = - && pmids = |GO:0008150#biological_process && parent = biological_process && evidence = ND && qual = - && pmids = #&& parent = && evidence = && qual = && pmids = #&& parent = && evidence = && qual = && pmids = #&& pare…
ZNF518A	MGC125710 |DKFZp781O2147 |MGC125707 |KIAA0335 |ZNF518	zinc finger protein 518A [HGNC]|zinc finger protein 518 [HGNC,EG]	10	97879462	97913507	10q23.33	chr10:1-135056862(probes 947543:1030842)						#&& parent = && evidence = && qual = && pmids = |GO:0003677#DNA binding && parent = molecular_function && evidence = IEA && qual = - && pmids = |GO:0005622#intracellular && parent = cellular_component && evidence = IEA && qual = - && pmids = |GO:0005634#nucleus && parent = cellular_component && evidence = IEA && qual = - && pmids = |GO:0006350#transcription && parent = biological_process && evide…
AVPI1	VIP32 |PP5395 |OTTHUMP00000020225 |VIT32 |RP11-548K23.7	AVP-induced protein 1 [SP]| arginine vasopressin-induced 1 [HGNC]|vasopressin-induced protein, 32kDa [EG]|vasopressin-induced transcript [EG]	10	99427171	99437009	10q24.2	chr10:1-135056862(probes 947543:1030842)						GO:0007049#cell cycle && parent = biological_process && evidence = IEA && qual = - && pmids = #&& parent = && evidence = && qual = && pmids =
GOLGA7B	C10orf133 |bA451M19.3 |C10orf132 |MGC131701 |OTTHUMP00000020232 |bA459F3.4	chromosome 10 open reading frame 132 [HGNC]|chromosome 10 open reading frame 133 [HGNC]|golgi autoantigen-like [EG]| golgi autoantigen, golgin subfamily a, 7B [HGNC]	10	99599986	99617772	10q24.2	chr10:1-135056862(probes 947543:1030842)						GO:0000139#Golgi membrane && parent = cellular_component && evidence = IEA && qual = - && pmids = |GO:0005794#Golgi apparatus && parent = cellular_component && evidence = IEA && qual = - && pmids = |GO:0016020#membrane && parent = cellular_component && evidence = IEA && qual = - && pmids = #&& parent = && evidence = && qual = && pmids = #&& parent = && evidence = && qual = && pmids = #&& parent =…
COL17A1	KIAA0204 |BA16H23.2 |OTTHUMP00000020422 |BP180 |LAD-1 |FLJ60881 |BPAG2	180 kDa bullous pemphigoid antigen 2 [SP]|alpha 1 type XVII collagen [EG]|bA16H23.2 (collagen, type XVII, alpha 1 (BP180)) [EG]| collagen, type XVII, alpha 1 [HGNC]|bullous pemphigoid antigen 2 (180kD) [EG]|collagen XVII, alpha-1 polypeptide [EG]|Bullous pemphigoid antigen 2 [SP]	10	105781036	105835628	10q24.3	chr10:1-135056862(probes 947543:1030842)	yes		113811#Epidermolysis bullosa, junctional, non-Herlitz type [MIM:226650]	SwissProt: Q9UMD9 # Defects in COL17A1 are a cause of generalized atrophic benign epidermolysis bullosa (GABEB) [MIM:226650]. GABEB is a non-lethal, adult form of junctional epidermolysis bullosa characterized by life-long blistering of the skin, associated with hair and tooth abnormalities	GABEB|Pemphigoid Bullous|Epidermolysis Bullosa Junctional|Herpes Gestationis|Pemphigoid Cicatricial|Skin Diseases Bullous|Epidermolysis Bullosa|Skin Diseases|Epidermolysis Bullosa Acquisita|Autoimmune Response|Epidermolysis Bullosa Simplex|Skin Diseases Genetic|Lichen Planus|Amelogenesis Imperfecta|Enamel hypoplasia|Autoimmune Diseases|immunopathology|SKIN LESION|Collagen fibril|Autoimmunity|Atro…	GO:0005576#extracellular region && parent = cellular_component && evidence = IEA && qual = - && pmids = |GO:0005604#basement membrane && parent = cellular_component && evidence = IEA && qual = - && pmids = |GO:0005887#integral to plasma membrane && parent = cellular_component && evidence = TAS && qual = - && pmids = 9012408|GO:0005911#cell-cell junction && parent = cellular_component && evidence …
SMC3	bamacan |BMH |HCAP |OTTHUMP00000020477 |BAM |CDLS3 |CSPG6 |SMC3L1 |Bamacan |hCAP	Chromosome-associated polypeptide [SP]|Chondroitin sulfate proteoglycan 6 [SP]|chromosome-associated polypeptide [EG]|Basement membrane-associated chondroitin proteoglycan [SP]|chondroitin sulfate proteoglycan 6 (bamacan) [HGNC,EG]|basement membrane-associated chondroitin proteoglycan [EG]| structural maintenance of chromosomes 3 [HGNC]	10	112317439	112354382	10q25	chr10:1-135056862(probes 947543:1030842)	yes		606062#Cornelia de Lange syndrome 3 [MIM:610759]	SwissProt: Q9UQE7 # Defects in SMC3 are the cause of Cornelia de Lange syndrome type 3 (CDLS3) [MIM:610759]. CDLS is a dominantly inherited multisystem developmental disorder characterized by growth and cognitive retardation, abnormalities of the upper limbs, gastroesophageal dysfunction, cardiac, ophthalmologic and genitourinary anomalies, hirsutism, and characteristic facial features. CDSL3 is …	COLON CARCINOMA|Tumors	#&& parent = && evidence = && qual = && pmids = #&& parent = && evidence = && qual = && pmids = #&& parent = && evidence = && qual = && pmids = #&& parent = && evidence = && qual = && pmids = |GO:0000166#nucleotide binding && parent = molecular_function && evidence = IEA && qual = - && pmids = |GO:0000800#lateral element && parent = cellular_component && evidence = IEA && qual = - && pmids = |GO:…
ATRNL1	KIAA0534 |bA338L11.1 |FLJ45344 |bA454H24.1 |ALP	attractin-like 1 [HGNC]	10	116843114	117698486	10q26	chr10:1-135056862(probes 947543:1030842)						#&& parent = && evidence = && qual = && pmids = |GO:0005488#binding && parent = molecular_function && evidence = IEA && qual = - && pmids = |GO:0005529#sugar binding && parent = molecular_function && evidence = IEA && qual = - && pmids = |GO:0016020#membrane && parent = cellular_component && evidence = IEA && qual = - && pmids = |GO:0016021#integral to membrane && parent = cellular_component && e…
PNLIPRP2	PL-RP2 |PLRP2 |EC 3.1.1.3	pancreatic lipase-related protein 2 [HGNC]	10	118370455	118394644	10q25.3	chr10:1-135056862(probes 947543:1030842)						GO:0004806#triacylglycerol lipase activity && parent = molecular_function && evidence = TAS && qual = - && pmids = 1379598|GO:0005576#extracellular region && parent = cellular_component && evidence = TAS && qual = - && pmids = 1379598|GO:0006641#triglyceride metabolic process && parent = biological_process && evidence = TAS && qual = - && pmids = 1379598|GO:0016042#lipid catabolic process && pare…
CTBP2	ribeye |OTTHUMP00000020701 |CtBP2 |OTTHUMP00000020699	C-terminal binding protein 2 [HGNC]|C-terminal binding protein 2 [CROW21]	10	126666408	126839614	10q26.13	chr10:1-135056862(probes 947543:1030842)	yes		602619			#&& parent = && evidence = && qual = && pmids = |GO:0005634#nucleus && parent = cellular_component && evidence = IEA && qual = - && pmids = |GO:0008285#negative regulation of cell proliferation && parent = biological_process && evidence = TAS && qual = - && pmids = 9479502|GO:0016491#oxidoreductase activity && parent = molecular_function && evidence = IEA && qual = - && pmids = |GO:0016616#oxidor…
JAKMIP3	bA140A10.5 |C10orf14 |JAMIP3 |NECC2 |C10orf39 |Jamip3 |KIAA4091 |FLJ41432 |FLJ37857	Neuroendocrine long coiled-coil protein 2 [SP]|neuroendocrine long coiled-coil 2 [EG]|chromosome 10 open reading frame 39 [HGNC]| Janus kinase and microtubule interacting protein 3 [HGNC]|chromosome 10 open reading frame 14 [HGNC]	10	133768303	133848302	10q26.3	chr10:1-135056862(probes 947543:1030842)						GO:0005794#Golgi apparatus && parent = cellular_component && evidence = IEA && qual = - && pmids = #&& parent = && evidence = && qual = && pmids = #&& parent = && evidence = && qual = && pmids =
C10orf92	FLJ46273 |C10orf124 |bB137A17.2 |bA288G11.5 |bA288G11.4 |C10orf123 |DKFZp434A1721	chromosome 10 open reading frame 92 [HGNC]|chromosome 10 open reading frame 124 [HGNC]|hypothetical protein LOC54777 [EG]|chromosome 10 open reading frame 123 [HGNC]|TPR repeat-containing protein C10orf93 [EG]	10	134471886	134521226	10q26.3	chr10:1-135056862(probes 947543:1030842)						#&& parent = && evidence = && qual = && pmids = #&& parent = && evidence = && qual = && pmids = #&& parent = && evidence = && qual = && pmids = #&& parent = && evidence = && qual = && pmids =
ADAM8	CD156 |MGC134985 |MS2 |OTTHUMP00000020792 |EC 3.4.24.-	a disintegrin and metalloproteinase domain 8 [HGNC,EG]|CD156a antigen [SP,EG]|Cell surface antigen MS2 [SP]|ADAM 8 [SP]|cell surface antigen MS2 [EG]| ADAM metallopeptidase domain 8 [HGNC]	10	134925911	134940362	10q26.3	chr10:1-135056862(probes 947543:1030842)	yes		602267		preterm delivery|Asthma|Inflammation|neurodegeneration|Tumors|Necrosis|Cancer Lung|Cancer|Metastasis	GO:0004222#metalloendopeptidase activity && parent = molecular_function && evidence = IEA && qual = - && pmids = |GO:0005886#plasma membrane && parent = cellular_component && evidence = IEA && qual = - && pmids = |GO:0005887#integral to plasma membrane && parent = cellular_component && evidence = TAS && qual = - && pmids = 9126482|GO:0006508#proteolysis && parent = biological_process && evidence …
C13orf26	OTTHUMP00000018207 |MGC40178	hypothetical protein LOC122046 [EG]| chromosome 13 open reading frame 26 [HGNC]	13	30404834	30447153	13q12.3	chr13:1-113964073(probes 1190508:1251639)
PCDH20	Protocadherin-13 |PCDH13 |OTTHUMP00000018487 |FLJ22218	protocadherin 20 [HGNC]|protocadherin 13 [EG]	13	60881819	60899983	13q21	chr13:1-113964073(probes 1190508:1251639)						GO:0005509#calcium ion binding && parent = molecular_function && evidence = IEA && qual = - && pmids = |GO:0005515#protein binding && parent = molecular_function && evidence = IEA && qual = - && pmids = |GO:0005886#plasma membrane && parent = cellular_component && evidence = IEA && qual = - && pmids = |GO:0007155#cell adhesion && parent = biological_process && evidence = IEA && qual = - && pmids …
LMO7	OTTHUMP00000040819 |FBXO20 |FBX20 |LOMP |KIAA0858 |OTTHUMP00000018512	F-box protein Fbx20 [EG]|LIM domain only 7 [HGNC,EG]|zinc-finger domain-containing protein [EG]|F-box only protein 20 [SP,EG]| LIM domain 7 [HGNC]	13	75092571	75343063	13q22.2	chr13:1-113964073(probes 1190508:1251639)	yes		604362		Wilms tumor|Tumors	GO:0000151#ubiquitin ligase complex && parent = cellular_component && evidence = NAS && qual = - && pmids = 10531035|GO:0004842#ubiquitin-protein ligase activity && parent = molecular_function && evidence = NAS && qual = - && pmids = 10531035|GO:0005515#protein binding && parent = molecular_function && evidence = IEA && qual = - && pmids = |GO:0005634#nucleus && parent = cellular_component && evi…
OR4N5		olfactory receptor, family 4, subfamily N, member 5 [HGNC]|olfactory receptor OR14-33 [EG]|Olfactory receptor OR14-33 [SP]	14	19681735	19682661	14q11.2	chr14:1-103049295(probes 1251641:1298937)						#&& parent = && evidence = && qual = && pmids = |GO:0004872#receptor activity && parent = molecular_function && evidence = IEA && qual = - && pmids = |GO:0004984#olfactory receptor activity && parent = molecular_function && evidence = IEA && qual = - && pmids = |GO:0005886#plasma membrane && parent = cellular_component && evidence = IEA && qual = - && pmids = |GO:0007165#signal transduction && pa…
TRA@	TCRD |FLJ22602 |MGC22624 |TRA |MGC71411 |MGC117436 |MGC23964 |TCRA	T cell receptor alpha locus [HGNC]|T-cell receptor, alpha (V,D,J,C) [EG]|T-cell antigen receptor, alpha polypeptide [EG]	14	21159897	22090915	14q11.2	chr14:1-103049295(probes 1251641:1298937)	yes	yes			T-ALL|Colitis Ulcerative|Multiple Sclerosis|Diabetes Mellitus Insulin-Dependent|Lupus Nephritis|Rheumatoid Arthritis|Inflammatory Bowel Diseases|Chromosomal Aberrations|Lymphoma|Leukemia|Melanoma|Psoriasis|Myelodysplastic Syndromes|immunodeficiency|Lupus Erythematosus Systemic	GO:0004872#receptor activity && parent = molecular_function && evidence = IEA && qual = - && pmids = |GO:0005515#protein binding && parent = molecular_function && evidence = IPI && qual = - && pmids = 12429093|GO:0005886#plasma membrane && parent = cellular_component && evidence = EXP && qual = - && pmids = 11048639 11827988 15489916 17652306|GO:0005887#integral to plasma membrane && parent = cel…
AK125397			14	21956368	21971566	9q11.2	chr14:1-103049295(probes 1251641:1298937)
OXA1L	Hsa |OTTHUMP00000027912 |OXA1Hs |MGC133129 |OXA1	Oxidase assembly 1-like protein [SP]|OXA1-like protein [SP]| oxidase (cytochrome c) assembly 1-like [HGNC]	14	22305571	22310832	14q11.2	chr14:1-103049295(probes 1251641:1298937)	yes		601066		Hyperthyroxinemia|Shock Hemorrhagic|Uremia|Red Cell Aplasia|Protein-Losing Enteropathies|Liver Fibrosis|Hypersensitivity Immediate|Hemolysis|ANAPHYLACTOID REACTION|Allergic Reaction|Spontaneous abortion|MYELOMA|Anaphylaxis|Myocardial Ischemia|Melanoma|Liver Cirrhosis|Thrombosis|bladder cancer|Migraine|Poisoning|Colon Cancer|Vascular Diseases|Hepatitis B|HEPATOCELLULAR CARCINOMA|Hypotension|Shock|…	GO:0003674#molecular_function && parent = molecular_function && evidence = ND && qual = - && pmids = |GO:0005739#mitochondrion && parent = cellular_component && evidence = IEA && qual = - && pmids = |GO:0005746#mitochondrial respiratory chain && parent = cellular_component && evidence = NAS && qual = - && pmids = 9247084|GO:0006461#protein complex assembly && parent = biological_process && eviden…
MYH6	ASD3 |MyHC-alpha |alpha-MHC |MYHCA |MYHC	myosin, heavy polypeptide 6, cardiac muscle, alpha (cardiomyopathy, hypertrophic 1) [HGNC,EG]|alpha myosin heavy chain [EG]|Myosin heavy chain, cardiac muscle alpha isoform [SP]| myosin, heavy chain 6, cardiac muscle, alpha [HGNC]|myosin heavy chain, cardiac muscle alpha isoform [EG]|cardiomyopathy, hypertrophic 1 [EG]|Myosin heavy chain 6 [SP]|myosin heavy chain 6 [EG]|alpha-myosin heavy chain […	14	22920889	22947322	14q12	chr14:1-103049295(probes 1251641:1298937)			160710#Cardiomyopathy, familial hypertrophic [MIM:192600] |Atrial septal defect 3	SwissProt: P13533 # Defects in MYH6 are a cause of cardiomyopathy familial hypertrophic (CMH) [MIM:192600]; also designated FHC or HCM. Familial hypertrophic cardiomyopathy is a hereditary heart disorder characterized by ventricular hypertrophy, which is usually asymmetric and often involves the interventricular septum. The symptoms include dyspnea, syncope, collapse, palpitations, and chest pain…	Cardiac Hypertrophy|Hypertrophy|HEART FAILURE|INCLUSION BODY MYOPATHY|Myopathy|HOLT-ORAM SYNDROME|Cardiomyopathy|MYOPATHY, CONGENITAL|Myocarditis|Contracture|Death Sudden Cardiac|Heart Diseases|INFARCT|Atrial Septal Defects|CONGENITAL HEART DISEASE|Hypothyroidism|STROKE	#&& parent = && evidence = && qual = && pmids = #&& parent = && evidence = && qual = && pmids = |GO:0000146#microfilament motor activity && parent = molecular_function && evidence = IEA && qual = - && pmids = |GO:0000166#nucleotide binding && parent = molecular_function && evidence = IEA && qual = - && pmids = |GO:0001701#in utero embryonic development && parent = biological_process && evidence =…
REC8	REC8L1 |HR21spB |MGC950 |Rec8p	meiotic recombination and sister chromatid cohesion phosphoprotein of the rad21p family [EG]|Cohesin Rec8p [SP]|cohesion rec8p [EG]|recombination and sister chromatid cohesion protein homolog [EG]|human homolog of rad21, S. pombe [EG]|REC8-like 1 [EG]|REC8-like 1 (yeast) [HGNC]|REC8 homolog [EG]|meiotic recombination protein REC8-like 1 [EG]| REC8 homolog (yeast) [HGNC]	14	23710942	23719303	14q11.2-q12	chr14:1-103049295(probes 1251641:1298937)			608193			GO:0000780#condensed nuclear chromosome, centromeric region && parent = cellular_component && evidence = IEA && qual = - && pmids = |GO:0000800#lateral element && parent = cellular_component && evidence = IEA && qual = - && pmids = |GO:0001556#oocyte maturation && parent = biological_process && evidence = IEA && qual = - && pmids = |GO:0001673#male germ cell nucleus && parent = cellular_component…
CHMP4A	hVps32-1 |Vps32-1 |SNF7 |MGC142095 |CHMP4a |HSPC134 |hSnf-1 |SNF7-1 |C14orf123 |CHMP4 |Shax2 |FLJ61658 |SHAX2 |CHMP4B |VPS32A |MGC142093 |OTTHUMP00000164695	Snf7 homologue associated with Alix 2 [EG]| chromatin modifying protein 4A [HGNC]|charged multivesicular body protein 4A [EG]|Vacuolar protein-sorting-associated protein 32-1 [SP]|SNF7 homolog associated with Alix-2 [SP]|Chromatin-modifying protein 4a [SP]|chromosome 14 open reading frame 123 [HGNC]	14	23748627	23753025	14q12	chr14:1-103049295(probes 1251641:1298937)			610051			GO:0005515#protein binding && parent = molecular_function && evidence = IPI && qual = - && pmids = 17350572|GO:0008289#lipid binding && parent = molecular_function && evidence = IEA && qual = - && pmids = |GO:0015031#protein transport && parent = biological_process && evidence = IEA && qual = - && pmids = |GO:0016020#membrane && parent = cellular_component && evidence = IEA && qual = - && pmids =…
MDP-1	MGC5987 |EC 3.1.3.-,EC 3.1.3.48	magnesium-dependent phosphatase 1 [EG]	14	23752998	23755081	14q12	chr14:1-103049295(probes 1251641:1298937)						GO:0000287#magnesium ion binding && parent = molecular_function && evidence = IEA && qual = - && pmids = |GO:0004725#protein tyrosine phosphatase activity && parent = molecular_function && evidence = IEA && qual = - && pmids = |GO:0016787#hydrolase activity && parent = molecular_function && evidence = IEA && qual = - && pmids = #&& parent = && evidence = && qual = && pmids = #&& parent = && evide…
FKBP3	PPIase |FKBP25 |rotamase |FKBP-25 |Rotamase |EC 5.2.1.8	FK506 binding protein 3 (25kD) [EG]|FK506-binding protein 3 (25kD) [HGNC,EG]|Rapamycin-selective 25 kDa immunophilin [SP]|25 kDa FKBP [SP]|rapamycin-selective 25 kDa immunophilin [EG]| FK506 binding protein 3, 25kDa [HGNC]|peptidyl-prolyl cis-trans isomerase [EG]|Peptidyl-prolyl cis-trans isomerase [SP]|FK506-binding protein 25, T-cell [EG]|rapamycin binding protein [EG]	14	44654856	44674272	14q21.3	chr14:1-103049295(probes 1251641:1298937)			186947			#&& parent = && evidence = && qual = && pmids = |GO:0003755#peptidyl-prolyl cis-trans isomerase activity && parent = molecular_function && evidence = IEA && qual = - && pmids = |GO:0004872#receptor activity && parent = molecular_function && evidence = TAS && qual = - && pmids = 1374240|GO:0005528#FK506 binding && parent = molecular_function && evidence = TAS && qual = - && pmids = 1374240|GO:0005…
FANCM	KIAA1596 |MGC176453 |FAAP250 |EC 3.6.1.-	Protein FACM [SP]| Fanconi anemia, complementation group M [HGNC]|ATP-dependent RNA helicase FANCM [SP]|Fanconi anemia-associated polypeptide of 250 kDa [SP]|Protein Hef ortholog [SP]	14	44674886	44739840	14q21.3	chr14:1-103049295(probes 1251641:1298937)	yes		609644#Fanconi anemia, complementation group M	SwissProt: Q8IYD8 # Defects in FANCM are a cause of Fanconi anemia (FA) [MIM:227650]. FA is a genetically heterogeneous, autosomal recessive disorder characterized by progressive pancytopenia, a diverse assortment of congenital malformations, and a predisposition to the development of malignancies. At the cellular level it is associated with hypersensitivity to DNA-damaging agents, chromosomal in…	Fanconis Anemia	#&& parent = && evidence = && qual = && pmids = #&& parent = && evidence = && qual = && pmids = #&& parent = && evidence = && qual = && pmids = #&& parent = && evidence = && qual = && pmids = #&& parent = && evidence = && qual = && pmids = |GO:0000166#nucleotide binding && parent = molecular_function && evidence = IEA && qual = - && pmids = |GO:0003677#DNA binding && parent = molecular_function &…
C14orf105	FLJ10650	hypothetical protein LOC55195 [EG]| chromosome 14 open reading frame 105 [HGNC]	14	57006348	57030323	14q23.1	chr14:1-103049295(probes 1251641:1298937)
GPHB5	B5 |ZLUT1 |GPB5	Thyrostimulin subunit beta [SP]|glycoprotein hormone beta subunit [EG]|glycoprotein beta 5 [EG]| glycoprotein hormone beta 5 [HGNC]	14	62849395	62854316	14q23.2	chr14:1-103049295(probes 1251641:1298937)						GO:0005179#hormone activity && parent = molecular_function && evidence = IEA && qual = - && pmids = |GO:0005576#extracellular region && parent = cellular_component && evidence = IEA && qual = - && pmids = #&& parent = && evidence = && qual = && pmids = #&& parent = && evidence = && qual = && pmids =
SYNE2	FLJ11014 |DKFZp686H1931 |NUANCE |SYNE-2 |DKFZP434H2235 |FLJ45710 |Syne-2 |Nesprin-2 |KIAA1011 |FLJ46790 |FLJ43727 |NUA |DKFZp434H2235 |DKFZp686E01115	Protein NUANCE [SP]|Nucleus and actin connecting element protein [SP]|nesprin 2 [EG]| spectrin repeat containing, nuclear envelope 2 [HGNC]|synaptic nuclei expressed gene 2 [EG]|nucleus and actin connecting element [EG]|Synaptic nuclear envelope protein 2 [SP]|Nuclear envelope spectrin repeat protein 2 [SP]	14	63389436	63762920	14q23.2	chr14:1-103049295(probes 1251641:1298937)			608442			GO:0003779#actin binding && parent = molecular_function && evidence = IEA && qual = - && pmids = |GO:0005634#nucleus && parent = cellular_component && evidence = IEA && qual = - && pmids = |GO:0005640#nuclear outer membrane && parent = cellular_component && evidence = IEA && qual = - && pmids = |GO:0005737#cytoplasm && parent = cellular_component && evidence = IEA && qual = - && pmids = |GO:00058…
ZFYVE26	DKFZp781H1112 |KIAA0321 |spastizin |DKFZp686F19106 |SPG15 |Spastizin	zinc finger, FYVE domain containing 26 [HGNC]|spastic paraplegia 15 (complicated, autosomal recessive) [HGNC]	14	67263844	67353055	14q24.1	chr14:1-103049295(probes 1251641:1298937)			612012#Spastic paraplegia 15 [MIM:270700]	SwissProt: Q68DK2 # Defects in ZFYVE26 are the cause of spastic paraplegia autosomal recessive type 15 (SPG15) [MIM:270700]; also known as spastic paraplegia and retinal degeneration or Kjellin syndrome. Spastic paraplegia is a neurodegenerative disorder characterized by a slow, gradual, progressive weakness and spasticity of the lower limbs. Rate of progression and the severity of symptoms are q…		GO:0008270#zinc ion binding && parent = molecular_function && evidence = IEA && qual = - && pmids = |GO:0046872#metal ion binding && parent = molecular_function && evidence = IEA && qual = - && pmids = #&& parent = && evidence = && qual = && pmids = #&& parent = && evidence = && qual = && pmids = #&& parent = && evidence = && qual = && pmids =
HEATR4	MGC48595	HEAT repeat containing 4 [HGNC]	14	73014945	73095404	14q24.3	chr14:1-103049295(probes 1251641:1298937)						GO:0005488#binding && parent = molecular_function && evidence = IEA && qual = - && pmids = |GO:0005634#nucleus && parent = cellular_component && evidence = IDA && qual = - && pmids = 18029348#&& parent = && evidence = && qual = && pmids = #&& parent = && evidence = && qual = && pmids =
SPATA7	HSD3 |HSD-3.1 |MGC102934 |DKFZp686D07199 |LCA3	spermatogenesis associated 7 [HGNC]|Spermatogenesis-associated protein HSD3 [SP]|spermatogenesis-associated protein 7 [EG]	14	87921765	87974557	14q31.3	chr14:1-103049295(probes 1251641:1298937)			609868#Leber congenital amaurosis 3 [MIM:604232] |Retinitis pigmentosa, juvenile, autosomal recessive [MIM:268000]	SwissProt: Q9P0W8 # Defects in SPATA7 are the cause of Leber congenital amaurosis type 3 (LCA3) [MIM:604232]. LCA designates a clinically and genetically heterogeneous group of childhood retinal degenerations, generally inherited in an autosomal recessive manner. Affected infants have little or no retinal photoreceptor function as tested by electroretinography. LCA represents the most common gene…
C14orf159	DKFZp686I02128 |FLJ39975 |C14orf160 |FLJ20950 |FLJ39943	hypothetical protein LOC80017 [EG]| chromosome 14 open reading frame 159 [HGNC]	14	90650110	90761456	14q32.12	chr14:1-103049295(probes 1251641:1298937)						GO:0005739#mitochondrion && parent = cellular_component && evidence = IEA && qual = - && pmids = #&& parent = && evidence = && qual = && pmids =
TRPM1	MLSN |MLSN1 |LTRPC1 |LTrpC1 |Melastatin-1	transient receptor potential cation channel, subfamily M, member 1 [HGNC]|melastatin 1 [HGNC,EG]|Long transient receptor potential channel 1 [SP]	15	29080829	29181216	15q13-q14	chr15:1-59355414(probes 1298939:1320896)	yes		603576		metastatic melanoma|Melanoma|Metastasis|Tumors	GO:0004872#receptor activity && parent = molecular_function && evidence = IEA && qual = - && pmids = |GO:0005216#ion channel activity && parent = molecular_function && evidence = IEA && qual = - && pmids = |GO:0005262#calcium channel activity && parent = molecular_function && evidence = TAS && qual = - && pmids = 9806836|GO:0005886#plasma membrane && parent = cellular_component && evidence = IEA …
C15orf57	CCDC32 |MGC20481 |FLJ25915	coiled-coil domain containing 32 [HGNC,EG]|Protein CCDC32 [SP]| chromosome 15 open reading frame 57 [HGNC]	15	38632590	38644544	15q15.1	chr15:1-59355414(probes 1298939:1320896)
GCOM1	OTTHUMP00000163287 |GCOM2 |Gcom |Gup2 |Gup1 |MGC126694 |GRINL1A |Gcom2 |Gup |MGC138353 |FLJ30973	GRINL1A complex locus [HGNC]|GRINL1A combined protein [SP]|glutamate receptor, ionotropic, N-methyl D-aspartate-like 1A combined protein [EG]|NMDAR1 subunit-interacting protein [EG]|GRINL1A upstream protein [SP,EG]|GRINL1A combined protein Gcom12 [EG]	15	55671406	55815085	15q21.3	chr15:1-59355414(probes 1298939:1320896)						#&& parent = && evidence = && qual = && pmids = #&& parent = && evidence = && qual = && pmids = #&& parent = && evidence = && qual = && pmids = #&& parent = && evidence = && qual = && pmids = #&& parent = && evidence = && qual = && pmids = #&& parent = && evidence = && qual = && pmids =
MICAL3	KIAA0819 |KIAA1364 |MGC189703	flavoprotein oxidoreductase MICAL3 [EG]| microtubule associated monoxygenase, calponin and LIM domain containing 3 [HGNC]	22	16650415	16694766	22q11.21	chr22:1-49578523(probes 1565537:1577334)			608882			GO:0004497#monooxygenase activity && parent = molecular_function && evidence = IEA && qual = - && pmids = |GO:0005737#cytoplasm && parent = cellular_component && evidence = IEA && qual = - && pmids = |GO:0005856#cytoskeleton && parent = cellular_component && evidence = IEA && qual = - && pmids = |GO:0008152#metabolic process && parent = biological_process && evidence = IEA && qual = - && pmids = …
CLTCL1	CLH22 |CLTD |CLTCL |CHC22 |CLH-22 |FLJ36032	clathrin, heavy chain-like 1 [HGNC]|Clathrin, heavy polypeptide D [EG]|clathrin, heavy polypeptide-like 1 [HGNC,EG]	22	17546986	17659239	22q11.2|22q11.21	chr22:1-49578523(probes 1565537:1577334)			601273	SwissProt: P53675 # May play a role in the hypotonia seen in velo-cardio-facial syndrome (VCFS)		GO:0004871#signal transducer activity && parent = molecular_function && evidence = TAS && qual = - && pmids = 8844170|GO:0005198#structural molecule activity && parent = molecular_function && evidence = IEA && qual = - && pmids = |GO:0005515#protein binding && parent = molecular_function && evidence = IEA && qual = - && pmids = |GO:0006886#intracellular protein transport && parent = biological_pr…
CLDN5	CPETRL1 |TMVCF |TMDVCF |BEC1 |AWAL	Transmembrane protein deleted in VCFS [SP]| claudin 5 [HGNC]|androgen withdrawal and apoptosis induced protein RVP1-like [EG]|transmembrane protein deleted in velocardiofacial syndrome [HGNC,EG]	22	17890547	17895068	22q11.21	chr22:1-49578523(probes 1565537:1577334)	yes		602101		epithelial tumor|Glioblastoma Multiforme|Edema|Carcinoma Squamous Cell|Inflammation|Carcinoma|Tumors|Adenocarcinoma|immunodeficiency	#&& parent = && evidence = && qual = && pmids = |GO:0005198#structural molecule activity && parent = molecular_function && evidence = IEA && qual = - && pmids = |GO:0005886#plasma membrane && parent = cellular_component && evidence = IEA && qual = - && pmids = |GO:0005923#tight junction && parent = cellular_component && evidence = ISS && qual = - && pmids = |GO:0016021#integral to membrane && par…
SEC14L3	MGC119366 |MGC119368 |TAP2 |MGC119367	SEC14-like 3 [EG]|SEC14p-like protein TAP2 [EG]|Tocopherol-associated protein 2 [SP]| SEC14-like 3 (S. cerevisiae) [HGNC]	22	29173946	29198034	22q12.2	chr22:1-49578523(probes 1565537:1577334)			612824			GO:0005215#transporter activity && parent = molecular_function && evidence = IEA && qual = - && pmids = |GO:0005622#intracellular && parent = cellular_component && evidence = IEA && qual = - && pmids = |GO:0006810#transport && parent = biological_process && evidence = IEA && qual = - && pmids = |GO:0008289#lipid binding && parent = molecular_function && evidence = IEA && qual = - && pmids = #&& p…
SYNGR1	MGC:1939	synaptogyrin 1 [HGNC]	22	38075900	38111539	22q13.1	chr22:1-49578523(probes 1565537:1577334)			603925			GO:0005887#integral to plasma membrane && parent = cellular_component && evidence = TAS && qual = - && pmids = 9760194|GO:0016020#membrane && parent = cellular_component && evidence = IEA && qual = - && pmids = |GO:0030054#cell junction && parent = cellular_component && evidence = IEA && qual = - && pmids = |GO:0042470#melanosome && parent = cellular_component && evidence = IEA && qual = - && pmi…
FAM19A5	TAFA-5 |OTTHUMP00000028541 |QLLK5208 |UNQ5208 |TAFA5	Chemokine-like protein TAFA-5 [SP]|TAFA protein 5 [EG]| family with sequence similarity 19 (chemokine (C-C motif)-like), member A5 [HGNC]	22	47263936	47533750	22q13.32	chr22:1-49578523(probes 1565537:1577334)						GO:0005576#extracellular region && parent = cellular_component && evidence = IEA && qual = - && pmids = |GO:0016020#membrane && parent = cellular_component && evidence = IEA && qual = - && pmids = |GO:0016021#integral to membrane && parent = cellular_component && evidence = IEA && qual = - && pmids = #&& parent = && evidence = && qual = && pmids = #&& parent = && evidence = && qual = && pmids = #…
